# Supplementary material for: Effect of the supergravity on the formation and cycle life of non-aqueous lithium metal batteries
Source: Nat Commun. 2022 Jan 10;13:5. doi: 10.1038/s41467-021-27429-8 (PMC8748458; doi:10.1038/s41467-021-27429-8)
Supplement: Supplementary file 4 — Source Data [file 41467_2021_27429_MOESM4_ESM.zip]

Archive with 12 entries (11 files):
- Source Data/
- Source Data/Figure 1.xlsx
- Source Data/Figure 5.xlsx
- Source Data/Figure 6.xlsx
- Source Data/Figure 7.xlsx
- Source Data/Supplementary Figure13.xlsx
- Source Data/Supplementary Figure18.xlsx
- Source Data/Supplementary Figure19.xlsx
- Source Data/Supplementary Figure2.xlsx
- Source Data/Supplementary Figure21.xlsx
- Source Data/Supplementary Figure3.xlsx
- Source Data/Supplementary Figure4.xlsx
