# Supplementary material for: Effect of the supergravity on the formation and cycle life of non-aqueous lithium metal batteries
Source: Nat Commun. 2022 Jan 10;13:5. doi: 10.1038/s41467-021-27429-8 (PMC8748458; doi:10.1038/s41467-021-27429-8)
Supplement: Supplementary file 4 — Source Data [file 41467_2021_27429_MOESM4_ESM.zip › Source Data/Figure 5.xlsx]

## Sheet: Sheet1
2.4999	1.78875	2.4999	1.75815	2.4999	1.56013	2.4999	1.56096
2.49983	1.61488	2.49983	1.58495	2.49983	1.40459	2.49983	1.50931
2.49886	1.5051	2.49886	1.47519	2.49886	1.31828	2.49886	1.45766
2.49785	1.43315	2.49784	1.40481	2.49786	1.25811	2.49786	1.40601
2.49686	1.36423	2.49686	1.33711	2.49686	1.19546	2.49686	1.35437
2.49587	1.29422	2.49584	1.26748	2.49585	1.13357	2.49585	1.30272
2.49485	1.23087	2.49482	1.20423	2.49482	1.0798	2.49482	1.25107
2.49387	1.17738	2.49387	1.15117	2.49386	1.03257	2.49386	1.19942
2.49291	1.12667	2.49291	1.1002	2.49291	0.9896	2.49291	1.14682
2.49189	1.08099	2.49189	1.05905	2.49189	0.952577	2.49189	1.09898
2.49091	1.04097	2.49091	1.01683	2.49091	0.918671	2.49091	1.05543
2.4899	0.993168	2.48989	0.96843	2.4899	0.874285	2.4899	1.0155
2.4889	0.94916	2.48882	0.926459	2.4889	0.841936	2.4889	0.978755
2.48798	0.914431	2.4879	0.892946	2.48796	0.815853	2.48796	0.944743
2.4869	0.875228	2.48689	0.855248	2.4869	0.782142	2.4869	0.912202
2.48596	0.839992	2.48595	0.820073	2.48596	0.753836	2.48596	0.881291
2.48486	0.804031	2.48486	0.786223	2.48486	0.720087	2.48486	0.852013
2.48394	0.772713	2.48394	0.755183	2.48392	0.692453	2.48392	0.824206
2.48292	0.739735	2.48292	0.722427	2.48292	0.663305	2.48292	0.797636
2.48189	0.716076	2.48185	0.698736	2.48189	0.640715	2.48189	0.772298
2.48098	0.689871	2.48096	0.672726	2.48098	0.617618	2.48098	0.748128
2.47996	0.658	2.47996	0.642284	2.47996	0.591128	2.47996	0.724813
2.47888	0.620756	2.47887	0.60476	2.47888	0.558916	2.47888	0.702388
2.47803	0.61256	2.47799	0.596492	2.47799	0.551803	2.47799	0.68075
2.47703	0.59178	2.47696	0.5768	2.47698	0.53328	2.47698	0.659968
2.47596	0.565697	2.47598	0.55132	2.47595	0.509447	2.47595	0.639922
2.47495	0.544733	2.47494	0.532597	2.47493	0.493153	2.47493	0.620747
2.47396	0.510289	2.47395	0.498863	2.47395	0.461972	2.47395	0.602455
2.47302	0.502364	2.47302	0.491786	2.47302	0.454698	2.47302	0.585011
2.47201	0.481318	2.472	0.471632	2.47199	0.437366	2.47199	0.568415
2.471	0.462632	2.471	0.454704	2.47098	0.422208	2.47098	0.552572
2.46998	0.433293	2.46998	0.427027	2.46993	0.395588	2.46993	0.53759
2.4689	0.425994	2.4689	0.4217	2.4689	0.389901	2.4689	0.523427
2.4679	0.407934	2.46787	0.404468	2.46785	0.375879	2.46785	0.509998
2.46687	0.383623	2.46685	0.378779	2.46686	0.3543	2.46686	0.497147
2.46589	0.377405	2.46586	0.372551	2.46589	0.347935	2.46589	0.484861
2.46488	0.358879	2.46482	0.355187	2.46488	0.332299	2.46488	0.473384
2.46393	0.359211	2.46389	0.358117	2.4639	0.333898	2.4639	0.462346
2.4628	0.339978	2.46279	0.338453	2.46279	0.317117	2.46279	0.451754
2.46173	0.331983	2.46173	0.3315	2.46173	0.309051	2.46173	0.44139
2.46079	0.322858	2.46079	0.321688	2.46079	0.300256	2.46079	0.431443
2.45977	0.304749	2.45977	0.305723	2.45977	0.286603	2.45977	0.42196
2.45877	0.293013	2.45874	0.294574	2.45874	0.275248	2.45874	0.412765
2.45774	0.277713	2.45774	0.279559	2.45774	0.262262	2.45774	0.403778
2.45675	0.271185	2.45674	0.274155	2.45675	0.257541	2.45675	0.394869
2.45568	0.25924	2.45566	0.263302	2.45568	0.247243	2.45568	0.386028
2.4547	0.249277	2.45466	0.253315	2.45469	0.245337	2.45469	0.37747
2.45373	0.24121	2.45373	0.245205	2.45373	0.239666	2.45373	0.368983
2.4527	0.22331	2.4527	0.227452	2.4527	0.218687	2.4527	0.360754
2.45168	0.217668	2.45168	0.221876	2.45168	0.210334	2.45168	0.352771
2.45066	0.207497	2.45067	0.212639	2.45066	0.201441	2.45066	0.345071
2.44973	0.204287	2.44972	0.209	2.44974	0.198632	2.44974	0.337747
2.44868	0.197611	2.44868	0.202593	2.44868	0.19088	2.44868	0.330672
2.44775	0.179534	2.44775	0.186033	2.44775	0.174863	2.44775	0.323718
2.44681	0.170569	2.4468	0.176971	2.4468	0.169082	2.4468	0.317021
2.44579	0.171632	2.44579	0.177866	2.44579	0.169228	2.44579	0.31049
2.44479	0.163434	2.4448	0.168976	2.4448	0.161097	2.4448	0.304136
2.44379	0.155526	2.44379	0.161657	2.44379	0.155592	2.44379	0.297811
2.44274	0.13594	2.44274	0.140992	2.44274	0.137001	2.44274	0.291658
2.44176	0.14286	2.44176	0.147809	2.44177	0.142216	2.44177	0.285732
2.44075	0.136351	2.44075	0.142076	2.44075	0.136551	2.44075	0.279796
2.4397	0.125333	2.4397	0.130016	2.4397	0.126805	2.4397	0.273799
2.43876	0.12351	2.43876	0.128168	2.43874	0.1255	2.43874	0.267826
2.43773	0.100685	2.43774	0.105967	2.43773	0.106015	2.43773	0.26183
2.43671	0.106087	2.43671	0.109096	2.43671	0.109217	2.43671	0.256026
2.43574	0.107849	2.43574	0.111582	2.43574	0.111358	2.43574	0.250418
2.43471	0.0999615	2.43469	0.103452	2.43471	0.105077	2.43471	0.244679
2.43372	0.0836101	2.43372	0.0862508	2.43372	0.0894202	2.43372	0.239128
2.43271	0.0885991	2.43271	0.0915245	2.43273	0.0934976	2.43273	0.233945
2.43175	0.0832155	2.43175	0.0858594	2.43175	0.0887491	2.43175	0.228923
2.43071	0.0768538	2.4307	0.0795113	2.43071	0.0825391	2.43071	0.223792
2.42969	0.0584332	2.42969	0.059834	2.42969	0.0649527	2.42969	0.218656
2.42871	0.068196	2.42871	0.0691539	2.42871	0.0741703	2.42871	0.213724
2.42771	0.0636138	2.42771	0.0654583	2.42771	0.0708773	2.42771	0.208945
2.42667	0.0537969	2.42667	0.0558297	2.42667	0.0618779	2.42667	0.204197
2.42571	0.0529123	2.42571	0.05536	2.42571	0.0613236	2.42571	0.199698
2.42468	0.03469	2.42468	0.036396	2.42468	0.044009	2.42468	0.195227
2.42367	0.0393171	2.42367	0.0417503	2.42367	0.048069	2.42367	0.190993
2.42272	0.0354169	2.42272	0.0377147	2.42272	0.045487	2.42272	0.186915
2.42172	0.0341268	2.42172	0.0349341	2.42169	0.0426069	2.42169	0.182638
2.4207	0.0227181	2.4207	0.0234755	2.4207	0.0310479	2.4207	0.178314
2.41965	0.0233731	2.41965	0.024172	2.41963	0.0329905	2.41963	0.174031
2.4187	0.0207738	2.41868	0.0217433	2.41866	0.0327665	2.41866	0.169802
2.41769	0.0151041	2.41769	0.0161307	2.41769	0.0275276	2.41769	0.165665
2.4167	0.0112872	2.41665	0.0127725	2.41666	0.0228798	2.41666	0.16159
2.41571	0	2.4157	0	2.4157	0.010072	2.4157	0.157859
2.41465	0.00413542	2.41465	0.00535454	2.41465	0.0151127	2.41465	0.154271
2.41362	-0.00238761	2.41362	0	2.41362	0.00964646	2.41362	0.150915
2.41269	0	2.41269	0	2.41269	0.0112428	2.41269	0.147681
2.41171	-0.0103822	2.41171	-0.00946584	2.41171	0	2.41171	0.144408
2.41067	-0.0135382	2.41067	-0.0127334	2.41068	0	2.41068	0.141163
2.40967	-0.0160992	2.40967	-0.0152334	2.40967	-0.00347453	2.40967	0.137898
2.40865	-0.0211586	2.40865	-0.0185967	2.40868	-0.00830719	2.40868	0.134656
2.40774	-0.0141134	2.40774	-0.0107534	2.40774	0	2.40774	0.131544
2.40671	-0.0181015	2.40671	-0.0157437	2.40673	-0.00397631	2.40673	0.128509
2.40571	-0.0252471	2.40569	-0.0232255	2.40571	-0.0112262	2.40571	0.125479
2.4047	-0.0294563	2.40469	-0.0269051	2.40471	-0.0139821	2.40471	0.122512
2.40367	-0.0277215	2.40367	-0.025781	2.40367	-0.0125222	2.40367	0.119789
2.40273	-0.0291579	2.40277	-0.0267969	2.40276	-0.0158922	2.40276	0.117022
2.40169	-0.0369056	2.40169	-0.0341688	2.40169	-0.0234131	2.40169	0.114182
2.40063	-0.0494535	2.40062	-0.0474551	2.40062	-0.0345592	2.40062	0.111363
2.39967	-0.0375658	2.39966	-0.0361926	2.39967	-0.0235634	2.39967	0.108594
2.39867	-0.0431072	2.39867	-0.0416364	2.39867	-0.0289686	2.39867	0.105853
2.39769	-0.0467521	2.39762	-0.0448999	2.39768	-0.0316726	2.39768	0.103032
2.39673	-0.0496993	2.39669	-0.0473939	2.3967	-0.033722	2.3967	0.1002
2.39569	-0.0670618	2.39568	-0.0650537	2.39569	-0.0501897	2.39569	0.0974219
2.39471	-0.0580787	2.39471	-0.0549928	2.39471	-0.0404453	2.39471	0.0948592
2.39371	-0.0573903	2.39368	-0.0541618	2.3937	-0.0398583	2.3937	0.0923502
2.3927	-0.0576787	2.3927	-0.055383	2.3927	-0.0398464	2.3927	0.0895956
2.39168	-0.0754269	2.39168	-0.0739012	2.39168	-0.0575088	2.39168	0.0868737
2.39065	-0.0653878	2.39065	-0.0642507	2.39065	-0.0478969	2.39065	0.0843515
2.38971	-0.0644773	2.38971	-0.0637171	2.38971	-0.0493792	2.38971	0.0818818
2.38871	-0.0698252	2.3887	-0.0702995	2.38871	-0.0549371	2.38871	0.0793369
2.38767	-0.0715598	2.38767	-0.0720346	2.38767	-0.0565568	2.38767	0.0768132
2.38669	-0.0849579	2.38668	-0.0849712	2.38668	-0.0688118	2.38668	0.0745409
2.38567	-0.0751044	2.38567	-0.0745136	2.38567	-0.0598365	2.38567	0.0724723
2.38466	-0.078214	2.38466	-0.077139	2.38467	-0.0630403	2.38467	0.0704799
2.3837	-0.0803371	2.3837	-0.0786926	2.3837	-0.0649085	2.3837	0.068343
2.38268	-0.0941076	2.38269	-0.0920107	2.38267	-0.0783995	2.38267	0.0661842
2.38168	-0.0861795	2.38168	-0.0842807	2.38166	-0.0709779	2.38166	0.0642291
2.38064	-0.0878827	2.38064	-0.0868138	2.38064	-0.0729038	2.38064	0.0623889
2.37969	-0.084067	2.3797	-0.0826462	2.3797	-0.0683767	2.3797	0.0603771
2.37866	-0.0948212	2.37867	-0.0941609	2.37867	-0.078425	2.37867	0.0583793
2.37769	-0.0877771	2.37772	-0.0875198	2.3777	-0.0710823	2.3777	0.0565646
2.37667	-0.0899261	2.37669	-0.0895359	2.37667	-0.0727163	2.37667	0.0548973
2.37568	-0.0941494	2.3757	-0.093869	2.37567	-0.0761769	2.37567	0.053295
2.37468	-0.0933607	2.37473	-0.0927297	2.37473	-0.0766402	2.37473	0.0517065
2.37372	-0.106346	2.37374	-0.105237	2.37372	-0.0890279	2.37372	0.05004
2.37269	-0.0975306	2.37273	-0.095543	2.37269	-0.080485	2.37269	0.0483904
2.37167	-0.100503	2.37168	-0.0988795	2.37161	-0.0832348	2.37161	0.0468008
2.37069	-0.100623	2.37069	-0.0992271	2.37069	-0.0841015	2.37069	0.0450199
2.36973	-0.105791	2.36973	-0.105789	2.36971	-0.0900051	2.36971	0.0431206
2.36869	-0.107986	2.36871	-0.107154	2.36869	-0.0921953	2.36869	0.0412212
2.36774	-0.107113	2.36775	-0.10706	2.36774	-0.0910753	2.36774	0.0393316
2.36669	-0.112174	2.3667	-0.110739	2.36669	-0.0958402	2.36669	0.037399
2.36573	-0.107601	2.36575	-0.105608	2.36572	-0.0918535	2.36572	0.0355599
2.36472	-0.11066	2.36472	-0.107838	2.36472	-0.0948976	2.36472	0.0337567
2.36371	-0.117175	2.36371	-0.114606	2.36371	-0.101153	2.36371	0.0317745
2.36271	-0.120689	2.36272	-0.117785	2.36271	-0.103514	2.36271	0.0297785
2.36171	-0.115201	2.36168	-0.111843	2.36171	-0.0985898	2.36171	0.0279122
2.36074	-0.11698	2.36074	-0.113961	2.36075	-0.101186	2.36075	0.025911
2.35972	-0.123067	2.35972	-0.11991	2.35972	-0.107617	2.35972	0.0240037
2.35868	-0.123876	2.35868	-0.119784	2.3587	-0.10774	2.3587	0.0222063
2.35775	-0.127928	2.35775	-0.11982	2.35776	-0.110139	2.35776	0.0205936
2.35675	-0.123063	2.35671	-0.112932	2.35675	-0.105417	2.35675	0.0190816
2.35571	-0.128281	2.35571	-0.117845	2.35571	-0.11017	2.35571	0.017713
2.35479	-0.124232	2.35479	-0.113642	2.35479	-0.107612	2.35479	0.0163242
2.35376	-0.144007	2.35376	-0.135392	2.35376	-0.12691	2.35376	0.0149178
2.35279	-0.134194	2.35278	-0.125626	2.35278	-0.118004	2.35278	0.0136505
2.35186	-0.125569	2.35186	-0.11881	2.35186	-0.108276	2.35186	0.0123941
2.35082	-0.124219	2.35081	-0.120059	2.35081	-0.107423	2.35081	0.0108494
2.34979	-0.138022	2.34978	-0.136367	2.34979	-0.122319	2.34979	0.00937956
2.34886	-0.125946	2.34884	-0.123177	2.34886	-0.110537	2.34886	0.00813642
2.3479	-0.12964	2.34789	-0.126482	2.3479	-0.113444	2.3479	0.00686809
2.34687	-0.132619	2.34684	-0.128539	2.34687	-0.116763	2.34687	0.00547146
2.34586	-0.135731	2.34585	-0.131147	2.34586	-0.119	2.34586	0.00404619
2.34487	-0.145504	2.34487	-0.142573	2.34487	-0.12982	2.34487	0.00266332
2.34383	-0.133491	2.34383	-0.129197	2.34383	-0.11817	2.34383	0.00133052
2.34281	-0.139221	2.34281	-0.135764	2.34281	-0.123861	2.34281	-9.09498e-05
2.34191	-0.13713	2.34191	-0.133897	2.3419	-0.12148	2.3419	-0.00179969
2.34084	-0.152008	2.34087	-0.148681	2.34083	-0.136405	2.34083	-0.00365748
2.33984	-0.14428	2.33984	-0.141672	2.33983	-0.128621	2.33983	-0.00537854
2.33889	-0.142983	2.33888	-0.141245	2.33889	-0.128197	2.33889	-0.00706811
2.3379	-0.145153	2.33788	-0.143162	2.33787	-0.129496	2.33787	-0.00901888
2.33684	-0.153094	2.33684	-0.151952	2.33684	-0.137952	2.33684	-0.010965
2.33593	-0.145791	2.33591	-0.144349	2.3359	-0.129332	2.3359	-0.0128022
2.33491	-0.148924	2.3349	-0.147508	2.33485	-0.132263	2.33485	-0.0145791
2.3339	-0.150052	2.33389	-0.148408	2.33387	-0.132815	2.33387	-0.0163676
2.33291	-0.151356	2.33287	-0.150759	2.3329	-0.135903	2.3329	-0.0180956
2.33196	-0.162017	2.33191	-0.16185	2.33193	-0.148033	2.33193	-0.0198069
2.33093	-0.154222	2.33092	-0.153184	2.33093	-0.140221	2.33093	-0.0213723
2.32996	-0.155987	2.32992	-0.154826	2.32992	-0.142116	2.32992	-0.0228285
2.32904	-0.155385	2.32903	-0.153881	2.32903	-0.141744	2.32903	-0.0244337
2.32803	-0.16538	2.32803	-0.16499	2.32803	-0.152383	2.32803	-0.0261265
2.32704	-0.161831	2.32701	-0.160143	2.32701	-0.147846	2.32701	-0.0277433
2.32605	-0.162448	2.32604	-0.159951	2.32603	-0.147985	2.32603	-0.0294154
2.32505	-0.168494	2.32504	-0.166183	2.32502	-0.153512	2.32502	-0.0310766
2.32407	-0.16045	2.32405	-0.158543	2.32405	-0.146695	2.32405	-0.032677
2.32306	-0.165408	2.32306	-0.164573	2.32306	-0.15302	2.32306	-0.0341995
2.32213	-0.164731	2.32213	-0.162568	2.32213	-0.151016	2.32213	-0.0358317
2.32104	-0.168672	2.32104	-0.167418	2.32104	-0.155241	2.32104	-0.0373946
2.32013	-0.165281	2.32013	-0.16476	2.32014	-0.153074	2.32014	-0.0390941
2.31915	-0.16472	2.31915	-0.164589	2.31916	-0.153233	2.31916	-0.0409724
2.31809	-0.176028	2.31807	-0.176127	2.3181	-0.164731	2.3181	-0.0429669
2.31711	-0.174181	2.31711	-0.173123	2.31711	-0.162172	2.31711	-0.0449235
2.31609	-0.175486	2.31609	-0.173262	2.31609	-0.162578	2.31609	-0.0469528
2.3151	-0.174633	2.3151	-0.172049	2.31511	-0.162044	2.31511	-0.0490971
2.31411	-0.17329	2.31411	-0.171467	2.31411	-0.161241	2.31411	-0.0511349
2.31316	-0.182106	2.31311	-0.180636	2.31315	-0.169685	2.31315	-0.0530992
2.31207	-0.19075	2.31206	-0.189665	2.31206	-0.178059	2.31206	-0.0550374
2.31108	-0.182287	2.31108	-0.180461	2.3111	-0.170266	2.3111	-0.0568371
2.3101	-0.183031	2.3101	-0.181638	2.3101	-0.170873	2.3101	-0.0587675
2.30903	-0.194251	2.30903	-0.192877	2.30903	-0.18085	2.30903	-0.060666
2.30801	-0.182879	2.30801	-0.182439	2.30803	-0.172003	2.30803	-0.0624415
2.30696	-0.187917	2.30696	-0.186518	2.30696	-0.175931	2.30696	-0.064089
2.30603	-0.183388	2.30603	-0.181882	2.30603	-0.172324	2.30603	-0.0658242
2.30498	-0.199659	2.30497	-0.198654	2.30498	-0.187776	2.30498	-0.0674123
2.30394	-0.191984	2.30394	-0.189941	2.30396	-0.180201	2.30396	-0.0686679
2.30298	-0.189151	2.30295	-0.186655	2.303	-0.178473	2.303	-0.0696143
2.30193	-0.191564	2.30193	-0.190298	2.30193	-0.181017	2.30193	-0.070605
2.30094	-0.201482	2.30093	-0.199651	2.30095	-0.190402	2.30095	-0.0714603
2.29993	-0.194624	2.29993	-0.19197	2.29994	-0.183049	2.29994	-0.0723017
2.29895	-0.195432	2.29895	-0.193382	2.29895	-0.183797	2.29895	-0.0731351
2.2979	-0.198923	2.2979	-0.196503	2.2979	-0.187044	2.2979	-0.0739149
2.29691	-0.199633	2.29691	-0.197678	2.29691	-0.188307	2.29691	-0.0748051
2.29596	-0.203054	2.29596	-0.201384	2.29596	-0.192026	2.29596	-0.0758046
2.29491	-0.192701	2.29491	-0.191299	2.29492	-0.18186	2.29492	-0.076757
2.29392	-0.193381	2.2939	-0.191425	2.29388	-0.181593	2.29388	-0.0777364
2.29298	-0.195276	2.29292	-0.193403	2.29292	-0.184602	2.29292	-0.0787394
2.29192	-0.200282	2.29192	-0.198494	2.29193	-0.190707	2.29193	-0.079808
2.29087	-0.202242	2.29091	-0.200533	2.29088	-0.192765	2.29088	-0.0808008
2.28991	-0.199436	2.28993	-0.197638	2.28991	-0.189377	2.28991	-0.0818662
2.28887	-0.202772	2.28887	-0.201553	2.28883	-0.193747	2.28883	-0.0830327
2.28784	-0.198127	2.28784	-0.19809	2.28784	-0.189523	2.28784	-0.084156
2.28688	-0.200571	2.28688	-0.2003	2.28688	-0.193009	2.28688	-0.0854113
2.28583	-0.208474	2.28581	-0.20924	2.28581	-0.202498	2.28581	-0.086864
2.28483	-0.209047	2.28481	-0.209251	2.28483	-0.200892	2.28483	-0.088399
2.28383	-0.203982	2.28383	-0.205314	2.28383	-0.197383	2.28383	-0.0899065
2.28285	-0.205968	2.28284	-0.207412	2.28285	-0.199055	2.28285	-0.0915916
2.28184	-0.205503	2.28184	-0.20732	2.28184	-0.199395	2.28184	-0.0932962
2.28085	-0.210213	2.28082	-0.212676	2.28081	-0.2054	2.28081	-0.0949804
2.27983	-0.210969	2.27983	-0.213197	2.27983	-0.204441	2.27983	-0.0967188
2.27881	-0.207726	2.27881	-0.210074	2.27882	-0.201552	2.27882	-0.0983592
2.27779	-0.207546	2.27779	-0.210397	2.27779	-0.202363	2.27779	-0.0999722
2.27687	-0.210334	2.27687	-0.213792	2.27687	-0.204952	2.27687	-0.101658
2.27581	-0.226674	2.27579	-0.230132	2.27578	-0.220518	2.27578	-0.103244
2.27482	-0.21044	2.27482	-0.21329	2.27482	-0.204579	2.27482	-0.104589
2.27382	-0.211407	2.27382	-0.214974	2.27382	-0.2067	2.27382	-0.105943
2.27279	-0.214521	2.27275	-0.218307	2.27279	-0.209569	2.27279	-0.107654
2.27178	-0.230909	2.27172	-0.234941	2.27178	-0.225235	2.27178	-0.109276
2.2708	-0.219073	2.27076	-0.22161	2.27079	-0.213527	2.27079	-0.11072
2.26981	-0.21841	2.26976	-0.222008	2.2698	-0.214655	2.2698	-0.112274
2.26871	-0.2233	2.26871	-0.227489	2.26871	-0.219514	2.26871	-0.113946
2.26776	-0.216424	2.26776	-0.221068	2.26776	-0.212967	2.26776	-0.115632
2.26679	-0.229976	2.26677	-0.235059	2.26676	-0.226567	2.26676	-0.117244
2.26576	-0.2193	2.26575	-0.225009	2.26576	-0.216768	2.26576	-0.118702
2.26479	-0.218821	2.26479	-0.223797	2.26479	-0.215574	2.26479	-0.120093
2.26376	-0.223	2.26377	-0.227479	2.26376	-0.219706	2.26376	-0.121724
2.26273	-0.236726	2.26273	-0.242391	2.26273	-0.234165	2.26273	-0.123379
2.26173	-0.228123	2.26169	-0.232828	2.26172	-0.224616	2.26172	-0.12483
2.26075	-0.226329	2.26077	-0.230598	2.26074	-0.223055	2.26074	-0.126274
2.25974	-0.227364	2.25974	-0.231648	2.25974	-0.224741	2.25974	-0.128054
2.25868	-0.24101	2.25868	-0.245725	2.25872	-0.239748	2.25872	-0.129952
2.25774	-0.233208	2.25772	-0.236533	2.25774	-0.231643	2.25774	-0.131723
2.25674	-0.232609	2.25668	-0.236285	2.25676	-0.231787	2.25676	-0.133486
2.25568	-0.238125	2.25568	-0.242309	2.25569	-0.237951	2.25569	-0.135344
2.25472	-0.234578	2.25474	-0.238331	2.25474	-0.234172	2.25474	-0.137221
2.25377	-0.244201	2.25378	-0.248409	2.25378	-0.244864	2.25378	-0.13918
2.2527	-0.236231	2.2527	-0.238578	2.25271	-0.236392	2.25271	-0.141039
2.25171	-0.235943	2.25171	-0.238039	2.25171	-0.236963	2.25171	-0.142902
2.2507	-0.24228	2.25071	-0.243713	2.25071	-0.241659	2.25071	-0.144849
2.24972	-0.24455	2.24972	-0.245576	2.24972	-0.244725	2.24972	-0.146784
2.24867	-0.247237	2.24869	-0.248597	2.24867	-0.248341	2.24867	-0.148548
2.2477	-0.246311	2.2477	-0.247546	2.2477	-0.246771	2.2477	-0.150186
2.24666	-0.246133	2.24668	-0.248552	2.24668	-0.247131	2.24668	-0.151712
2.24567	-0.246349	2.24568	-0.248744	2.24568	-0.247584	2.24568	-0.153054
2.24468	-0.250334	2.2447	-0.253582	2.24468	-0.253136	2.24468	-0.15428
2.24367	-0.253951	2.24369	-0.257346	2.24367	-0.257008	2.24367	-0.155533
2.24268	-0.256617	2.24269	-0.259456	2.24266	-0.258929	2.24266	-0.156761
2.2417	-0.251307	2.24171	-0.253986	2.2417	-0.253975	2.2417	-0.157947
2.24075	-0.254171	2.24075	-0.258027	2.24075	-0.257399	2.24075	-0.159269
2.23979	-0.243499	2.23979	-0.247437	2.23979	-0.24749	2.23979	-0.1606
2.23884	-0.247413	2.23883	-0.25144	2.23884	-0.252725	2.23884	-0.161938
2.23784	-0.248247	2.23784	-0.25204	2.23784	-0.252731	2.23784	-0.163319
2.23685	-0.242729	2.23685	-0.246798	2.23685	-0.247454	2.23685	-0.164514
2.2359	-0.244974	2.23584	-0.248961	2.23584	-0.248253	2.23584	-0.165697
2.23485	-0.244757	2.23484	-0.248347	2.23484	-0.249442	2.23484	-0.167058
2.23386	-0.263845	2.23378	-0.268829	2.23385	-0.270916	2.23385	-0.168473
2.23291	-0.248511	2.23285	-0.253414	2.2329	-0.25573	2.2329	-0.169836
2.23189	-0.246173	2.23189	-0.251837	2.23189	-0.254047	2.23189	-0.171389
2.23087	-0.251117	2.23081	-0.25734	2.23086	-0.259917	2.23086	-0.173436
2.22981	-0.265962	2.22981	-0.272354	2.22981	-0.274686	2.22981	-0.175493
2.22887	-0.251509	2.22887	-0.258246	2.22887	-0.261358	2.22887	-0.177498
2.22788	-0.254275	2.22789	-0.261168	2.2279	-0.264133	2.2279	-0.179404
2.22686	-0.256077	2.22686	-0.263065	2.22687	-0.265327	2.22687	-0.181337
2.22592	-0.252268	2.22592	-0.259808	2.22592	-0.262647	2.22592	-0.183303
2.22489	-0.266443	2.22488	-0.274143	2.22488	-0.276812	2.22488	-0.185202
2.22386	-0.25511	2.22384	-0.26225	2.22384	-0.265649	2.22384	-0.18697
2.22286	-0.256822	2.22286	-0.264782	2.22286	-0.267699	2.22286	-0.188756
2.22192	-0.255603	2.22191	-0.264284	2.22191	-0.266344	2.22191	-0.190847
2.22087	-0.271617	2.22086	-0.281351	2.22085	-0.282259	2.22085	-0.192987
2.21985	-0.263145	2.21985	-0.271045	2.21985	-0.274032	2.21985	-0.194815
2.2189	-0.25909	2.21888	-0.266784	2.21887	-0.271477	2.21887	-0.196594
2.21785	-0.262835	2.21783	-0.271446	2.21782	-0.276086	2.21782	-0.198456
2.21687	-0.261219	2.21687	-0.268914	2.21687	-0.27373	2.21687	-0.200406
2.21589	-0.275303	2.21592	-0.285121	2.21592	-0.289547	2.21592	-0.202212
2.21484	-0.265199	2.21484	-0.27478	2.21486	-0.278441	2.21486	-0.204024
2.21388	-0.26731	2.21388	-0.277306	2.21388	-0.281706	2.21388	-0.205868
2.21287	-0.267066	2.21289	-0.277338	2.21288	-0.282485	2.21288	-0.208058
2.21195	-0.271943	2.21195	-0.283576	2.21195	-0.29	2.21195	-0.210305
2.2109	-0.261599	2.21093	-0.273559	2.21093	-0.278955	2.21093	-0.212458
2.20994	-0.261828	2.20996	-0.274007	2.20996	-0.279101	2.20996	-0.214537
2.20892	-0.265686	2.20892	-0.276707	2.20892	-0.283008	2.20892	-0.216861
2.20791	-0.27361	2.20791	-0.286093	2.20791	-0.291798	2.20791	-0.21924
2.20693	-0.269752	2.20693	-0.280902	2.20693	-0.286796	2.20693	-0.221562
2.20594	-0.270362	2.20596	-0.282046	2.20596	-0.288745	2.20596	-0.224006
2.2049	-0.27229	2.20491	-0.2849	2.20491	-0.291681	2.20491	-0.226545
2.20391	-0.267393	2.20394	-0.280749	2.20393	-0.288438	2.20393	-0.229194
2.20294	-0.275047	2.20293	-0.289525	2.20294	-0.297043	2.20294	-0.232197
2.20193	-0.276644	2.20193	-0.290861	2.20193	-0.299257	2.20193	-0.235249
2.20099	-0.274391	2.20099	-0.287418	2.20099	-0.297322	2.20099	-0.238391
2.19993	-0.278899	2.19993	-0.292287	2.19994	-0.30286	2.19994	-0.241603
2.19895	-0.276776	2.19895	-0.2898	2.19895	-0.301495	2.19895	-0.244868
2.19794	-0.283615	2.19794	-0.297181	2.19794	-0.309339	2.19794	-0.24814
2.19703	-0.278209	2.19703	-0.291078	2.19702	-0.303547	2.19702	-0.251538
2.196	-0.282304	2.19601	-0.295123	2.196	-0.308493	2.196	-0.255107
2.19498	-0.28025	2.195	-0.293023	2.19498	-0.3079	2.19498	-0.258682
2.19399	-0.279375	2.19399	-0.293019	2.19399	-0.308661	2.19399	-0.262328
2.19299	-0.289606	2.193	-0.30318	2.193	-0.320308	2.193	-0.266186
2.19194	-0.295498	2.19194	-0.308429	2.19194	-0.326632	2.19194	-0.269997
2.19102	-0.283835	2.19102	-0.296535	2.19102	-0.31525	2.19102	-0.273592
2.18999	-0.285957	2.19	-0.298626	2.19	-0.317622	2.19	-0.277332
2.18895	-0.288142	2.18897	-0.300384	2.18895	-0.32019	2.18895	-0.281039
2.18803	-0.292348	2.18804	-0.304777	2.18803	-0.3247	2.18803	-0.284724
2.187	-0.30533	2.18701	-0.319796	2.18701	-0.340128	2.18701	-0.28835
2.18602	-0.292187	2.18603	-0.306276	2.18603	-0.327536	2.18603	-0.291884
2.18502	-0.297239	2.18502	-0.312147	2.18505	-0.333489	2.18505	-0.295488
2.18407	-0.28856	2.18407	-0.303044	2.18407	-0.323993	2.18407	-0.299303
2.18308	-0.302559	2.18307	-0.317176	2.18308	-0.338945	2.18308	-0.303016
2.18206	-0.290321	2.18206	-0.304116	2.18206	-0.326383	2.18206	-0.30648
2.1811	-0.289043	2.1811	-0.302952	2.1811	-0.326459	2.1811	-0.30982
2.18008	-0.294052	2.18009	-0.308137	2.18007	-0.33314	2.18007	-0.313457
2.17908	-0.307553	2.17905	-0.323399	2.17907	-0.349704	2.17907	-0.316858
2.1781	-0.295229	2.17809	-0.310998	2.17813	-0.337232	2.17813	-0.31992
2.17717	-0.295645	2.17715	-0.311783	2.17717	-0.338524	2.17717	-0.322966
2.17615	-0.29599	2.17606	-0.312086	2.1761	-0.340257	2.1761	-0.326101
2.17512	-0.298308	2.17512	-0.314821	2.17512	-0.342651	2.17512	-0.329337
2.17415	-0.312382	2.17412	-0.329904	2.1741	-0.358037	2.1741	-0.332642
2.17313	-0.299467	2.17311	-0.317159	2.17312	-0.346039	2.17312	-0.335696
2.17214	-0.301059	2.17217	-0.318963	2.17214	-0.348923	2.17214	-0.338704
2.17116	-0.302348	2.17116	-0.320584	2.17116	-0.351341	2.17116	-0.341881
2.17017	-0.313939	2.17017	-0.333776	2.17017	-0.365093	2.17017	-0.344994
2.16913	-0.301968	2.16914	-0.320929	2.16914	-0.352897	2.16914	-0.347786
2.16818	-0.300903	2.16818	-0.319403	2.16818	-0.351478	2.16818	-0.350381
2.16719	-0.307099	2.16717	-0.327313	2.16719	-0.35972	2.16719	-0.353226
2.16621	-0.312074	2.16617	-0.332898	2.16621	-0.364894	2.16621	-0.355964
2.16517	-0.308624	2.16516	-0.329522	2.16517	-0.362302	2.16517	-0.358455
2.16418	-0.309991	2.1642	-0.33159	2.16418	-0.364188	2.16418	-0.360903
2.16317	-0.311759	2.1632	-0.333936	2.1632	-0.367594	2.1632	-0.363089
2.16224	-0.307681	2.16224	-0.33028	2.16222	-0.363609	2.16222	-0.365335
2.16122	-0.316255	2.16121	-0.340426	2.16121	-0.373663	2.16121	-0.367644
2.16019	-0.31547	2.16014	-0.339118	2.16018	-0.372714	2.16018	-0.369874
2.1592	-0.313968	2.15919	-0.338122	2.1592	-0.371983	2.1592	-0.371874
2.1582	-0.316296	2.1582	-0.340113	2.1582	-0.374283	2.1582	-0.373976
2.15725	-0.316804	2.15724	-0.341423	2.15725	-0.374882	2.15725	-0.376258
2.15627	-0.323891	2.15627	-0.349741	2.15627	-0.38341	2.15627	-0.378257
2.15526	-0.31337	2.15523	-0.338616	2.15523	-0.371317	2.15523	-0.380059
2.15425	-0.319263	2.15425	-0.345281	2.15421	-0.378811	2.15421	-0.381899
2.15325	-0.315227	2.15324	-0.3405	2.1532	-0.374809	2.1532	-0.383645
2.15228	-0.315408	2.15226	-0.339678	2.15226	-0.375012	2.15226	-0.38528
2.15121	-0.334981	2.15121	-0.360938	2.15121	-0.398215	2.15121	-0.386792
2.1501	-0.321688	2.1501	-0.347494	2.15011	-0.383859	2.15011	-0.388078
2.14912	-0.323766	2.14911	-0.351049	2.14917	-0.387272	2.14917	-0.389182
2.14808	-0.317012	2.14808	-0.343738	2.14808	-0.379892	2.14808	-0.390596
2.14712	-0.336151	2.14712	-0.364624	2.14712	-0.400671	2.14712	-0.391906
2.14608	-0.325432	2.14607	-0.352308	2.14609	-0.388769	2.14609	-0.392905
2.14506	-0.323467	2.14506	-0.350752	2.14507	-0.385987	2.14507	-0.393737
2.1441	-0.328895	2.1441	-0.356988	2.14412	-0.39197	2.14412	-0.394854
2.14302	-0.341726	2.14302	-0.369485	2.14302	-0.406838	2.14302	-0.395813
2.14211	-0.324527	2.14211	-0.352522	2.14211	-0.389223	2.14211	-0.396406
2.1411	-0.324975	2.14108	-0.352936	2.14113	-0.38994	2.14113	-0.396937
2.14005	-0.326462	2.14005	-0.354169	2.14008	-0.392989	2.14008	-0.397494
2.139	-0.330187	2.13899	-0.357529	2.13903	-0.396674	2.13903	-0.398034
2.13804	-0.339799	2.13804	-0.36854	2.13804	-0.407208	2.13804	-0.398587
2.137	-0.330455	2.13696	-0.35827	2.137	-0.397948	2.137	-0.398888
2.13594	-0.336107	2.13594	-0.364547	2.13595	-0.404472	2.13595	-0.398945
2.13498	-0.328629	2.13498	-0.355688	2.135	-0.396761	2.135	-0.399064
2.13396	-0.341675	2.13396	-0.369233	2.13396	-0.410498	2.13396	-0.399121
2.13292	-0.334848	2.13292	-0.36072	2.13292	-0.402963	2.13292	-0.398898
2.13196	-0.333268	2.13196	-0.358786	2.13196	-0.400712	2.13196	-0.398412
2.13097	-0.337734	2.13097	-0.363468	2.13097	-0.406118	2.13097	-0.398109
2.12996	-0.343454	2.12997	-0.370177	2.12998	-0.412991	2.12998	-0.397809
2.12895	-0.340657	2.12895	-0.366868	2.12895	-0.408983	2.12895	-0.397346
2.128	-0.332194	2.128	-0.358256	2.128	-0.402174	2.128	-0.396925
2.12697	-0.33008	2.12697	-0.35554	2.12699	-0.400805	2.12699	-0.396497
2.12595	-0.328002	2.12595	-0.35376	2.12596	-0.398543	2.12596	-0.396042
2.12502	-0.332994	2.12504	-0.358837	2.12504	-0.402002	2.12504	-0.395766
2.12404	-0.336577	2.12405	-0.362207	2.12405	-0.407113	2.12405	-0.39546
2.12305	-0.332518	2.12306	-0.358251	2.12308	-0.402494	2.12308	-0.395181
2.12208	-0.334803	2.12209	-0.360617	2.12211	-0.406594	2.12211	-0.394949
2.12105	-0.332644	2.12107	-0.356356	2.12107	-0.403203	2.12107	-0.394803
2.12006	-0.33604	2.12009	-0.360819	2.12008	-0.409085	2.12008	-0.394729
2.11907	-0.337016	2.1191	-0.361909	2.11907	-0.409891	2.11907	-0.394925
2.11802	-0.341394	2.11802	-0.365819	2.11802	-0.415108	2.11802	-0.39525
2.11702	-0.334442	2.11707	-0.358539	2.11702	-0.407809	2.11702	-0.395539
2.116	-0.336941	2.116	-0.361413	2.116	-0.411185	2.116	-0.395897
2.11502	-0.343069	2.11504	-0.367386	2.11504	-0.418226	2.11504	-0.396417
2.114	-0.346598	2.11396	-0.372344	2.11399	-0.423458	2.11399	-0.396825
2.11304	-0.33585	2.11302	-0.360701	2.11304	-0.410262	2.11304	-0.396963
2.11205	-0.33486	2.11202	-0.359872	2.11205	-0.410625	2.11205	-0.397223
2.11101	-0.339592	2.11101	-0.36679	2.11099	-0.417117	2.11099	-0.397393
2.11005	-0.335	2.11005	-0.362541	2.11005	-0.411947	2.11005	-0.397402
2.10894	-0.353591	2.10895	-0.382932	2.10895	-0.433717	2.10895	-0.397243
2.10802	-0.341309	2.10801	-0.370195	2.10801	-0.419559	2.10801	-0.396741
2.10699	-0.337836	2.10699	-0.366446	2.10699	-0.415805	2.10699	-0.396039
2.10599	-0.340251	2.10598	-0.367887	2.10599	-0.417816	2.10599	-0.395481
2.10494	-0.354591	2.10492	-0.382704	2.10496	-0.432275	2.10496	-0.394698
2.10394	-0.342184	2.10392	-0.369101	2.10393	-0.418929	2.10393	-0.393462
2.10303	-0.341683	2.103	-0.368537	2.10304	-0.417646	2.10304	-0.39209
2.10196	-0.343349	2.10198	-0.370991	2.10198	-0.419158	2.10198	-0.390984
2.10093	-0.357334	2.10093	-0.386172	2.10093	-0.433892	2.10093	-0.389659
2.1	-0.340598	2.1	-0.368766	2.1	-0.413781	2.1	-0.387953
2.09896	-0.337303	2.09896	-0.365431	2.09896	-0.411419	2.09896	-0.386006
2.09794	-0.341426	2.09794	-0.369966	2.09794	-0.415169	2.09794	-0.384104
2.09701	-0.338472	2.09701	-0.366967	2.09701	-0.409258	2.09701	-0.382128
2.09595	-0.353108	2.09596	-0.383003	2.09596	-0.424545	2.09596	-0.38019
2.09492	-0.342849	2.09495	-0.372059	2.09496	-0.412471	2.09496	-0.377978
2.09395	-0.34276	2.09395	-0.371534	2.09395	-0.411249	2.09395	-0.375681
2.09294	-0.343406	2.09294	-0.372378	2.09294	-0.411586	2.09294	-0.373744
2.09193	-0.353737	2.09191	-0.382969	2.09191	-0.420332	2.09191	-0.371904
2.09092	-0.344515	2.09091	-0.372274	2.09091	-0.409479	2.09091	-0.369982
2.08994	-0.344758	2.08993	-0.372883	2.08994	-0.40811	2.08994	-0.368036
2.0889	-0.347538	2.08892	-0.376296	2.08892	-0.409821	2.08892	-0.36629
2.08792	-0.348102	2.08792	-0.376032	2.08793	-0.408437	2.08793	-0.364692
2.08696	-0.358973	2.08694	-0.386765	2.08696	-0.418571	2.08696	-0.362962
2.08595	-0.346822	2.08594	-0.374561	2.08596	-0.405056	2.08596	-0.361295
2.0849	-0.348759	2.0849	-0.376852	2.08491	-0.406416	2.08491	-0.359597
2.08393	-0.345013	2.08392	-0.371617	2.08396	-0.401191	2.08396	-0.358033
2.08291	-0.355301	2.08291	-0.382804	2.08292	-0.411124	2.08292	-0.356715
2.08191	-0.35222	2.08191	-0.377256	2.08191	-0.406256	2.08191	-0.355344
2.08092	-0.350857	2.08092	-0.375233	2.08092	-0.40257	2.08092	-0.353956
2.0799	-0.353978	2.0799	-0.378842	2.0799	-0.405003	2.0799	-0.352602
2.07888	-0.350318	2.07887	-0.373731	2.07888	-0.399067	2.07888	-0.35117
2.07787	-0.358811	2.07787	-0.382216	2.07787	-0.406787	2.07787	-0.34959
2.07692	-0.353297	2.07692	-0.373993	2.07692	-0.39866	2.07692	-0.348051
2.07585	-0.362271	2.07588	-0.380837	2.07588	-0.407154	2.07588	-0.346483
2.07487	-0.357397	2.07488	-0.374537	2.07487	-0.400675	2.07487	-0.3448
2.07396	-0.356589	2.07396	-0.373556	2.07397	-0.398522	2.07397	-0.343183
2.07289	-0.360746	2.07291	-0.377725	2.07285	-0.401933	2.07285	-0.341725
2.07194	-0.368275	2.0719	-0.385856	2.07187	-0.408095	2.07187	-0.34023
2.07095	-0.348641	2.07098	-0.365137	2.07096	-0.388164	2.07096	-0.338692
2.06995	-0.349336	2.06996	-0.366145	2.06995	-0.389466	2.06995	-0.337152
2.06892	-0.350592	2.06892	-0.366692	2.06892	-0.389291	2.06892	-0.335633
2.06796	-0.350787	2.06797	-0.365848	2.06796	-0.38744	2.06796	-0.334103
2.06694	-0.366388	2.06694	-0.381403	2.06692	-0.402678	2.06692	-0.332583
2.06593	-0.353185	2.06594	-0.366845	2.06593	-0.389219	2.06593	-0.330974
2.06495	-0.351766	2.06497	-0.364632	2.06495	-0.386765	2.06495	-0.329475
2.06393	-0.349755	2.06393	-0.36167	2.06393	-0.384226	2.06393	-0.32829
2.0629	-0.365903	2.06289	-0.377187	2.06288	-0.400319	2.06288	-0.327211
2.06191	-0.353466	2.06189	-0.364745	2.06188	-0.387468	2.06188	-0.32605
2.06097	-0.351503	2.06095	-0.36174	2.06095	-0.383709	2.06095	-0.325006
2.05994	-0.355528	2.05994	-0.36556	2.05994	-0.387905	2.05994	-0.324191
2.05892	-0.353527	2.05892	-0.363405	2.0589	-0.385028	2.0589	-0.323484
2.05796	-0.365777	2.05796	-0.376026	2.05796	-0.395569	2.05796	-0.322603
2.05693	-0.351953	2.05693	-0.36144	2.05693	-0.381665	2.05693	-0.321682
2.05591	-0.35315	2.05593	-0.361785	2.05594	-0.382304	2.05594	-0.320811
2.05498	-0.353005	2.05497	-0.361522	2.05497	-0.381359	2.05497	-0.320237
2.05393	-0.364368	2.05392	-0.373885	2.05393	-0.392583	2.05393	-0.31971
2.05289	-0.35141	2.05292	-0.36134	2.05294	-0.379543	2.05294	-0.318964
2.05189	-0.353261	2.05189	-0.363786	2.0519	-0.380674	2.0519	-0.318152
2.05094	-0.351871	2.05094	-0.361045	2.05094	-0.379127	2.05094	-0.31753
2.04985	-0.361512	2.04985	-0.371296	2.04987	-0.388332	2.04987	-0.316887
2.04894	-0.3533	2.04894	-0.362116	2.04894	-0.379374	2.04894	-0.316081
2.04791	-0.352255	2.04789	-0.3617	2.04788	-0.379137	2.04788	-0.315202
2.04691	-0.354531	2.04691	-0.364981	2.04691	-0.381184	2.04691	-0.314399
2.04592	-0.352609	2.04594	-0.362926	2.04591	-0.377926	2.04591	-0.313641
2.0449	-0.363022	2.04493	-0.374451	2.0449	-0.388497	2.0449	-0.312996
2.04392	-0.35077	2.04392	-0.36303	2.04392	-0.375761	2.04392	-0.312294
2.04288	-0.348037	2.0429	-0.35939	2.0429	-0.372947	2.0429	-0.311516
2.04194	-0.346065	2.04194	-0.358374	2.04194	-0.371596	2.04194	-0.310965
2.04092	-0.354498	2.04093	-0.366267	2.04094	-0.379687	2.04094	-0.310491
2.03993	-0.351355	2.03993	-0.362789	2.03993	-0.374588	2.03993	-0.30993
2.03893	-0.349304	2.03894	-0.361269	2.03893	-0.372423	2.03893	-0.309367
2.03789	-0.351902	2.03789	-0.36306	2.03789	-0.374629	2.03789	-0.308901
2.03691	-0.349483	2.03694	-0.361013	2.03693	-0.371861	2.03693	-0.308415
2.03593	-0.354237	2.03591	-0.366627	2.03591	-0.376851	2.03591	-0.307918
2.03492	-0.351552	2.03494	-0.363815	2.03492	-0.373712	2.03492	-0.307601
2.03391	-0.355703	2.03388	-0.368172	2.03386	-0.378081	2.03386	-0.307354
2.03294	-0.349811	2.03289	-0.362968	2.03287	-0.372027	2.03287	-0.307095
2.03198	-0.351733	2.03196	-0.364943	2.03196	-0.373197	2.03196	-0.307068
2.03093	-0.361183	2.0309	-0.373912	2.03093	-0.381315	2.03093	-0.307073
2.02997	-0.354386	2.02993	-0.366468	2.02998	-0.372734	2.02998	-0.307079
2.02897	-0.354189	2.02895	-0.366643	2.02895	-0.371612	2.02895	-0.307046
2.02797	-0.350129	2.02794	-0.363246	2.02798	-0.369202	2.02798	-0.307088
2.02692	-0.355038	2.0269	-0.367766	2.02693	-0.374147	2.02693	-0.307046
2.026	-0.351264	2.026	-0.363501	2.026	-0.369597	2.026	-0.307029
2.02495	-0.367024	2.02494	-0.380017	2.02495	-0.385169	2.02495	-0.306959
2.02393	-0.357405	2.02393	-0.369467	2.02393	-0.374844	2.02393	-0.306664
2.02295	-0.354045	2.02295	-0.366299	2.02295	-0.371254	2.02295	-0.306237
2.02195	-0.356286	2.02195	-0.368568	2.02195	-0.373008	2.02195	-0.3059
2.02091	-0.367887	2.02097	-0.38063	2.02091	-0.384933	2.02091	-0.305418
2.01995	-0.356683	2.01996	-0.36803	2.01995	-0.373271	2.01995	-0.304719
2.01897	-0.357775	2.01899	-0.369555	2.01899	-0.375289	2.01899	-0.304045
2.01794	-0.359121	2.01803	-0.369658	2.01798	-0.375886	2.01798	-0.303523
2.01693	-0.361267	2.01696	-0.371509	2.01694	-0.377395	2.01694	-0.303019
2.01605	-0.364984	2.01608	-0.375911	2.01608	-0.380899	2.01608	-0.302473
2.01504	-0.346439	2.01505	-0.355244	2.01506	-0.361085	2.01506	-0.30187
2.01401	-0.349509	2.01403	-0.35805	2.01403	-0.364191	2.01403	-0.301337
2.01306	-0.345668	2.01306	-0.352912	2.01306	-0.36016	2.01306	-0.300977
2.01204	-0.360548	2.01204	-0.366777	2.01204	-0.373654	2.01204	-0.300633
2.01106	-0.351493	2.01106	-0.357267	2.01106	-0.365135	2.01106	-0.300142
2.01011	-0.35032	2.01011	-0.355128	2.01011	-0.364248	2.01011	-0.299698
2.00907	-0.354035	2.00903	-0.357727	2.00904	-0.366876	2.00904	-0.299606
2.00807	-0.362474	2.00806	-0.365029	2.00806	-0.373555	2.00806	-0.299657
2.00702	-0.352673	2.00702	-0.354554	2.00702	-0.363142	2.00702	-0.299785
2.00605	-0.354994	2.00605	-0.357923	2.00605	-0.366259	2.00605	-0.300018
2.00508	-0.355291	2.00508	-0.357679	2.00508	-0.366452	2.00508	-0.300451
2.00405	-0.357413	2.00405	-0.359064	2.00405	-0.367723	2.00405	-0.301032
2.0031	-0.367631	2.0031	-0.368727	2.0031	-0.37748	2.0031	-0.301671
2.00209	-0.356442	2.00209	-0.356959	2.00209	-0.365339	2.00209	-0.302229
2.00112	-0.35593	2.0011	-0.356079	2.00111	-0.364428	2.00111	-0.302732
2.00014	-0.357434	2.00016	-0.357078	2.00014	-0.365372	2.00014	-0.303463
1.99914	-0.365808	1.99914	-0.366797	1.99913	-0.373847	1.99913	-0.304307
1.99811	-0.361622	1.99811	-0.362551	1.99811	-0.369796	1.99811	-0.305013
1.99712	-0.360032	1.99711	-0.36186	1.99711	-0.368334	1.99711	-0.305618
1.99612	-0.365591	1.99608	-0.36678	1.99611	-0.37303	1.99611	-0.306298
1.99514	-0.361168	1.99508	-0.362399	1.99512	-0.36936	1.99512	-0.306989
1.9941	-0.36869	1.99409	-0.371248	1.9941	-0.377708	1.9941	-0.307515
1.9931	-0.363796	1.99308	-0.366187	1.99313	-0.373338	1.99313	-0.308049
1.99204	-0.367532	1.99204	-0.370477	1.99204	-0.376193	1.99204	-0.308473
1.991	-0.366558	1.99096	-0.36976	1.99102	-0.376384	1.99102	-0.308954
1.99001	-0.36401	1.98998	-0.367976	1.99002	-0.37327	1.99002	-0.309546
1.98898	-0.378719	1.98897	-0.382648	1.98899	-0.388404	1.98899	-0.310103
1.98801	-0.362481	1.98799	-0.36702	1.988	-0.372042	1.988	-0.310511
1.98699	-0.358347	1.98699	-0.362023	1.98699	-0.368546	1.98699	-0.310867
1.98599	-0.360639	1.98598	-0.364575	1.98599	-0.370355	1.98599	-0.311452
1.98494	-0.373695	1.98494	-0.377558	1.98493	-0.382742	1.98493	-0.311845
1.98398	-0.360353	1.98398	-0.363724	1.98397	-0.368952	1.98397	-0.31202
1.98299	-0.362608	1.983	-0.36581	1.983	-0.370752	1.983	-0.312201
1.98192	-0.364453	1.98193	-0.368564	1.9819	-0.373331	1.9819	-0.312394
1.98092	-0.36265	1.98088	-0.366797	1.98091	-0.371918	1.98091	-0.312623
1.97992	-0.372819	1.97992	-0.377145	1.97992	-0.382602	1.97992	-0.312798
1.97887	-0.362824	1.97886	-0.367076	1.97889	-0.373069	1.97889	-0.31302
1.97786	-0.366068	1.97787	-0.371368	1.97787	-0.3765	1.97787	-0.313278
1.97693	-0.362417	1.97689	-0.367701	1.97694	-0.372573	1.97694	-0.31373
1.97587	-0.37431	1.97585	-0.380621	1.97592	-0.385095	1.97592	-0.314253
1.97483	-0.36682	1.9748	-0.372322	1.97486	-0.377529	1.97486	-0.314597
1.97388	-0.360297	1.97388	-0.366742	1.97388	-0.371455	1.97388	-0.314854
1.97287	-0.361982	1.97287	-0.36803	1.97289	-0.37232	1.97289	-0.315314
1.97185	-0.371381	1.97183	-0.377087	1.97183	-0.380971	1.97183	-0.315823
1.97085	-0.363731	1.97084	-0.369092	1.97085	-0.372699	1.97085	-0.316236
1.96987	-0.365585	1.96989	-0.370908	1.96988	-0.373916	1.96988	-0.3166
1.9688	-0.366122	1.96885	-0.371136	1.9688	-0.374406	1.9688	-0.317049
1.9678	-0.367298	1.96783	-0.371953	1.96782	-0.375339	1.96782	-0.317497
1.96679	-0.373462	1.96682	-0.378577	1.9668	-0.382359	1.9668	-0.317955
1.96582	-0.365368	1.96583	-0.369974	1.96582	-0.37367	1.96582	-0.318342
1.96482	-0.368264	1.96483	-0.372197	1.96483	-0.375802	1.96483	-0.318706
1.96381	-0.368166	1.96381	-0.372983	1.96381	-0.376908	1.96381	-0.319092
1.96282	-0.374328	1.96284	-0.380455	1.96283	-0.383465	1.96283	-0.319528
1.96177	-0.371948	1.96182	-0.37741	1.96182	-0.380958	1.96182	-0.319935
1.96083	-0.369322	1.96083	-0.37542	1.96083	-0.379192	1.96083	-0.320368
1.9599	-0.367709	1.95985	-0.372772	1.9599	-0.377098	1.9599	-0.320831
1.95884	-0.360951	1.95885	-0.365808	1.95885	-0.370425	1.95885	-0.321295
1.95782	-0.371104	1.95784	-0.376419	1.95785	-0.380522	1.95785	-0.321739
1.95683	-0.364773	1.95682	-0.369648	1.95682	-0.374965	1.95682	-0.322218
1.95583	-0.371362	1.95583	-0.374873	1.95583	-0.379527	1.95583	-0.322659
1.95485	-0.370071	1.95485	-0.373303	1.95483	-0.378292	1.95483	-0.323063
1.95382	-0.369233	1.95385	-0.372097	1.95383	-0.377852	1.95383	-0.323512
1.95281	-0.370092	1.95282	-0.372835	1.95283	-0.378651	1.95283	-0.324037
1.95179	-0.375566	1.95179	-0.378332	1.95179	-0.384109	1.95179	-0.324653
1.95076	-0.374361	1.95079	-0.376964	1.9508	-0.382944	1.9508	-0.325379
1.94978	-0.372507	1.94978	-0.375271	1.94978	-0.381132	1.94978	-0.32612
1.94877	-0.37331	1.94877	-0.374558	1.94878	-0.381228	1.94878	-0.326922
1.94778	-0.375045	1.94779	-0.376157	1.9478	-0.382993	1.9478	-0.327863
1.94676	-0.387662	1.94676	-0.389335	1.94676	-0.395956	1.94676	-0.328756
1.9458	-0.371355	1.94579	-0.373175	1.94579	-0.38025	1.94579	-0.329482
1.94481	-0.371436	1.94481	-0.373519	1.94487	-0.380399	1.94487	-0.330212
1.9438	-0.372539	1.9438	-0.374675	1.94382	-0.381304	1.94382	-0.331101
1.94276	-0.386544	1.94275	-0.388603	1.94277	-0.395467	1.94277	-0.331939
1.94182	-0.376007	1.94179	-0.377942	1.94181	-0.384836	1.94181	-0.332623
1.94087	-0.377113	1.94085	-0.37819	1.94085	-0.385031	1.94085	-0.333302
1.93984	-0.381288	1.93982	-0.381847	1.93982	-0.389611	1.93982	-0.334003
1.93885	-0.376272	1.93885	-0.377694	1.93885	-0.384294	1.93885	-0.334681
1.93786	-0.38881	1.93785	-0.390167	1.93785	-0.396359	1.93785	-0.33528
1.93684	-0.379966	1.93683	-0.381337	1.93683	-0.387768	1.93683	-0.335759
1.93585	-0.379261	1.93583	-0.381723	1.93585	-0.38693	1.93585	-0.336193
1.93483	-0.381586	1.93483	-0.384633	1.93483	-0.388708	1.93483	-0.336823
1.93383	-0.390963	1.93384	-0.394417	1.93383	-0.398036	1.93383	-0.337507
1.93281	-0.383792	1.93284	-0.386195	1.93282	-0.391423	1.93282	-0.338038
1.93187	-0.378213	1.9319	-0.381833	1.93185	-0.386674	1.93185	-0.338571
1.93085	-0.376941	1.93085	-0.380528	1.93085	-0.385453	1.93085	-0.339314
1.92985	-0.38686	1.92982	-0.391265	1.92985	-0.396048	1.92985	-0.340127
1.92886	-0.380697	1.92884	-0.385487	1.92884	-0.388453	1.92884	-0.340812
1.92788	-0.379569	1.92788	-0.384809	1.92788	-0.388273	1.92788	-0.341443
1.92681	-0.383584	1.9268	-0.389091	1.92683	-0.392391	1.92683	-0.342119
1.92588	-0.38001	1.92587	-0.386433	1.92587	-0.388914	1.92587	-0.342829
1.92489	-0.389483	1.92485	-0.396249	1.92487	-0.398979	1.92487	-0.343665
1.92387	-0.382446	1.92384	-0.389195	1.92385	-0.392857	1.92385	-0.344484
1.92286	-0.381877	1.92285	-0.389293	1.92286	-0.392315	1.92286	-0.34527
1.92183	-0.384789	1.92183	-0.393346	1.92183	-0.396364	1.92183	-0.346238
1.92086	-0.389405	1.92089	-0.398046	1.92084	-0.400451	1.92084	-0.347274
1.91982	-0.387896	1.91981	-0.396796	1.91982	-0.398874	1.91982	-0.348255
1.91885	-0.386413	1.91886	-0.396019	1.91887	-0.397931	1.91887	-0.349196
1.91787	-0.385143	1.91786	-0.395505	1.91786	-0.396989	1.91786	-0.350117
1.91684	-0.383022	1.91684	-0.393881	1.91684	-0.395342	1.91684	-0.350985
1.91591	-0.389112	1.9159	-0.40103	1.91589	-0.401646	1.91589	-0.35185
1.91486	-0.388201	1.91484	-0.399651	1.91486	-0.400371	1.91486	-0.352786
1.91382	-0.390517	1.91382	-0.402197	1.91382	-0.401915	1.91382	-0.353629
1.91291	-0.386924	1.91291	-0.398379	1.91291	-0.398174	1.91291	-0.354296
1.91186	-0.389101	1.91186	-0.399775	1.91186	-0.400472	1.91186	-0.354989
1.91085	-0.394617	1.91085	-0.406688	1.91085	-0.406294	1.91085	-0.35553
1.9098	-0.389342	1.9098	-0.400883	1.9098	-0.400394	1.9098	-0.355916
1.90884	-0.391917	1.90884	-0.403111	1.90884	-0.402988	1.90884	-0.356233
1.90789	-0.390292	1.90789	-0.400993	1.90789	-0.401217	1.90789	-0.356465
1.90681	-0.390605	1.90681	-0.401757	1.90681	-0.402358	1.90681	-0.356604
1.90588	-0.390416	1.90588	-0.401802	1.90588	-0.403047	1.90588	-0.356825
1.90487	-0.40359	1.90487	-0.415389	1.90487	-0.415299	1.90487	-0.357027
1.90389	-0.386915	1.90389	-0.397656	1.90389	-0.398845	1.90389	-0.357058
1.90296	-0.37968	1.90296	-0.390768	1.90295	-0.391813	1.90295	-0.357107
1.90189	-0.383951	1.90189	-0.393919	1.90189	-0.395349	1.90189	-0.357354
1.90088	-0.395995	1.90088	-0.405608	1.90088	-0.406435	1.90088	-0.357496
1.89994	-0.384718	1.89996	-0.393503	1.89995	-0.394626	1.89995	-0.35752
1.8989	-0.387718	1.89891	-0.395629	1.89894	-0.397864	1.89894	-0.357527
1.89791	-0.389875	1.89791	-0.395974	1.89791	-0.399098	1.89791	-0.357679
1.89695	-0.387666	1.89695	-0.394489	1.89695	-0.396403	1.89695	-0.357866
1.8959	-0.397309	1.8959	-0.404112	1.8959	-0.40704	1.8959	-0.358111
1.89488	-0.387621	1.8949	-0.393456	1.89493	-0.396967	1.89493	-0.358364
1.89387	-0.389588	1.89388	-0.394066	1.89387	-0.398613	1.89387	-0.358693
1.89294	-0.388001	1.89294	-0.393376	1.89294	-0.398378	1.89294	-0.359276
1.89189	-0.401119	1.89189	-0.406044	1.89193	-0.411204	1.89193	-0.359941
1.89088	-0.392579	1.89088	-0.396809	1.89088	-0.402844	1.89088	-0.360433
1.88996	-0.38834	1.88996	-0.391153	1.88996	-0.398346	1.88996	-0.360919
1.88893	-0.390261	1.88888	-0.392675	1.88892	-0.400461	1.88892	-0.361504
1.88794	-0.388785	1.8879	-0.391522	1.88792	-0.399764	1.88792	-0.362157
1.88694	-0.401626	1.88694	-0.403835	1.88694	-0.412359	1.88694	-0.362686
1.88595	-0.393273	1.88594	-0.394348	1.88593	-0.403619	1.88593	-0.363145
1.8849	-0.393359	1.88488	-0.395176	1.88488	-0.404156	1.88488	-0.363553
1.88393	-0.394334	1.88392	-0.396057	1.88392	-0.405808	1.88392	-0.364099
1.8829	-0.40265	1.88289	-0.402998	1.8829	-0.414393	1.8829	-0.364622
1.8819	-0.393458	1.8819	-0.393388	1.8819	-0.404684	1.8819	-0.365061
1.88088	-0.395253	1.88089	-0.39518	1.8809	-0.406988	1.8809	-0.365439
1.87988	-0.396038	1.87988	-0.39695	1.87988	-0.408295	1.87988	-0.365992
1.87891	-0.403091	1.87889	-0.404504	1.87891	-0.414584	1.87891	-0.366582
1.87795	-0.39913	1.87792	-0.399689	1.87795	-0.410422	1.87795	-0.36711
1.87691	-0.400185	1.87692	-0.400146	1.87695	-0.412238	1.87695	-0.367643
1.87591	-0.397619	1.8759	-0.398833	1.87597	-0.411902	1.87597	-0.368142
1.87495	-0.392702	1.87494	-0.394014	1.87495	-0.40623	1.87495	-0.368661
1.87398	-0.400675	1.87396	-0.402507	1.87398	-0.414655	1.87398	-0.36935
1.87292	-0.398209	1.87294	-0.400339	1.87292	-0.412899	1.87292	-0.37003
1.87197	-0.396643	1.87197	-0.398832	1.87197	-0.411892	1.87197	-0.370726
1.87097	-0.399419	1.87097	-0.40225	1.87097	-0.414538	1.87097	-0.371409
1.86997	-0.397312	1.86997	-0.400515	1.86997	-0.412703	1.86997	-0.372219
1.86894	-0.405181	1.86894	-0.409508	1.86894	-0.421403	1.86894	-0.37301
1.86797	-0.397371	1.86798	-0.40201	1.86797	-0.413779	1.86797	-0.373876
1.86693	-0.401356	1.86693	-0.406026	1.86692	-0.417027	1.86692	-0.374834
1.86596	-0.400534	1.86596	-0.405821	1.86596	-0.41618	1.86596	-0.375787
1.86495	-0.3981	1.86494	-0.40436	1.86494	-0.414776	1.86494	-0.376767
1.86397	-0.408125	1.86395	-0.415085	1.86396	-0.425322	1.86396	-0.37787
1.86294	-0.407534	1.86292	-0.415076	1.86293	-0.425322	1.86293	-0.378952
1.86204	-0.398108	1.86202	-0.405961	1.862	-0.415824	1.862	-0.3799
1.86101	-0.397168	1.86102	-0.405881	1.86099	-0.414799	1.86099	-0.380935
1.86	-0.397176	1.86	-0.407106	1.86	-0.416054	1.86	-0.38201
1.85898	-0.406709	1.85898	-0.417813	1.85892	-0.426169	1.85892	-0.383018
1.85799	-0.403948	1.858	-0.414676	1.85795	-0.424456	1.85795	-0.383923
1.85701	-0.400154	1.85701	-0.411029	1.857	-0.421293	1.857	-0.384658
1.85597	-0.403468	1.85597	-0.414837	1.85594	-0.423915	1.85594	-0.385374
1.85501	-0.398602	1.85502	-0.410253	1.85501	-0.418113	1.85501	-0.386024
1.85399	-0.410747	1.854	-0.423506	1.85397	-0.431172	1.85397	-0.386611
1.85301	-0.402627	1.85301	-0.415523	1.853	-0.422365	1.853	-0.387084
1.85202	-0.401676	1.85202	-0.415501	1.85202	-0.421378	1.85202	-0.387543
1.85101	-0.404441	1.85101	-0.41832	1.85101	-0.424641	1.85101	-0.388282
1.85	-0.415697	1.85002	-0.430128	1.85	-0.435962	1.85	-0.388988
1.84899	-0.405482	1.84904	-0.419798	1.84901	-0.425837	1.84901	-0.389577
1.84808	-0.402736	1.84809	-0.417096	1.84813	-0.423811	1.84813	-0.39019
1.84707	-0.398682	1.84709	-0.412848	1.84709	-0.420399	1.84709	-0.39085
1.84607	-0.399821	1.84606	-0.412852	1.84609	-0.420967	1.84609	-0.391611
1.84508	-0.411301	1.84509	-0.425406	1.84512	-0.43256	1.84512	-0.392325
1.84406	-0.40195	1.84407	-0.415737	1.8441	-0.423587	1.8441	-0.39293
1.84309	-0.403843	1.84309	-0.418077	1.84309	-0.425884	1.84309	-0.393579
1.84208	-0.404178	1.8421	-0.418635	1.8421	-0.426802	1.8421	-0.394478
1.84106	-0.414389	1.84108	-0.428374	1.84108	-0.436635	1.84108	-0.395508
1.84006	-0.405795	1.84008	-0.418979	1.84006	-0.428599	1.84006	-0.396481
1.83908	-0.404955	1.8391	-0.417481	1.83908	-0.428292	1.83908	-0.397429
1.83807	-0.411528	1.83807	-0.423027	1.83807	-0.435056	1.83807	-0.398623
1.83708	-0.418384	1.83708	-0.428849	1.83707	-0.442089	1.83707	-0.399844
1.83611	-0.411901	1.83611	-0.422027	1.83605	-0.435748	1.83605	-0.40095
1.83509	-0.415325	1.83508	-0.424785	1.83508	-0.438739	1.83508	-0.401992
1.83409	-0.413778	1.83409	-0.423148	1.83409	-0.437617	1.83409	-0.40291
1.83309	-0.411185	1.83309	-0.419719	1.83309	-0.435047	1.83309	-0.403891
1.83206	-0.421665	1.83206	-0.430434	1.83206	-0.445766	1.83206	-0.404995
1.83095	-0.417965	1.83095	-0.426959	1.83095	-0.442658	1.83095	-0.406077
1.82997	-0.415934	1.82998	-0.423322	1.82997	-0.440731	1.82997	-0.407011
1.82897	-0.415056	1.82897	-0.422195	1.82896	-0.440364	1.82896	-0.407983
1.82795	-0.418852	1.82796	-0.42574	1.82794	-0.444539	1.82794	-0.409033
1.82696	-0.427855	1.82696	-0.434864	1.8269	-0.454755	1.8269	-0.409886
1.82588	-0.416237	1.8259	-0.423151	1.82589	-0.443579	1.82589	-0.410553
1.82495	-0.417164	1.82496	-0.423765	1.82492	-0.444833	1.82492	-0.411253
1.82388	-0.419005	1.8239	-0.425118	1.82388	-0.447051	1.82388	-0.411981
1.82294	-0.421272	1.823	-0.427244	1.82296	-0.450853	1.82296	-0.412637
1.82202	-0.430692	1.82204	-0.437017	1.82201	-0.460693	1.82201	-0.413259
1.82101	-0.421122	1.82101	-0.426704	1.82101	-0.451319	1.82101	-0.41381
1.81997	-0.41922	1.81998	-0.425393	1.81996	-0.450312	1.81996	-0.414336
1.81904	-0.411989	1.81904	-0.417519	1.81904	-0.442918	1.81904	-0.415057
1.81798	-0.427463	1.81798	-0.432713	1.81798	-0.458054	1.81798	-0.415749
1.81698	-0.417401	1.81697	-0.424008	1.81699	-0.449599	1.81699	-0.416283
1.81598	-0.414252	1.81599	-0.421869	1.81598	-0.447847	1.81598	-0.416751
1.81498	-0.417158	1.81497	-0.426997	1.81497	-0.450671	1.81497	-0.417453
1.81394	-0.427822	1.81393	-0.437697	1.81393	-0.461579	1.81393	-0.41815
1.81298	-0.416199	1.81298	-0.424932	1.81298	-0.450022	1.81298	-0.418696
1.81197	-0.415917	1.81195	-0.426364	1.81195	-0.451131	1.81195	-0.419302
1.81092	-0.41686	1.81092	-0.427967	1.81092	-0.45303	1.81092	-0.420037
1.80991	-0.418772	1.80991	-0.429372	1.80991	-0.455057	1.80991	-0.420843
1.80894	-0.427176	1.80894	-0.439883	1.80894	-0.464136	1.80894	-0.421697
1.8079	-0.418945	1.8079	-0.432062	1.80791	-0.456051	1.80791	-0.422486
1.80688	-0.421953	1.80688	-0.435168	1.80688	-0.458716	1.80688	-0.423278
1.80593	-0.415431	1.80593	-0.429651	1.80594	-0.452304	1.80594	-0.424204
1.8049	-0.424409	1.8049	-0.438879	1.8049	-0.46171	1.8049	-0.425203
1.80388	-0.417834	1.80388	-0.432882	1.80389	-0.455353	1.80389	-0.426208
1.80291	-0.41734	1.80292	-0.433488	1.80292	-0.454742	1.80292	-0.427171
1.80187	-0.419957	1.80187	-0.436853	1.80188	-0.457224	1.80188	-0.428251
1.80089	-0.425208	1.80089	-0.44374	1.80089	-0.462531	1.80089	-0.429187
1.79986	-0.421012	1.79986	-0.438608	1.79986	-0.45839	1.79986	-0.429808
1.79888	-0.419588	1.79886	-0.43772	1.79887	-0.456501	1.79887	-0.430186
1.79784	-0.420379	1.79782	-0.439174	1.79784	-0.457442	1.79784	-0.430303
1.79683	-0.420422	1.79681	-0.439168	1.79681	-0.457295	1.79681	-0.430277
1.7959	-0.427719	1.79587	-0.447615	1.79586	-0.465819	1.79586	-0.430179
1.79484	-0.424864	1.79484	-0.443	1.79482	-0.461955	1.79482	-0.429979
1.79385	-0.423928	1.79384	-0.443439	1.79384	-0.46169	1.79384	-0.429813
1.7929	-0.424802	1.7929	-0.445257	1.7929	-0.462765	1.7929	-0.429658
1.79192	-0.410568	1.79194	-0.432652	1.79195	-0.450203	1.79195	-0.429587
1.79085	-0.40905	1.79085	-0.431655	1.79085	-0.44875	1.79085	-0.42948
1.78981	-0.403453	1.78981	-0.426194	1.78982	-0.443299	1.78982	-0.429449
1.7888	-0.407878	1.78882	-0.43131	1.7888	-0.44826	1.7888	-0.429381
1.78782	-0.403175	1.78783	-0.427538	1.78781	-0.443641	1.78781	-0.429236
1.7868	-0.406186	1.78679	-0.429383	1.78679	-0.445844	1.78679	-0.429172
1.78581	-0.413814	1.78584	-0.43686	1.78581	-0.454069	1.78581	-0.429329
1.78479	-0.411102	1.78475	-0.434447	1.78475	-0.451635	1.78475	-0.429661
1.78383	-0.406877	1.78383	-0.429149	1.78381	-0.447071	1.78381	-0.430132
1.78281	-0.408813	1.78281	-0.430319	1.78279	-0.449087	1.78279	-0.43097
1.78178	-0.413245	1.78178	-0.434487	1.78178	-0.454158	1.78178	-0.432044
1.78076	-0.417946	1.78074	-0.438557	1.78076	-0.459823	1.78076	-0.43324
1.77976	-0.416339	1.77975	-0.437479	1.77975	-0.459007	1.77975	-0.434546
1.77879	-0.414773	1.77879	-0.436348	1.77879	-0.457665	1.77879	-0.43576
1.77777	-0.411924	1.77778	-0.433726	1.77772	-0.455606	1.77772	-0.436992
1.77679	-0.412259	1.77678	-0.431963	1.77679	-0.454922	1.77679	-0.438294
1.77578	-0.424209	1.77572	-0.443941	1.77578	-0.467626	1.77578	-0.43963
1.77474	-0.414923	1.77474	-0.434536	1.77474	-0.458238	1.77474	-0.44084
1.77381	-0.414562	1.7738	-0.434216	1.77384	-0.458374	1.77384	-0.442037
1.77275	-0.416677	1.77274	-0.436441	1.77277	-0.461319	1.77277	-0.443429
1.77174	-0.429225	1.77174	-0.448924	1.77175	-0.474183	1.77175	-0.444728
1.77074	-0.417714	1.77073	-0.436726	1.77076	-0.463256	1.77076	-0.44591
1.76976	-0.417301	1.76976	-0.43607	1.76976	-0.462905	1.76976	-0.447063
1.76872	-0.422246	1.76872	-0.44035	1.76871	-0.467969	1.76871	-0.448383
1.76771	-0.421044	1.76771	-0.438673	1.76771	-0.46709	1.76771	-0.449815
1.76676	-0.433088	1.76676	-0.450718	1.76675	-0.479723	1.76675	-0.451323
1.76574	-0.425432	1.76574	-0.443253	1.7657	-0.472472	1.7657	-0.452879
1.76473	-0.42414	1.76473	-0.442201	1.76473	-0.471919	1.76473	-0.454508
1.76376	-0.422187	1.76375	-0.440316	1.76375	-0.470497	1.76375	-0.456385
1.76273	-0.429922	1.76273	-0.447973	1.76269	-0.479665	1.76269	-0.458342
1.76173	-0.423066	1.76172	-0.440332	1.76171	-0.472304	1.76171	-0.460257
1.76077	-0.423979	1.76076	-0.440214	1.76075	-0.473975	1.76075	-0.46209
1.75974	-0.424328	1.75973	-0.440265	1.75972	-0.475912	1.75972	-0.463958
1.75873	-0.426348	1.75873	-0.443572	1.75873	-0.479243	1.75873	-0.465869
1.75772	-0.437385	1.75772	-0.455554	1.75772	-0.490974	1.75772	-0.467661
1.75673	-0.427388	1.75672	-0.44609	1.75673	-0.481703	1.75673	-0.469449
1.7557	-0.430182	1.75571	-0.448705	1.75571	-0.485827	1.75571	-0.471167
1.75476	-0.428662	1.75477	-0.447269	1.75477	-0.484794	1.75477	-0.473021
1.7538	-0.436927	1.7538	-0.457669	1.75376	-0.494998	1.75376	-0.474945
1.7527	-0.431764	1.7527	-0.453791	1.7527	-0.491134	1.7527	-0.47679
1.75176	-0.431521	1.75176	-0.454127	1.75176	-0.491436	1.75176	-0.478568
1.75071	-0.434696	1.75071	-0.458	1.75071	-0.495027	1.75071	-0.480269
1.74976	-0.428755	1.74976	-0.451917	1.74974	-0.489074	1.74974	-0.481917
1.74878	-0.434545	1.74878	-0.459058	1.74877	-0.495334	1.74877	-0.483455
1.74778	-0.431546	1.74775	-0.456614	1.74775	-0.492718	1.74775	-0.485025
1.74675	-0.434434	1.74674	-0.459966	1.74674	-0.494989	1.74674	-0.486538
1.74576	-0.431448	1.74575	-0.457583	1.74576	-0.492178	1.74576	-0.487906
1.74479	-0.431031	1.74478	-0.456545	1.74479	-0.491686	1.74479	-0.489319
1.74375	-0.441239	1.74375	-0.468139	1.74375	-0.503137	1.74375	-0.490702
1.74272	-0.437366	1.74273	-0.464644	1.74272	-0.50026	1.74272	-0.491968
1.74175	-0.430401	1.74175	-0.457476	1.74175	-0.492918	1.74175	-0.493105
1.74077	-0.432946	1.74077	-0.459857	1.74077	-0.495586	1.74077	-0.494197
1.73973	-0.435181	1.73974	-0.462025	1.73973	-0.496583	1.73973	-0.495247
1.73876	-0.441968	1.73876	-0.468416	1.73876	-0.503125	1.73876	-0.496262
1.73774	-0.441272	1.73776	-0.467875	1.73776	-0.503333	1.73776	-0.497295
1.7368	-0.435785	1.73679	-0.463278	1.7368	-0.498776	1.7368	-0.498227
1.73584	-0.429343	1.73584	-0.456086	1.73584	-0.493102	1.73584	-0.499186
1.73481	-0.425287	1.73481	-0.453166	1.73481	-0.489618	1.73481	-0.500219
1.73378	-0.438711	1.73378	-0.467878	1.73379	-0.504078	1.73379	-0.501271
1.73278	-0.429851	1.73282	-0.457633	1.73281	-0.494349	1.73281	-0.502175
1.73182	-0.426288	1.73186	-0.454688	1.73186	-0.490638	1.73186	-0.503108
1.7308	-0.431166	1.73082	-0.460618	1.73082	-0.496062	1.73082	-0.504203
1.72977	-0.430249	1.72978	-0.459998	1.72978	-0.495305	1.72978	-0.505331
1.7288	-0.440191	1.7288	-0.470426	1.7288	-0.506391	1.7288	-0.506454
1.72783	-0.429632	1.72783	-0.461104	1.72783	-0.496887	1.72783	-0.50763
1.72678	-0.432259	1.72678	-0.463713	1.72678	-0.497904	1.72678	-0.508966
1.72582	-0.432981	1.72583	-0.464925	1.72582	-0.500368	1.72582	-0.510601
1.7248	-0.442973	1.7248	-0.47503	1.7248	-0.510926	1.7248	-0.512309
1.72378	-0.434897	1.72376	-0.466961	1.72376	-0.502578	1.72376	-0.514001
1.7228	-0.436459	1.7228	-0.468476	1.7228	-0.504426	1.7228	-0.515729
1.72184	-0.434164	1.72185	-0.466841	1.72188	-0.502938	1.72188	-0.517675
1.7209	-0.443833	1.72091	-0.475733	1.72094	-0.512163	1.72094	-0.519685
1.71995	-0.440411	1.71996	-0.467434	1.71999	-0.50412	1.71999	-0.521603
1.71894	-0.438924	1.71896	-0.468611	1.71894	-0.505663	1.71894	-0.52354
1.71795	-0.440695	1.71797	-0.471534	1.71796	-0.509134	1.71796	-0.525503
1.71696	-0.439366	1.71694	-0.468757	1.71694	-0.507485	1.71694	-0.527435
1.71596	-0.452354	1.71595	-0.48129	1.71596	-0.521206	1.71596	-0.529365
1.71499	-0.444581	1.715	-0.47253	1.715	-0.512761	1.715	-0.531184
1.71391	-0.443767	1.71395	-0.471809	1.71391	-0.51416	1.71391	-0.53285
1.71297	-0.444734	1.71297	-0.472204	1.71296	-0.514704	1.71296	-0.534652
1.71195	-0.454547	1.71199	-0.482169	1.71199	-0.524829	1.71199	-0.536456
1.71091	-0.447178	1.71092	-0.474828	1.71091	-0.518625	1.71091	-0.538185
1.71	-0.446624	1.71001	-0.474314	1.71	-0.519127	1.71	-0.539895
1.70894	-0.450396	1.70897	-0.47666	1.70894	-0.521727	1.70894	-0.541726
1.70796	-0.453701	1.708	-0.480133	1.708	-0.525417	1.708	-0.543581
1.70699	-0.444446	1.707	-0.47044	1.70698	-0.516223	1.70698	-0.545386
1.70601	-0.444935	1.706	-0.470634	1.706	-0.517009	1.706	-0.547312
1.705	-0.449418	1.70501	-0.474948	1.705	-0.521575	1.705	-0.549296
1.70398	-0.445917	1.704	-0.471085	1.70399	-0.518575	1.70399	-0.551147
1.70301	-0.447764	1.70302	-0.472012	1.70302	-0.520231	1.70302	-0.553193
1.70201	-0.456601	1.70204	-0.481642	1.70205	-0.529125	1.70205	-0.555315
1.70098	-0.451383	1.70098	-0.475677	1.70098	-0.524076	1.70098	-0.557522
1.70003	-0.451696	1.70003	-0.477521	1.70003	-0.525691	1.70003	-0.559793
1.69905	-0.450847	1.69906	-0.475896	1.69906	-0.523953	1.69906	-0.562234
1.69797	-0.456214	1.69798	-0.480945	1.69797	-0.529794	1.69797	-0.564821
1.69705	-0.458832	1.69706	-0.483882	1.69706	-0.532423	1.69706	-0.567559
1.69602	-0.459029	1.69605	-0.484407	1.69605	-0.533453	1.69605	-0.570453
1.69503	-0.457473	1.69503	-0.483204	1.69503	-0.532018	1.69503	-0.573367
1.69404	-0.454721	1.69404	-0.480085	1.69405	-0.529183	1.69405	-0.576336
1.69304	-0.454918	1.69305	-0.481715	1.69307	-0.529736	1.69307	-0.579545
1.692	-0.46677	1.69202	-0.493912	1.69205	-0.542984	1.69205	-0.582879
1.69106	-0.456396	1.69105	-0.483835	1.69108	-0.533016	1.69108	-0.586245
1.69008	-0.457637	1.69006	-0.485551	1.69008	-0.535155	1.69008	-0.589742
1.68909	-0.458396	1.6891	-0.486898	1.68909	-0.537489	1.68909	-0.593448
1.68804	-0.461205	1.68804	-0.490714	1.68804	-0.5407	1.68804	-0.597185
1.68706	-0.471127	1.68708	-0.500714	1.68707	-0.55008	1.68707	-0.600903
1.68605	-0.458659	1.68612	-0.488912	1.68612	-0.538875	1.68612	-0.604607
1.68504	-0.462394	1.68504	-0.493223	1.68504	-0.543884	1.68504	-0.608418
1.68411	-0.461759	1.68413	-0.493755	1.68413	-0.543837	1.68413	-0.612543
1.68311	-0.475315	1.68309	-0.508447	1.68311	-0.559114	1.68311	-0.616813
1.68209	-0.46693	1.68209	-0.499447	1.68211	-0.549585	1.68211	-0.621202
1.68116	-0.465236	1.68116	-0.498941	1.68118	-0.548555	1.68118	-0.625824
1.68017	-0.464528	1.68018	-0.499892	1.68022	-0.550246	1.68022	-0.630894
1.67916	-0.466022	1.67918	-0.503125	1.67919	-0.552062	1.67919	-0.63623
1.67823	-0.458103	1.67823	-0.496375	1.67823	-0.545677	1.67823	-0.641662
1.67718	-0.458761	1.67725	-0.49752	1.67722	-0.5471	1.67722	-0.647243
1.67618	-0.462268	1.67619	-0.501811	1.67619	-0.55118	1.67619	-0.653063
1.67518	-0.463585	1.67521	-0.504039	1.67519	-0.553828	1.67519	-0.659242
1.67418	-0.472377	1.67419	-0.513856	1.67419	-0.563025	1.67419	-0.665768
1.67317	-0.469506	1.67317	-0.511273	1.67317	-0.560741	1.67317	-0.67261
1.67207	-0.467141	1.67207	-0.510186	1.6721	-0.560071	1.6721	-0.679743
1.67108	-0.466566	1.67106	-0.511452	1.67109	-0.56155	1.67109	-0.68744
1.67003	-0.478866	1.67003	-0.524975	1.67006	-0.575685	1.67006	-0.695684
1.66903	-0.474363	1.66902	-0.521442	1.66904	-0.573319	1.66904	-0.704187
1.66798	-0.470609	1.66798	-0.517874	1.66799	-0.571378	1.66799	-0.712847
1.66704	-0.474155	1.66704	-0.521145	1.66707	-0.575988	1.66707	-0.721898
1.66598	-0.472178	1.66597	-0.520123	1.66608	-0.577024	1.66608	-0.731244
1.665	-0.481171	1.66501	-0.529585	1.66501	-0.588287	1.66501	-0.740803
1.664	-0.478169	1.664	-0.526386	1.66401	-0.586879	1.66401	-0.750611
1.66299	-0.474547	1.66299	-0.523496	1.66299	-0.586765	1.66299	-0.760673
1.66196	-0.478391	1.66196	-0.53015	1.66197	-0.595339	1.66197	-0.77108
1.66096	-0.477021	1.66097	-0.528607	1.66096	-0.597068	1.66096	-0.781879
1.65994	-0.494032	1.65995	-0.547149	1.65997	-0.619024	1.65997	-0.792965
1.6589	-0.483898	1.65891	-0.537324	1.65892	-0.613273	1.65892	-0.804198
1.65793	-0.480226	1.65793	-0.53395	1.65793	-0.614655	1.65793	-0.815668
1.6569	-0.484801	1.65693	-0.539489	1.65695	-0.624478	1.65695	-0.827741
1.65583	-0.499541	1.65586	-0.554684	1.65586	-0.643884	1.65586	-0.839995
1.65493	-0.486001	1.65492	-0.541212	1.65493	-0.635994	1.65493	-0.852358
1.65392	-0.48981	1.65392	-0.546544	1.65393	-0.645587	1.65393	-0.864979
1.65289	-0.491647	1.65291	-0.548968	1.65288	-0.654644	1.65288	-0.877911
1.6519	-0.488405	1.6519	-0.546806	1.6519	-0.659772	1.6519	-0.890979
1.65089	-0.49704	1.65089	-0.55671	1.65089	-0.674569	1.65089	-0.904011
1.64992	-0.488761	1.64988	-0.550138	1.64988	-0.674539	1.64988	-0.917026
1.64884	-0.494701	1.64881	-0.55531	1.64883	-0.689548	1.64883	-0.929965
1.64794	-0.488541	1.6479	-0.550903	1.64793	-0.690756	1.64793	-0.94296
1.64683	-0.50504	1.64683	-0.568866	1.64683	-0.715916	1.64683	-0.955878
1.64578	-0.497526	1.64578	-0.561008	1.64578	-0.714677	1.64578	-0.968431
1.64485	-0.494806	1.64485	-0.559067	1.64485	-0.720334	1.64485	-0.980677
1.64379	-0.499132	1.6438	-0.563497	1.64379	-0.731306	1.64379	-0.992822
1.6428	-0.507424	1.64283	-0.572021	1.64282	-0.746455	1.64282	-1.00469
1.64182	-0.502844	1.64182	-0.568244	1.64182	-0.748402	1.64182	-1.01598
1.64084	-0.502747	1.64081	-0.568407	1.64081	-0.753868	1.64081	-1.02674
1.63978	-0.506912	1.63977	-0.573246	1.63978	-0.762957	1.63978	-1.03707
1.63878	-0.510398	1.63878	-0.578171	1.63878	-0.773167	1.63878	-1.04686
1.63784	-0.513655	1.63784	-0.584408	1.63785	-0.781656	1.63785	-1.05613
1.63682	-0.508774	1.63682	-0.581378	1.63682	-0.782669	1.63682	-1.0648
1.6358	-0.5101	1.6358	-0.584204	1.63585	-0.786924	1.63585	-1.07294
1.6348	-0.513313	1.6348	-0.587929	1.63482	-0.791604	1.63482	-1.08058
1.63379	-0.524316	1.6338	-0.600581	1.63381	-0.804954	1.63381	-1.08777
1.63278	-0.515624	1.63278	-0.594492	1.63279	-0.79998	1.63279	-1.09439
1.6318	-0.518505	1.63179	-0.600572	1.6318	-0.805021	1.6318	-1.10048
1.63079	-0.518726	1.63075	-0.603494	1.63077	-0.80679	1.63077	-1.10615
1.62977	-0.516814	1.62975	-0.604618	1.62976	-0.806153	1.62976	-1.11137
1.62878	-0.52868	1.62878	-0.620054	1.62879	-0.819648	1.62879	-1.11624
1.62778	-0.521372	1.62779	-0.614915	1.6278	-0.812678	1.6278	-1.12086
1.62675	-0.525895	1.62675	-0.622214	1.62675	-0.817081	1.62675	-1.12526
1.62579	-0.524218	1.62577	-0.622671	1.62581	-0.813272	1.62581	-1.12943
1.62479	-0.52485	1.62479	-0.626527	1.62479	-0.813679	1.62479	-1.13344
1.62379	-0.522732	1.62378	-0.627382	1.62382	-0.810495	1.62382	-1.13734
1.62279	-0.527082	1.62279	-0.633945	1.6228	-0.812599	1.6228	-1.14108
1.62178	-0.523787	1.62178	-0.633037	1.62178	-0.807023	1.62178	-1.14473
1.62082	-0.523392	1.62082	-0.634222	1.62082	-0.803624	1.62082	-1.1482
1.61977	-0.524073	1.61977	-0.637834	1.61977	-0.802003	1.61977	-1.15154
1.61879	-0.527591	1.61879	-0.643596	1.61879	-0.802751	1.61879	-1.15487
1.61775	-0.54015	1.61776	-0.658209	1.61776	-0.813001	1.61776	-1.15808
1.61675	-0.527545	1.61676	-0.648238	1.61675	-0.798283	1.61675	-1.1611
1.61579	-0.526806	1.61581	-0.650188	1.6158	-0.793452	1.6158	-1.16408
1.61476	-0.530051	1.61478	-0.656489	1.61477	-0.795087	1.61477	-1.16712
1.61368	-0.546273	1.61368	-0.674656	1.61368	-0.808563	1.61368	-1.17002
1.61276	-0.53267	1.61276	-0.663486	1.61276	-0.791319	1.61276	-1.17265
1.61176	-0.535606	1.61174	-0.667933	1.61174	-0.791889	1.61174	-1.1752
1.61071	-0.540633	1.61071	-0.67412	1.61072	-0.793443	1.61072	-1.17774
1.60978	-0.535982	1.60977	-0.66951	1.60976	-0.784683	1.60976	-1.1802
1.60873	-0.549632	1.60873	-0.68506	1.60873	-0.794037	1.60873	-1.1825
1.60775	-0.541276	1.60778	-0.676082	1.60774	-0.782564	1.60774	-1.18465
1.60675	-0.543252	1.60677	-0.678704	1.60676	-0.781642	1.60676	-1.18666
1.60575	-0.546774	1.60576	-0.680843	1.60576	-0.77851	1.60576	-1.18875
1.60475	-0.559812	1.60475	-0.694548	1.60475	-0.789497	1.60475	-1.19068
1.60378	-0.550982	1.60377	-0.691219	1.60377	-0.777617	1.60377	-1.19224
1.60286	-0.551654	1.60284	-0.688186	1.60284	-0.775489	1.60284	-1.19358
1.60183	-0.553849	1.60182	-0.689799	1.60182	-0.774779	1.60182	-1.19494
1.60079	-0.566879	1.60077	-0.70126	1.60077	-0.785975	1.60077	-1.1962
1.59981	-0.56265	1.5998	-0.695937	1.59979	-0.778417	1.59979	-1.19716
1.5988	-0.562053	1.5988	-0.695032	1.5988	-0.774633	1.5988	-1.19786
1.59777	-0.567662	1.59776	-0.701749	1.59777	-0.777829	1.59777	-1.19847
1.59684	-0.565374	1.59682	-0.697156	1.59681	-0.772849	1.59681	-1.19886
1.59587	-0.573034	1.59583	-0.703646	1.59584	-0.777849	1.59584	-1.19903
1.59484	-0.565793	1.59482	-0.693533	1.59482	-0.768452	1.59482	-1.19881
1.59386	-0.56556	1.59384	-0.690855	1.59385	-0.764651	1.59385	-1.19822
1.59284	-0.569766	1.59283	-0.693148	1.59284	-0.7664	1.59284	-1.19751
1.59183	-0.580066	1.59182	-0.701076	1.59183	-0.773105	1.59183	-1.19659
1.59078	-0.574451	1.59078	-0.692572	1.5908	-0.764057	1.5908	-1.19545
1.58983	-0.576081	1.58983	-0.693969	1.58983	-0.764494	1.58983	-1.1942
1.58881	-0.576183	1.5888	-0.692546	1.5888	-0.762756	1.5888	-1.19291
1.58782	-0.575811	1.58781	-0.690905	1.58781	-0.759785	1.58781	-1.19173
1.58683	-0.586882	1.58683	-0.700631	1.58683	-0.769904	1.58683	-1.19049
1.58582	-0.580362	1.58582	-0.692136	1.58582	-0.761382	1.58582	-1.18925
1.58477	-0.585616	1.58477	-0.695698	1.58478	-0.764028	1.58478	-1.18788
1.58384	-0.582548	1.58384	-0.690544	1.58384	-0.75927	1.58384	-1.18632
1.58281	-0.585883	1.58284	-0.691763	1.58285	-0.759159	1.58285	-1.18473
1.58182	-0.593928	1.58182	-0.698579	1.58182	-0.767331	1.58182	-1.18299
1.58083	-0.583625	1.58085	-0.685436	1.58083	-0.755256	1.58083	-1.1812
1.57984	-0.58951	1.57985	-0.692319	1.57983	-0.759176	1.57983	-1.17947
1.57886	-0.587499	1.57888	-0.688666	1.57885	-0.754889	1.57885	-1.17775
1.57784	-0.589009	1.57787	-0.688792	1.57784	-0.754802	1.57784	-1.17602
1.57682	-0.598759	1.57683	-0.697485	1.57682	-0.762986	1.57682	-1.17427
1.5758	-0.59483	1.5758	-0.691914	1.57584	-0.758134	1.57584	-1.17237
1.57479	-0.593078	1.57483	-0.689502	1.57482	-0.75431	1.57482	-1.17009
1.57389	-0.590068	1.5739	-0.685878	1.57389	-0.751542	1.57389	-1.16763
1.57285	-0.59469	1.57285	-0.690663	1.57285	-0.7561	1.57285	-1.16501
1.57178	-0.609417	1.5718	-0.704339	1.57181	-0.769176	1.57181	-1.16221
1.57088	-0.595977	1.5709	-0.688602	1.5709	-0.754499	1.5709	-1.15926
1.56986	-0.599114	1.56988	-0.691658	1.5699	-0.756243	1.5699	-1.15635
1.56885	-0.599516	1.56886	-0.694039	1.56888	-0.756691	1.56888	-1.15365
1.56794	-0.589876	1.56794	-0.683608	1.56799	-0.746001	1.56799	-1.15106
1.5668	-0.598427	1.5668	-0.692779	1.56682	-0.755172	1.56682	-1.14855
1.56582	-0.587269	1.56583	-0.680273	1.56586	-0.74202	1.56586	-1.14601
1.56481	-0.589609	1.56481	-0.681091	1.56484	-0.742954	1.56484	-1.14349
1.56387	-0.588602	1.56387	-0.678535	1.56388	-0.741833	1.56388	-1.14122
1.56282	-0.603631	1.56282	-0.69238	1.56285	-0.75688	1.56285	-1.13896
1.5618	-0.596131	1.5618	-0.684752	1.5618	-0.750009	1.5618	-1.13668
1.56089	-0.590144	1.56089	-0.678771	1.5609	-0.742517	1.5609	-1.13457
1.55984	-0.594652	1.55984	-0.682962	1.55984	-0.747261	1.55984	-1.13281
1.55883	-0.59368	1.55883	-0.680753	1.55884	-0.746886	1.55884	-1.13145
1.55789	-0.605819	1.55786	-0.69243	1.55787	-0.759133	1.55787	-1.13021
1.55684	-0.598046	1.55683	-0.685544	1.55684	-0.753137	1.55684	-1.12913
1.55587	-0.59882	1.55585	-0.68456	1.55585	-0.753358	1.55585	-1.12821
1.55487	-0.60017	1.55487	-0.683902	1.55487	-0.753935	1.55487	-1.12756
1.55388	-0.607508	1.55388	-0.691341	1.55386	-0.761976	1.55386	-1.127
1.55287	-0.595677	1.55288	-0.677171	1.55289	-0.749915	1.55289	-1.12639
1.55187	-0.598264	1.55187	-0.677869	1.55187	-0.752346	1.55187	-1.12581
1.55089	-0.600115	1.55093	-0.678952	1.55092	-0.754523	1.55092	-1.12558
1.54988	-0.608159	1.5499	-0.687171	1.54988	-0.764907	1.54988	-1.12544
1.54888	-0.599868	1.54888	-0.676827	1.54889	-0.757666	1.54889	-1.12524
1.54789	-0.60258	1.54789	-0.679735	1.5479	-0.7611	1.5479	-1.12508
1.54686	-0.603226	1.54687	-0.679499	1.54686	-0.761473	1.54686	-1.12491
1.54589	-0.600485	1.54587	-0.675107	1.54589	-0.760981	1.54589	-1.12479
1.54493	-0.611361	1.5449	-0.684001	1.54492	-0.77039	1.54492	-1.1248
1.54388	-0.604731	1.54388	-0.675477	1.54388	-0.764057	1.54388	-1.12473
1.54292	-0.604006	1.54291	-0.675255	1.54292	-0.764499	1.54292	-1.12459
1.54189	-0.607484	1.54189	-0.677159	1.5419	-0.770629	1.5419	-1.12441
1.54091	-0.605162	1.5409	-0.672776	1.54092	-0.769424	1.54092	-1.12431
1.53994	-0.612391	1.53991	-0.678518	1.53994	-0.777421	1.53994	-1.12407
1.53897	-0.598197	1.53896	-0.663235	1.53899	-0.762337	1.53899	-1.12378
1.53801	-0.602193	1.53801	-0.667272	1.53801	-0.769892	1.53801	-1.12354
1.53707	-0.602152	1.53706	-0.667389	1.53709	-0.771243	1.53709	-1.12317
1.53608	-0.598509	1.53608	-0.661577	1.53608	-0.767454	1.53608	-1.1227
1.53506	-0.612103	1.53505	-0.67277	1.53506	-0.781496	1.53506	-1.12232
1.53405	-0.607688	1.53402	-0.667965	1.53405	-0.77782	1.53405	-1.12187
1.53307	-0.600412	1.53307	-0.658169	1.53307	-0.771164	1.53307	-1.12123
1.53211	-0.602246	1.53211	-0.659723	1.53211	-0.773143	1.53211	-1.12066
1.53109	-0.602315	1.53108	-0.657461	1.53109	-0.774537	1.53109	-1.12009
1.53006	-0.61476	1.53007	-0.667799	1.53008	-0.787919	1.53008	-1.11952
1.52912	-0.607449	1.52912	-0.659062	1.52912	-0.780451	1.52912	-1.11895
1.52809	-0.60348	1.52809	-0.654583	1.5281	-0.777873	1.5281	-1.11837
1.52707	-0.607554	1.52707	-0.658055	1.52707	-0.782279	1.52707	-1.11786
1.52616	-0.60203	1.52617	-0.651262	1.52617	-0.776348	1.52617	-1.11731
1.5251	-0.613762	1.5251	-0.663102	1.52512	-0.790559	1.52512	-1.11683
1.52413	-0.604367	1.52413	-0.652281	1.52414	-0.77837	1.52414	-1.11639
1.52314	-0.602228	1.52315	-0.649787	1.52315	-0.777116	1.52315	-1.11597
1.52211	-0.604591	1.52211	-0.653043	1.52213	-0.782197	1.52213	-1.11582
1.52111	-0.614606	1.52109	-0.663177	1.52112	-0.793231	1.52112	-1.11548
1.52012	-0.605904	1.52011	-0.652365	1.52012	-0.785172	1.52012	-1.11501
1.51914	-0.606253	1.51915	-0.652421	1.51917	-0.78466	1.51917	-1.1145
1.51813	-0.602959	1.51814	-0.649315	1.51813	-0.782806	1.51813	-1.11403
1.51713	-0.6079	1.51714	-0.654635	1.51713	-0.789564	1.51713	-1.11362
1.51619	-0.617155	1.51619	-0.664048	1.51619	-0.798466	1.51619	-1.11297
1.51512	-0.607633	1.51512	-0.654295	1.51514	-0.788816	1.51514	-1.11228
1.51414	-0.615985	1.51414	-0.664275	1.51415	-0.796435	1.51415	-1.11158
1.51309	-0.609894	1.51308	-0.658157	1.51309	-0.791668	1.51309	-1.11089
1.51208	-0.60664	1.51208	-0.655945	1.51208	-0.788426	1.51208	-1.11015
1.51106	-0.601713	1.51105	-0.65153	1.51106	-0.785096	1.51106	-1.10914
1.51005	-0.598579	1.51005	-0.647901	1.51005	-0.781263	1.51005	-1.10797
1.50906	-0.609603	1.50906	-0.659074	1.50909	-0.795629	1.50909	-1.10675
1.50806	-0.59896	1.50805	-0.648442	1.50806	-0.784983	1.50806	-1.1055
1.507	-0.604353	1.507	-0.654504	1.507	-0.791199	1.507	-1.10409
1.50604	-0.60029	1.50602	-0.652441	1.50602	-0.788798	1.50602	-1.10262
1.50503	-0.595249	1.50503	-0.647851	1.50505	-0.784718	1.50505	-1.10111
1.50395	-0.606882	1.50397	-0.660834	1.50399	-0.795352	1.50399	-1.09971
1.50301	-0.594291	1.50302	-0.649341	1.50303	-0.784692	1.50303	-1.09846
1.50198	-0.600365	1.50198	-0.656344	1.50198	-0.791749	1.50198	-1.09723
1.50098	-0.596937	1.50098	-0.653614	1.50098	-0.78645	1.50098	-1.09609
1.5	-0.595913	1.5	-0.652656	1.5	-0.784846	1.5	-1.09493
1.49898	-0.598538	1.49898	-0.656163	1.49898	-0.786534	1.49898	-1.0939
1.49795	-0.606992	1.49795	-0.664612	1.49797	-0.793755	1.49797	-1.09286
1.49694	-0.592368	1.49693	-0.650645	1.49693	-0.778821	1.49693	-1.09176
1.496	-0.591533	1.49599	-0.651434	1.49599	-0.779584	1.49599	-1.09082
1.49497	-0.5935	1.49497	-0.65222	1.49496	-0.779136	1.49496	-1.08989
1.49393	-0.593564	1.49393	-0.651032	1.49393	-0.778554	1.49393	-1.08894
1.49296	-0.60593	1.49294	-0.662496	1.49296	-0.79032	1.49296	-1.0878
1.49192	-0.595578	1.49191	-0.650968	1.49193	-0.779476	1.49193	-1.08648
1.49091	-0.597801	1.4909	-0.652712	1.4909	-0.779016	1.4909	-1.08509
1.48994	-0.593468	1.48992	-0.6474	1.48992	-0.773507	1.48992	-1.0836
1.48889	-0.608124	1.48886	-0.661923	1.48886	-0.7881	1.48886	-1.082
1.48791	-0.598957	1.4879	-0.653544	1.4879	-0.778335	1.4879	-1.08019
1.48688	-0.597132	1.48687	-0.651766	1.48686	-0.775594	1.48686	-1.07824
1.4859	-0.600066	1.48591	-0.655718	1.48591	-0.777841	1.48591	-1.07655
1.48484	-0.612909	1.48485	-0.66779	1.48485	-0.789829	1.48485	-1.07485
1.48387	-0.594821	1.48387	-0.649798	1.48388	-0.771164	1.48388	-1.07291
1.4829	-0.595104	1.48291	-0.65061	1.4829	-0.770725	1.4829	-1.07098
1.48182	-0.597697	1.48185	-0.652921	1.48182	-0.771781	1.48182	-1.06912
1.48087	-0.598808	1.48088	-0.652135	1.48086	-0.77314	1.48086	-1.06732
1.47986	-0.609638	1.47988	-0.662179	1.47985	-0.785859	1.47985	-1.06551
1.47885	-0.599059	1.47885	-0.651425	1.47883	-0.774549	1.47883	-1.06363
1.47779	-0.604961	1.47779	-0.656675	1.47779	-0.780038	1.47779	-1.06183
1.47684	-0.600112	1.47684	-0.650799	1.47684	-0.774436	1.47684	-1.06025
1.47584	-0.61141	1.47583	-0.660916	1.47584	-0.782602	1.47584	-1.05887
1.47477	-0.607211	1.47478	-0.657482	1.47478	-0.780431	1.47478	-1.05756
1.47383	-0.604228	1.47385	-0.65247	1.47385	-0.775946	1.47385	-1.05625
1.47278	-0.607991	1.47279	-0.657249	1.47279	-0.778324	1.47279	-1.05509
1.47176	-0.618826	1.47176	-0.665864	1.47178	-0.787558	1.47178	-1.054
1.47077	-0.60852	1.47078	-0.654944	1.47079	-0.779331	1.47079	-1.05282
1.46979	-0.609163	1.46979	-0.656644	1.46978	-0.77651	1.46978	-1.05163
1.46881	-0.605907	1.4688	-0.652543	1.46881	-0.772081	1.46881	-1.05052
1.46777	-0.608352	1.46775	-0.654536	1.46778	-0.774205	1.46778	-1.04942
1.46681	-0.61843	1.46679	-0.663698	1.4668	-0.782602	1.4668	-1.04843
1.46576	-0.610057	1.46576	-0.654312	1.46576	-0.773897	1.46576	-1.04738
1.46477	-0.611899	1.46477	-0.655401	1.46478	-0.774019	1.46478	-1.04627
1.46378	-0.614463	1.46375	-0.659173	1.46377	-0.777349	1.46377	-1.04504
1.46276	-0.612333	1.46274	-0.656024	1.46275	-0.773946	1.46275	-1.04357
1.46177	-0.612112	1.46175	-0.657298	1.46176	-0.774488	1.46176	-1.042
1.46078	-0.622563	1.46077	-0.66662	1.46077	-0.787317	1.46077	-1.04042
1.45976	-0.620595	1.45974	-0.664598	1.45974	-0.782424	1.45974	-1.03886
1.45879	-0.614251	1.45875	-0.658704	1.45874	-0.777273	1.45874	-1.03729
1.45776	-0.61644	1.45773	-0.661161	1.45774	-0.778021	1.45774	-1.03578
1.45679	-0.616675	1.45676	-0.661344	1.45677	-0.777992	1.45677	-1.03443
1.4558	-0.621451	1.45578	-0.667537	1.4558	-0.782713	1.4558	-1.03302
1.45482	-0.607173	1.4548	-0.652918	1.45482	-0.768877	1.45482	-1.03146
1.45386	-0.605217	1.45382	-0.650971	1.45384	-0.766778	1.45384	-1.02996
1.4528	-0.609941	1.45279	-0.656498	1.4528	-0.771761	1.4528	-1.0284
1.4518	-0.607604	1.45179	-0.655529	1.45179	-0.769985	1.45179	-1.02682
1.45081	-0.6213	1.45081	-0.669606	1.45081	-0.782774	1.45081	-1.0253
1.44977	-0.612953	1.44977	-0.661661	1.44977	-0.77649	1.44977	-1.02377
1.4488	-0.609359	1.44877	-0.659525	1.44877	-0.772288	1.44877	-1.0224
1.4478	-0.608893	1.44779	-0.659505	1.44779	-0.772526	1.44779	-1.02146
1.44675	-0.624271	1.44675	-0.675846	1.44675	-0.785652	1.44675	-1.02059
1.44578	-0.611949	1.44575	-0.663972	1.44577	-0.775835	1.44577	-1.01967
1.44478	-0.613104	1.44478	-0.665864	1.44478	-0.7769	1.44478	-1.01877
1.44378	-0.612444	1.44378	-0.665881	1.44379	-0.773283	1.44379	-1.01814
1.44273	-0.627746	1.44273	-0.681478	1.44274	-0.786362	1.44274	-1.01746
1.44182	-0.611687	1.44182	-0.667447	1.44182	-0.770498	1.44182	-1.01661
1.44083	-0.61141	1.4408	-0.669833	1.44081	-0.769828	1.44081	-1.01571
1.43973	-0.616509	1.43973	-0.672875	1.43973	-0.777183	1.43973	-1.01494
1.43881	-0.612248	1.43878	-0.669455	1.43881	-0.771772	1.43881	-1.01421
1.43778	-0.627109	1.43778	-0.684929	1.43778	-0.786339	1.43778	-1.01357
1.43677	-0.61818	1.43677	-0.675791	1.43677	-0.775346	1.43677	-1.01273
1.43575	-0.618518	1.43575	-0.676687	1.43575	-0.775937	1.43575	-1.01176
1.43477	-0.617231	1.43477	-0.677901	1.43477	-0.774782	1.43477	-1.01089
1.43376	-0.624481	1.43374	-0.686094	1.43375	-0.780437	1.43375	-1.00998
1.43272	-0.619874	1.43273	-0.680736	1.43273	-0.774348	1.43273	-1.00891
1.43174	-0.618384	1.43178	-0.67802	1.43174	-0.771726	1.43174	-1.00774
1.43073	-0.620412	1.43078	-0.679024	1.43076	-0.772753	1.43076	-1.00661
1.42976	-0.62231	1.42976	-0.680692	1.42976	-0.773568	1.42976	-1.00556
1.42878	-0.630049	1.4288	-0.688492	1.42879	-0.780204	1.42879	-1.00437
1.42778	-0.619944	1.42778	-0.678527	1.42778	-0.770346	1.42778	-1.00321
1.42673	-0.620473	1.42673	-0.678885	1.42673	-0.770853	1.42673	-1.0019
1.42579	-0.617356	1.42579	-0.673774	1.42579	-0.765582	1.42579	-1.00075
1.42477	-0.630628	1.42477	-0.686632	1.42477	-0.778434	1.42477	-0.999704
1.42376	-0.622214	1.42379	-0.676047	1.42377	-0.769051	1.42377	-0.998613
1.42275	-0.625785	1.42275	-0.679024	1.42275	-0.773085	1.42275	-0.997502
1.42175	-0.62779	1.42175	-0.680477	1.42175	-0.774523	1.42175	-0.996464
1.42078	-0.621966	1.42079	-0.674086	1.42078	-0.768731	1.42078	-0.995414
1.41985	-0.632776	1.41987	-0.68509	1.41985	-0.779479	1.41985	-0.994409
1.4189	-0.62724	1.41891	-0.677718	1.4189	-0.773065	1.4189	-0.993538
1.41785	-0.631876	1.41785	-0.68068	1.41784	-0.7772	1.41784	-0.992767
1.41686	-0.629676	1.41686	-0.677173	1.41686	-0.774043	1.41686	-0.991968
1.41591	-0.628812	1.41589	-0.675966	1.4159	-0.771933	1.4159	-0.991402
1.41485	-0.64389	1.41483	-0.689024	1.41483	-0.784759	1.41483	-0.99094
1.41388	-0.63426	1.41386	-0.677718	1.41387	-0.774185	1.41387	-0.990507
1.41291	-0.629679	1.41288	-0.672537	1.41288	-0.769922	1.41288	-0.990061
1.41191	-0.632508	1.41189	-0.674836	1.4119	-0.772876	1.4119	-0.989707
1.4109	-0.634181	1.41086	-0.673957	1.41088	-0.772806	1.41088	-0.989275
1.4099	-0.635427	1.40989	-0.674065	1.4099	-0.772206	1.4099	-0.988873
1.40888	-0.649012	1.40889	-0.686725	1.40888	-0.785638	1.40888	-0.988441
1.40785	-0.638742	1.40785	-0.676236	1.40784	-0.775096	1.40784	-0.987868
1.40688	-0.63809	1.40687	-0.674633	1.40687	-0.775739	1.40687	-0.987255
1.40591	-0.635989	1.4059	-0.672179	1.40588	-0.772392	1.40588	-0.986771
1.40483	-0.653049	1.40482	-0.689004	1.40482	-0.788431	1.40482	-0.986214
1.40388	-0.641696	1.40388	-0.676993	1.40386	-0.778449	1.40386	-0.985443
1.40289	-0.640904	1.40288	-0.675491	1.40289	-0.77578	1.40289	-0.984663
1.40187	-0.645776	1.40187	-0.679435	1.40187	-0.780329	1.40187	-0.98402
1.40093	-0.642807	1.40092	-0.676999	1.40091	-0.777058	1.40091	-0.983299
1.39993	-0.652854	1.39992	-0.687203	1.39992	-0.786735	1.39992	-0.982479
1.39898	-0.63756	1.39897	-0.670459	1.39895	-0.770256	1.39895	-0.981592
1.39794	-0.64089	1.39793	-0.674161	1.39792	-0.775271	1.39792	-0.980741
1.39697	-0.642578	1.39694	-0.676562	1.39693	-0.777561	1.39693	-0.980112
1.39597	-0.653043	1.39595	-0.687272	1.39596	-0.78608	1.39596	-0.979491
1.39493	-0.644903	1.39492	-0.681361	1.39492	-0.77704	1.39492	-0.978679
1.39394	-0.645648	1.39392	-0.682555	1.39394	-0.778897	1.39394	-0.977879
1.39298	-0.645057	1.39298	-0.681554	1.39298	-0.776999	1.39298	-0.977355
1.39193	-0.656539	1.39192	-0.694336	1.39193	-0.788586	1.39193	-0.976983
1.39097	-0.644883	1.39096	-0.683364	1.39096	-0.78067	1.39096	-0.976558
1.38996	-0.647002	1.38995	-0.685183	1.38994	-0.78037	1.38994	-0.976189
1.38896	-0.650244	1.38893	-0.690107	1.38894	-0.785021	1.38894	-0.976034
1.38798	-0.648209	1.38798	-0.689708	1.38798	-0.783199	1.38798	-0.975946
1.38697	-0.659726	1.38696	-0.700977	1.38698	-0.795492	1.38698	-0.975949
1.38597	-0.650255	1.38597	-0.693134	1.38597	-0.785652	1.38597	-0.975863
1.38494	-0.648509	1.38493	-0.691516	1.38492	-0.785629	1.38492	-0.975643
1.384	-0.647118	1.38398	-0.691461	1.38398	-0.787486	1.38398	-0.975667
1.38301	-0.659513	1.38297	-0.704927	1.38297	-0.794834	1.38297	-0.975754
1.38196	-0.649958	1.38193	-0.697168	1.38194	-0.785745	1.38194	-0.975742
1.38103	-0.651766	1.38101	-0.698576	1.38102	-0.785844	1.38102	-0.97566
1.37997	-0.65348	1.37996	-0.702153	1.37996	-0.78755	1.37996	-0.9756
1.37899	-0.651862	1.37897	-0.70174	1.37899	-0.787649	1.37899	-0.975614
1.37799	-0.659862	1.37799	-0.708891	1.37799	-0.795248	1.37799	-0.975462
1.37698	-0.651341	1.37696	-0.700226	1.37695	-0.785192	1.37695	-0.975346
1.37596	-0.657662	1.37596	-0.706717	1.37596	-0.791627	1.37596	-0.975227
1.37495	-0.654042	1.37495	-0.704039	1.37495	-0.788039	1.37495	-0.974992
1.374	-0.654475	1.374	-0.704351	1.374	-0.787355	1.374	-0.974944
1.373	-0.666859	1.37297	-0.718317	1.37299	-0.799858	1.37299	-0.974925
1.37199	-0.65334	1.372	-0.704825	1.37199	-0.78665	1.37199	-0.974926
1.37102	-0.654455	1.37102	-0.707328	1.37102	-0.787718	1.37102	-0.974935
1.37004	-0.652939	1.37004	-0.706103	1.37004	-0.784666	1.37004	-0.975009
1.36898	-0.656967	1.36898	-0.709714	1.36898	-0.789415	1.36898	-0.975082
1.36804	-0.664653	1.36804	-0.71695	1.36804	-0.796345	1.36804	-0.975132
1.367	-0.661428	1.36705	-0.712878	1.36704	-0.791126	1.36704	-0.975231
1.366	-0.662578	1.36601	-0.714444	1.36601	-0.790975	1.36601	-0.975273
1.36506	-0.660188	1.36506	-0.712139	1.36506	-0.788257	1.36506	-0.97538
1.36403	-0.663445	1.36403	-0.713876	1.36403	-0.790751	1.36403	-0.975582
1.36301	-0.677511	1.363	-0.728766	1.36301	-0.805091	1.36301	-0.975833
1.36207	-0.665817	1.36205	-0.716161	1.36207	-0.792797	1.36207	-0.97609
1.36104	-0.669411	1.36104	-0.718821	1.36104	-0.796351	1.36104	-0.976406
1.36006	-0.672514	1.36005	-0.719109	1.36006	-0.797785	1.36006	-0.976859
1.35903	-0.675095	1.35901	-0.721202	1.35903	-0.800315	1.35903	-0.977165
1.35804	-0.686685	1.35804	-0.73202	1.35804	-0.813324	1.35804	-0.977423
1.35706	-0.673704	1.35709	-0.717715	1.35709	-0.797911	1.35709	-0.977644
1.35602	-0.678419	1.35604	-0.720599	1.35604	-0.802489	1.35604	-0.977906
1.35507	-0.678244	1.35507	-0.718341	1.35507	-0.803076	1.35507	-0.978343
1.35399	-0.692939	1.35402	-0.732287	1.354	-0.818595	1.354	-0.9785
1.35295	-0.687197	1.35296	-0.725428	1.35294	-0.824244	1.35294	-0.978493
1.3519	-0.686257	1.35192	-0.723376	1.35191	-0.812227	1.35191	-0.978261
1.35095	-0.694941	1.35096	-0.732142	1.35095	-0.819095	1.35095	-0.977979
1.34991	-0.689627	1.34994	-0.725812	1.34993	-0.813763	1.34993	-0.977513
1.34889	-0.690925	1.34889	-0.725946	1.34889	-0.814148	1.34889	-0.976704
1.34791	-0.692101	1.34791	-0.727433	1.34791	-0.813717	1.34791	-0.975795
1.34691	-0.701053	1.3469	-0.736234	1.34689	-0.823173	1.34689	-0.974863
1.34591	-0.693076	1.34591	-0.727657	1.3459	-0.814852	1.3459	-0.974061
1.3449	-0.696958	1.34487	-0.731406	1.34487	-0.81741	1.34487	-0.97332
1.34396	-0.686219	1.34395	-0.720582	1.34396	-0.80695	1.34396	-0.972554
1.34296	-0.680308	1.34296	-0.713769	1.34297	-0.801447	1.34297	-0.971789
1.34194	-0.689548	1.34194	-0.72291	1.34194	-0.810527	1.34194	-0.971087
1.34091	-0.682453	1.34092	-0.715427	1.34092	-0.801016	1.34092	-0.970498
1.33989	-0.689021	1.33989	-0.720756	1.33989	-0.806712	1.33989	-0.969839
1.33889	-0.685002	1.33889	-0.717284	1.33889	-0.80443	1.33889	-0.969233
1.33794	-0.686236	1.33793	-0.718719	1.33791	-0.804788	1.33791	-0.968801
1.3369	-0.684304	1.3369	-0.717334	1.33689	-0.803391	1.33689	-0.96863
1.33591	-0.695611	1.33591	-0.728917	1.33589	-0.814375	1.33589	-0.968663
1.33489	-0.69112	1.33489	-0.724671	1.33485	-0.809287	1.33485	-0.968879
1.3339	-0.68839	1.3339	-0.721647	1.33389	-0.806732	1.33389	-0.969222
1.33287	-0.692593	1.33289	-0.72626	1.33287	-0.810984	1.33287	-0.969694
1.33196	-0.68972	1.33196	-0.724636	1.33198	-0.807989	1.33198	-0.970252
1.33096	-0.704447	1.33097	-0.740125	1.33097	-0.822844	1.33097	-0.970742
1.32997	-0.690628	1.32997	-0.7272	1.32996	-0.809398	1.32996	-0.971061
1.32896	-0.686818	1.32896	-0.723236	1.32896	-0.80551	1.32896	-0.971373
1.32798	-0.690878	1.32798	-0.728286	1.32798	-0.810801	1.32798	-0.971884
1.3269	-0.703856	1.32692	-0.742116	1.32691	-0.824829	1.32691	-0.972381
1.32599	-0.688891	1.32599	-0.72743	1.32597	-0.809628	1.32597	-0.972726
1.32496	-0.692913	1.32496	-0.731851	1.32493	-0.813347	1.32493	-0.973052
1.32391	-0.694179	1.32392	-0.73289	1.32391	-0.813743	1.32391	-0.973422
1.32297	-0.694388	1.32297	-0.73472	1.32291	-0.813225	1.32291	-0.973806
1.32189	-0.705678	1.32189	-0.746077	1.32189	-0.824171	1.32189	-0.974054
1.32094	-0.694187	1.32095	-0.734071	1.32092	-0.811552	1.32092	-0.974248
1.31988	-0.700238	1.31988	-0.739182	1.31987	-0.818219	1.31987	-0.974455
1.31893	-0.694141	1.31893	-0.73438	1.31893	-0.813202	1.31893	-0.974906
1.3179	-0.710861	1.31791	-0.750882	1.31793	-0.830556	1.31793	-0.97548
1.31685	-0.70211	1.31685	-0.742771	1.31685	-0.820856	1.31685	-0.975969
1.31596	-0.69353	1.31596	-0.734464	1.31596	-0.812399	1.31596	-0.976462
1.31489	-0.695989	1.3149	-0.735695	1.31489	-0.813408	1.31489	-0.977194
1.3139	-0.704385	1.3139	-0.744674	1.3139	-0.82218	1.3139	-0.977924
1.31292	-0.698952	1.31292	-0.739322	1.31292	-0.814791	1.31292	-0.978378
1.31189	-0.69798	1.3119	-0.737989	1.31192	-0.813761	1.31192	-0.978584
1.31089	-0.701626	1.31089	-0.741636	1.31089	-0.81645	1.31089	-0.978711
1.30985	-0.703623	1.30984	-0.744121	1.30984	-0.818403	1.30984	-0.978778
1.3089	-0.709525	1.30889	-0.750308	1.30889	-0.824206	1.30889	-0.978819
1.30788	-0.705058	1.30786	-0.745468	1.30787	-0.818406	1.30787	-0.978715
1.30686	-0.705098	1.30685	-0.747092	1.30686	-0.819322	1.30686	-0.978498
1.3059	-0.707727	1.3059	-0.749674	1.3059	-0.820661	1.3059	-0.978447
1.30483	-0.718134	1.30483	-0.760242	1.30484	-0.834125	1.30484	-0.978488
1.30383	-0.71229	1.30383	-0.752622	1.30383	-0.831025	1.30383	-0.978419
1.30287	-0.714685	1.30286	-0.754421	1.30287	-0.827256	1.30287	-0.978262
1.30182	-0.71426	1.30184	-0.754726	1.30183	-0.827157	1.30183	-0.977987
1.30087	-0.709988	1.3009	-0.751411	1.30089	-0.821881	1.30089	-0.977772
1.29985	-0.724441	1.29986	-0.765678	1.29985	-0.836526	1.29985	-0.977588
1.29884	-0.715809	1.29885	-0.755317	1.29885	-0.827591	1.29885	-0.9775
1.29784	-0.720433	1.29784	-0.759968	1.29784	-0.83193	1.29784	-0.977426
1.29688	-0.72007	1.29686	-0.758126	1.29685	-0.830917	1.29685	-0.977342
1.29586	-0.720398	1.29584	-0.757279	1.29586	-0.831453	1.29586	-0.977491
1.29481	-0.733987	1.29479	-0.769284	1.29482	-0.844611	1.29482	-0.97769
1.29384	-0.723608	1.29382	-0.756956	1.29387	-0.833455	1.29387	-0.977883
1.29283	-0.728664	1.29282	-0.761886	1.29285	-0.838778	1.29285	-0.978144
1.29186	-0.728987	1.29186	-0.761854	1.29186	-0.83776	1.29186	-0.978444
1.29081	-0.730029	1.29081	-0.761956	1.29085	-0.836977	1.29085	-0.978795
1.28983	-0.741731	1.28983	-0.77459	1.28986	-0.848476	1.28986	-0.979257
1.28886	-0.736635	1.28883	-0.76984	1.28887	-0.843307	1.28887	-0.979744
1.28791	-0.729377	1.28791	-0.76291	1.2879	-0.836162	1.2879	-0.980173
1.28696	-0.726603	1.28693	-0.758827	1.28693	-0.833126	1.28693	-0.980821
1.2859	-0.728687	1.2859	-0.759607	1.2859	-0.835487	1.2859	-0.981636
1.28485	-0.745145	1.28483	-0.775536	1.28485	-0.850417	1.28485	-0.982469
1.2839	-0.731496	1.28391	-0.762264	1.28391	-0.836854	1.28391	-0.983165
1.28289	-0.734249	1.2829	-0.764534	1.28292	-0.839936	1.28292	-0.984041
1.28185	-0.739921	1.28184	-0.76846	1.28184	-0.845917	1.28184	-0.985105
1.28088	-0.735713	1.28092	-0.764889	1.28088	-0.840198	1.28088	-0.986114
1.27988	-0.75009	1.27988	-0.778947	1.27986	-0.854165	1.27986	-0.987144
1.27891	-0.739819	1.27891	-0.769057	1.27891	-0.84413	1.27891	-0.988134
1.27791	-0.7425	1.27792	-0.771752	1.2779	-0.847469	1.2779	-0.989192
1.27689	-0.745422	1.2769	-0.774913	1.27689	-0.850123	1.27689	-0.990521
1.2759	-0.757305	1.27592	-0.786933	1.27591	-0.860766	1.27591	-0.991722
1.27485	-0.749499	1.27487	-0.778993	1.27487	-0.853173	1.27487	-0.992713
1.27391	-0.745204	1.27393	-0.776598	1.27391	-0.849614	1.27391	-0.993648
1.27291	-0.744962	1.27292	-0.776441	1.27293	-0.849005	1.27293	-0.994762
1.27184	-0.759307	1.27184	-0.792273	1.27183	-0.86404	1.27183	-0.995857
1.27093	-0.74823	1.27094	-0.780265	1.27094	-0.851115	1.27094	-0.996735
1.26989	-0.749485	1.26988	-0.783466	1.2699	-0.853094	1.2699	-0.997464
1.26889	-0.752768	1.26888	-0.787436	1.26888	-0.856299	1.26888	-0.998219
1.26792	-0.748978	1.26789	-0.784773	1.26791	-0.851799	1.26791	-0.998867
1.26687	-0.761732	1.26687	-0.79858	1.26685	-0.864605	1.26685	-0.999488
1.26591	-0.748891	1.26591	-0.787736	1.26591	-0.853083	1.26591	-0.999931
1.26488	-0.750669	1.26484	-0.79087	1.26486	-0.855233	1.26486	-1.00021
1.2639	-0.752744	1.2639	-0.793542	1.2639	-0.856802	1.2639	-1.00072
1.2629	-0.76103	1.26288	-0.80406	1.26287	-0.865624	1.26287	-1.0012
1.26185	-0.752992	1.26184	-0.7967	1.26185	-0.858167	1.26185	-1.00164
1.26091	-0.754368	1.26092	-0.79833	1.26093	-0.857268	1.26093	-1.0021
1.25988	-0.751068	1.25988	-0.796126	1.25986	-0.854349	1.25986	-1.00254
1.25889	-0.747107	1.25889	-0.792637	1.25889	-0.850751	1.25889	-1.00308
1.25795	-0.755407	1.25795	-0.802314	1.25794	-0.859969	1.25794	-1.00353
1.25689	-0.748158	1.25689	-0.795283	1.25689	-0.853519	1.25689	-1.00403
1.2559	-0.752247	1.2559	-0.799747	1.2559	-0.857169	1.2559	-1.00446
1.25491	-0.749002	1.25489	-0.79782	1.25491	-0.853528	1.25491	-1.00479
1.25391	-0.750876	1.25391	-0.800146	1.2539	-0.854465	1.2539	-1.00529
1.2529	-0.760381	1.25289	-0.809619	1.25289	-0.863802	1.25289	-1.00573
1.25187	-0.749878	1.25187	-0.798417	1.25187	-0.853284	1.25187	-1.0062
1.25093	-0.755026	1.2509	-0.803697	1.25091	-0.857658	1.25091	-1.00673
1.2499	-0.753265	1.24991	-0.802346	1.2499	-0.856855	1.2499	-1.00724
1.24891	-0.754272	1.24892	-0.802655	1.24892	-0.856776	1.24892	-1.00775
1.24791	-0.766321	1.24791	-0.814037	1.24793	-0.869247	1.24793	-1.00831
1.24684	-0.762579	1.24684	-0.809928	1.24684	-0.865717	1.24684	-1.00879
1.24592	-0.758382	1.24592	-0.804206	1.24592	-0.860583	1.24592	-1.00928
1.24493	-0.756708	1.24493	-0.801557	1.24493	-0.857058	1.24493	-1.00987
1.24391	-0.760952	1.24391	-0.805367	1.24391	-0.861892	1.24391	-1.01057
1.24287	-0.776086	1.24288	-0.820152	1.24288	-0.875397	1.24288	-1.01127
1.24189	-0.763012	1.2419	-0.805763	1.24188	-0.860993	1.24188	-1.0118
1.24093	-0.765626	1.24092	-0.807535	1.24092	-0.862818	1.24092	-1.01235
1.23986	-0.768446	1.23986	-0.809526	1.23986	-0.867029	1.23986	-1.01288
1.23892	-0.769179	1.2389	-0.808976	1.23891	-0.867798	1.23891	-1.01326
1.23788	-0.783204	1.23788	-0.821654	1.23788	-0.881849	1.23788	-1.01346
1.2369	-0.772573	1.2369	-0.808376	1.23691	-0.868735	1.23691	-1.01357
1.23591	-0.776921	1.23588	-0.811939	1.23592	-0.872367	1.23592	-1.01378
1.23489	-0.788603	1.23492	-0.822896	1.23492	-0.884046	1.23492	-1.01409
1.2339	-0.777916	1.2339	-0.81124	1.23391	-0.872769	1.23391	-1.01426
1.23291	-0.781423	1.23292	-0.813507	1.23294	-0.875763	1.23294	-1.01442
1.23194	-0.775504	1.23194	-0.805789	1.23194	-0.869561	1.23194	-1.01459
1.23093	-0.771825	1.23093	-0.800952	1.23094	-0.865842	1.23094	-1.0148
1.22996	-0.78436	1.22996	-0.811947	1.22997	-0.877283	1.22997	-1.01505
1.22894	-0.775524	1.22894	-0.801866	1.22895	-0.867096	1.22895	-1.01509
1.22795	-0.779293	1.22795	-0.804264	1.22797	-0.870132	1.22797	-1.01507
1.22697	-0.777145	1.22698	-0.800894	1.227	-0.867518	1.227	-1.01519
1.22596	-0.789348	1.22598	-0.813039	1.22599	-0.880944	1.22599	-1.01532
1.22496	-0.782809	1.22496	-0.80645	1.22499	-0.874908	1.22499	-1.01546
1.224	-0.779211	1.224	-0.802157	1.224	-0.871404	1.224	-1.01544
1.22298	-0.785443	1.22296	-0.807297	1.22299	-0.876639	1.22299	-1.01579
1.22195	-0.794488	1.22194	-0.816095	1.22195	-0.886936	1.22195	-1.01627
1.221	-0.783848	1.22095	-0.805344	1.22097	-0.87638	1.22097	-1.01679
1.21999	-0.788542	1.21997	-0.8106	1.21999	-0.881476	1.21999	-1.01745
1.21897	-0.789124	1.21895	-0.81248	1.21897	-0.882513	1.21897	-1.0182
1.21802	-0.785591	1.21802	-0.809616	1.21802	-0.880813	1.21802	-1.0189
1.21702	-0.793065	1.21702	-0.817818	1.21703	-0.889803	1.21703	-1.01973
1.216	-0.786345	1.21598	-0.81097	1.216	-0.880143	1.216	-1.02058
1.21503	-0.789441	1.21503	-0.815737	1.21503	-0.883645	1.21503	-1.0214
1.21413	-0.788033	1.21414	-0.813921	1.21417	-0.882635	1.21417	-1.02225
1.21314	-0.791854	1.21314	-0.817704	1.21315	-0.886826	1.21315	-1.02316
1.21207	-0.802186	1.21207	-0.83035	1.21209	-0.899532	1.21209	-1.02405
1.21115	-0.791272	1.21115	-0.818085	1.21115	-0.887361	1.21115	-1.02499
1.21009	-0.796156	1.21009	-0.824008	1.21009	-0.893278	1.21009	-1.026
1.20914	-0.791714	1.20913	-0.82085	1.20913	-0.889157	1.20913	-1.02704
1.20816	-0.79418	1.20814	-0.823216	1.20815	-0.891302	1.20815	-1.02793
1.20712	-0.793755	1.20712	-0.824258	1.20712	-0.891477	1.20712	-1.02894
1.20613	-0.808746	1.20613	-0.840874	1.20613	-0.906436	1.20613	-1.02993
1.20514	-0.798528	1.20514	-0.830658	1.20514	-0.895193	1.20514	-1.03086
1.2042	-0.793455	1.20419	-0.827163	1.2042	-0.890729	1.2042	-1.03189
1.20319	-0.793487	1.20319	-0.82773	1.20319	-0.89095	1.20319	-1.03295
1.20217	-0.791866	1.20217	-0.826668	1.20217	-0.889812	1.20217	-1.03407
1.2012	-0.806071	1.2012	-0.842911	1.2012	-0.905085	1.2012	-1.03517
1.20019	-0.796191	1.20019	-0.834692	1.20016	-0.894856	1.20016	-1.03614
1.19921	-0.793947	1.19921	-0.834328	1.19919	-0.892341	1.19919	-1.03713
1.19819	-0.798408	1.19819	-0.840417	1.19819	-0.896672	1.19819	-1.0382
1.19713	-0.810582	1.19712	-0.85468	1.19711	-0.909454	1.19711	-1.0392
1.19619	-0.797	1.19617	-0.840786	1.19616	-0.895699	1.19616	-1.04001
1.19517	-0.798807	1.19517	-0.842416	1.19517	-0.896613	1.19517	-1.04089
1.19414	-0.800958	1.19413	-0.845027	1.19413	-0.899145	1.19413	-1.04205
1.19312	-0.812794	1.19311	-0.859026	1.19312	-0.912434	1.19312	-1.04324
1.19214	-0.804159	1.19213	-0.848225	1.19212	-0.901439	1.19212	-1.04428
1.19113	-0.804884	1.19113	-0.848703	1.19112	-0.902187	1.19112	-1.04524
1.19008	-0.807023	1.19008	-0.851564	1.19008	-0.904073	1.19008	-1.04619
1.18915	-0.800833	1.18917	-0.846636	1.18916	-0.896855	1.18916	-1.04717
1.1881	-0.817378	1.1881	-0.862303	1.18809	-0.912626	1.18809	-1.04824
1.18708	-0.80771	1.18708	-0.852704	1.18707	-0.903089	1.18707	-1.04914
1.18605	-0.808848	1.18605	-0.853269	1.18602	-0.903747	1.18602	-1.04996
1.18508	-0.812256	1.18507	-0.855213	1.18507	-0.908048	1.18507	-1.05097
1.18403	-0.823446	1.18402	-0.866776	1.18399	-0.919984	1.18399	-1.05191
1.18301	-0.817189	1.18301	-0.859029	1.183	-0.9118	1.183	-1.05263
1.18207	-0.814223	1.18207	-0.855341	1.18207	-0.909128	1.18207	-1.0532
1.181	-0.819055	1.181	-0.858679	1.181	-0.913377	1.181	-1.05385
1.18002	-0.820734	1.18003	-0.86035	1.18002	-0.916401	1.18002	-1.05454
1.17903	-0.828941	1.17904	-0.866776	1.17903	-0.924824	1.17903	-1.05513
1.17802	-0.824119	1.17802	-0.860979	1.17802	-0.920941	1.17802	-1.05582
1.17697	-0.829011	1.17697	-0.86466	1.17698	-0.924719	1.17698	-1.05644
1.17603	-0.820687	1.17604	-0.855201	1.17604	-0.916986	1.17604	-1.0572
1.17504	-0.828723	1.17506	-0.86214	1.17505	-0.926066	1.17505	-1.05808
1.174	-0.821502	1.17401	-0.852541	1.174	-0.917493	1.174	-1.05886
1.173	-0.823574	1.17301	-0.853269	1.17299	-0.919489	1.17299	-1.05957
1.17201	-0.826217	1.172	-0.854119	1.17199	-0.923889	1.17199	-1.06025
1.171	-0.82519	1.171	-0.851773	1.17099	-0.92152	1.17099	-1.06091
1.16998	-0.839078	1.16998	-0.865082	1.16999	-0.936087	1.16999	-1.06157
1.16901	-0.828403	1.16901	-0.854279	1.16902	-0.925039	1.16902	-1.06232
1.16795	-0.832984	1.16795	-0.858007	1.16797	-0.928517	1.16797	-1.06319
1.16694	-0.833484	1.16694	-0.857332	1.16694	-0.928316	1.16694	-1.06413
1.16599	-0.832041	1.16599	-0.855364	1.16599	-0.926171	1.16599	-1.06529
1.16495	-0.845981	1.16495	-0.869896	1.16495	-0.941861	1.16495	-1.06655
1.16389	-0.842777	1.16389	-0.865501	1.16389	-0.939419	1.16389	-1.06785
1.16294	-0.83705	1.16295	-0.859686	1.16295	-0.933884	1.16295	-1.06901
1.16197	-0.837265	1.16197	-0.859887	1.162	-0.933182	1.162	-1.07029
1.16096	-0.836584	1.16094	-0.858301	1.16094	-0.931648	1.16094	-1.07141
1.15996	-0.839078	1.15994	-0.860635	1.15996	-0.934803	1.15996	-1.07264
1.15892	-0.855376	1.15892	-0.87723	1.15892	-0.951305	1.15892	-1.07376
1.15793	-0.842372	1.15791	-0.865347	1.15793	-0.938977	1.15793	-1.07492
1.15693	-0.844081	1.15692	-0.867469	1.15692	-0.941317	1.15692	-1.07612
1.15593	-0.844884	1.15593	-0.869247	1.15593	-0.943008	1.15593	-1.07745
1.15487	-0.86051	1.15488	-0.883479	1.15487	-0.958855	1.15487	-1.07865
1.15388	-0.848892	1.15389	-0.871927	1.15389	-0.946247	1.15389	-1.07985
1.15284	-0.849419	1.15287	-0.873767	1.15283	-0.947728	1.15283	-1.08106
1.15184	-0.852966	1.15184	-0.876814	1.15184	-0.951343	1.15184	-1.08249
1.15086	-0.862323	1.15086	-0.887105	1.15088	-0.961302	1.15088	-1.08377
1.14979	-0.853665	1.1498	-0.879762	1.14982	-0.952286	1.14982	-1.08493
1.1488	-0.857786	1.1488	-0.884384	1.1488	-0.957705	1.1488	-1.08604
1.14786	-0.847498	1.14786	-0.875932	1.14788	-0.947443	1.14788	-1.08732
1.14682	-0.861444	1.14683	-0.890068	1.14684	-0.961396	1.14684	-1.08858
1.14584	-0.850123	1.14584	-0.880705	1.14586	-0.950164	1.14586	-1.08986
1.14484	-0.850102	1.14484	-0.882029	1.14484	-0.950811	1.14484	-1.09088
1.14384	-0.853822	1.14382	-0.886482	1.14386	-0.955909	1.14386	-1.0921
1.14282	-0.861753	1.1428	-0.896672	1.14284	-0.964565	1.14284	-1.09327
1.14182	-0.855842	1.14181	-0.890921	1.14185	-0.957469	1.14185	-1.09448
1.14085	-0.852888	1.14084	-0.889573	1.14085	-0.956823	1.14085	-1.09558
1.1398	-0.854701	1.13978	-0.892783	1.13981	-0.957094	1.13981	-1.09667
1.13879	-0.854817	1.13879	-0.893601	1.13879	-0.95829	1.13879	-1.09788
1.13782	-0.862594	1.1378	-0.904046	1.13784	-0.968014	1.13784	-1.09922
1.1368	-0.856834	1.13677	-0.89854	1.13679	-0.960624	1.13679	-1.10054
1.1358	-0.855819	1.1358	-0.899029	1.1358	-0.960036	1.1358	-1.10188
1.13479	-0.857963	1.13479	-0.902521	1.13479	-0.962967	1.13479	-1.10322
1.13383	-0.855429	1.13384	-0.901922	1.13382	-0.960738	1.13382	-1.10476
1.13281	-0.864963	1.13282	-0.911648	1.13281	-0.970325	1.13281	-1.1063
1.1318	-0.85595	1.13182	-0.902297	1.13181	-0.961544	1.13181	-1.108
1.13077	-0.862719	1.13077	-0.909518	1.13077	-0.968672	1.13077	-1.10976
1.12979	-0.859078	1.12979	-0.906625	1.12979	-0.964431	1.12979	-1.11145
1.12877	-0.862751	1.12876	-0.910577	1.12879	-0.967537	1.12879	-1.11305
1.12778	-0.874401	1.12778	-0.921881	1.12778	-0.978742	1.12778	-1.11457
1.12675	-0.869931	1.12673	-0.916905	1.12673	-0.973526	1.12673	-1.11587
1.12579	-0.866689	1.12578	-0.912638	1.12578	-0.97024	1.12578	-1.11685
1.1248	-0.868997	1.12479	-0.914399	1.12479	-0.971978	1.12479	-1.11785
1.12374	-0.875825	1.12374	-0.92035	1.12374	-0.978459	1.12374	-1.11873
1.12276	-0.883601	1.12279	-0.9285	1.12277	-0.98616	1.12277	-1.1195
1.12178	-0.880595	1.12178	-0.9237	1.1218	-0.983925	1.1218	-1.12028
1.12079	-0.878426	1.12081	-0.920767	1.12081	-0.983221	1.12081	-1.12097
1.11985	-0.8715	1.11984	-0.913328	1.11985	-0.975395	1.11985	-1.12167
1.11887	-0.868764	1.1189	-0.909157	1.1189	-0.971588	1.1189	-1.12233
1.11783	-0.883583	1.11785	-0.922428	1.11785	-0.987662	1.11785	-1.12293
1.11683	-0.873869	1.11685	-0.911366	1.11685	-0.975645	1.11685	-1.12329
1.11591	-0.87267	1.11592	-0.908633	1.11593	-0.975363	1.11593	-1.12363
1.11484	-0.876503	1.11487	-0.911107	1.11484	-0.980118	1.11484	-1.12427
1.11381	-0.892661	1.11381	-0.926075	1.11381	-0.996358	1.11381	-1.12487
1.11285	-0.878397	1.11286	-0.91109	1.11286	-0.982001	1.11286	-1.12544
1.11188	-0.878668	1.1119	-0.910053	1.1119	-0.982289	1.1119	-1.12608
1.11082	-0.883939	1.11083	-0.914687	1.11082	-0.987263	1.11082	-1.12701
1.10981	-0.883359	1.10984	-0.912763	1.10983	-0.986506	1.10983	-1.12808
1.10886	-0.896069	1.10886	-0.925196	1.10886	-1.00052	1.10886	-1.12914
1.10784	-0.887312	1.10786	-0.916884	1.10784	-0.992281	1.10784	-1.13013
1.10687	-0.886936	1.10687	-0.915758	1.10686	-0.991786	1.10686	-1.13108
1.10587	-0.886971	1.10588	-0.915641	1.10588	-0.992464	1.10588	-1.1323
1.10486	-0.89737	1.10485	-0.92533	1.10485	-1.00328	1.10485	-1.13359
1.10385	-0.888194	1.10385	-0.914364	1.10385	-0.995249	1.10385	-1.13476
1.10287	-0.889445	1.10289	-0.915636	1.10287	-0.996588	1.10287	-1.13603
1.10186	-0.890123	1.10189	-0.917254	1.10186	-0.998582	1.10186	-1.13738
1.10085	-0.891948	1.10087	-0.919378	1.10085	-1.00124	1.10085	-1.13885
1.09985	-0.904046	1.09985	-0.932333	1.09983	-1.01358	1.09983	-1.14016
1.0989	-0.891334	1.09891	-0.920112	1.09889	-1.00124	1.09889	-1.14141
1.09784	-0.895522	1.09785	-0.924198	1.09783	-1.00612	1.09783	-1.14268
1.09687	-0.892873	1.09688	-0.922295	1.09687	-1.00491	1.09687	-1.14413
1.09589	-0.905004	1.0959	-0.935118	1.09589	-1.01715	1.09589	-1.14567
1.09484	-0.898275	1.09484	-0.930121	1.09484	-1.0122	1.09484	-1.14707
1.09387	-0.896075	1.09389	-0.928063	1.0939	-1.00934	1.0939	-1.1484
1.09285	-0.900825	1.09285	-0.934227	1.09286	-1.01592	1.09286	-1.1498
1.09186	-0.905289	1.09188	-0.939294	1.09189	-1.02106	1.09189	-1.15116
1.09092	-0.891753	1.09092	-0.92712	1.09092	-1.00845	1.09092	-1.15237
1.08987	-0.896791	1.08989	-0.933048	1.08989	-1.01363	1.08989	-1.15357
1.08887	-0.89673	1.08888	-0.93418	1.08887	-1.0145	1.08887	-1.1548
1.08787	-0.895717	1.0879	-0.93423	1.08789	-1.01471	1.08789	-1.15591
1.0869	-0.90434	1.0869	-0.945516	1.08691	-1.02554	1.08691	-1.15717
1.08591	-0.897038	1.0859	-0.939521	1.08593	-1.01911	1.08593	-1.15848
1.08484	-0.901517	1.08484	-0.944696	1.08488	-1.02354	1.08488	-1.15985
1.08392	-0.89572	1.08394	-0.938508	1.08394	-1.01678	1.08394	-1.16125
1.0829	-0.899218	1.08291	-0.943776	1.08294	-1.02152	1.08294	-1.16286
1.08186	-0.899911	1.08186	-0.946588	1.08187	-1.02189	1.08187	-1.16466
1.08094	-0.909416	1.08095	-0.957603	1.08096	-1.03179	1.08096	-1.16661
1.07988	-0.906724	1.07988	-0.955866	1.0799	-1.03096	1.0799	-1.16865
1.0789	-0.90434	1.0789	-0.954559	1.07891	-1.02824	1.07891	-1.17089
1.07794	-0.903424	1.07794	-0.954603	1.07795	-1.02822	1.07795	-1.17318
1.07692	-0.901424	1.07691	-0.952775	1.07695	-1.02496	1.07695	-1.17564
1.07594	-0.916407	1.07593	-0.969323	1.07595	-1.04154	1.07595	-1.17806
1.07491	-0.907129	1.07491	-0.961174	1.07492	-1.03151	1.07492	-1.18054
1.0739	-0.907187	1.07388	-0.961544	1.07391	-1.03102	1.07391	-1.18294
1.07293	-0.908831	1.07291	-0.963453	1.07293	-1.0335	1.07293	-1.1854
1.07188	-0.924015	1.07185	-0.979367	1.07187	-1.04987	1.07187	-1.18767
1.0709	-0.910371	1.07091	-0.965106	1.07091	-1.03617	1.07091	-1.18961
1.06989	-0.913875	1.06988	-0.967915	1.06988	-1.03934	1.06988	-1.19136
1.06893	-0.911945	1.06893	-0.966134	1.06894	-1.03767	1.06894	-1.19322
1.06796	-0.928089	1.06793	-0.983299	1.06794	-1.05511	1.06794	-1.19494
1.06691	-0.920557	1.0669	-0.974166	1.06691	-1.04606	1.06691	-1.19634
1.06598	-0.919608	1.06597	-0.971198	1.06599	-1.04527	1.06599	-1.19764
1.06497	-0.925784	1.06495	-0.976695	1.06496	-1.05267	1.06496	-1.19915
1.06397	-0.933191	1.06395	-0.983584	1.06397	-1.06134	1.06397	-1.20059
1.06301	-0.917053	1.063	-0.966294	1.06303	-1.04506	1.06303	-1.2021
1.06201	-0.922123	1.06199	-0.971055	1.06202	-1.05029	1.06202	-1.20353
1.06097	-0.922845	1.06097	-0.971695	1.06097	-1.05264	1.06097	-1.20509
1.06002	-0.924504	1.06001	-0.971774	1.06003	-1.05483	1.06003	-1.2067
1.059	-0.935289	1.05898	-0.981646	1.059	-1.06684	1.059	-1.20843
1.05801	-0.931095	1.058	-0.975895	1.05801	-1.06273	1.05801	-1.21015
1.05704	-0.930502	1.05704	-0.974475	1.05704	-1.06234	1.05704	-1.21183
1.05602	-0.93104	1.05602	-0.974431	1.05602	-1.06329	1.05602	-1.21378
1.05504	-0.943427	1.05502	-0.985659	1.05504	-1.0765	1.05504	-1.21594
1.05399	-0.937824	1.05398	-0.979222	1.05401	-1.07079	1.05401	-1.21811
1.05305	-0.93822	1.05305	-0.977755	1.05305	-1.07154	1.05305	-1.22037
1.05203	-0.944623	1.05203	-0.982426	1.05203	-1.07835	1.05203	-1.22271
1.05101	-0.942999	1.05101	-0.979309	1.05101	-1.0763	1.05101	-1.22514
1.05007	-0.953217	1.05006	-0.989178	1.05004	-1.08735	1.05004	-1.22746
1.04909	-0.942816	1.04909	-0.977525	1.04907	-1.07714	1.04907	-1.2298
1.04804	-0.947705	1.04805	-0.981448	1.04802	-1.08305	1.04802	-1.23213
1.04708	-0.949437	1.04711	-0.98075	1.04708	-1.08354	1.04708	-1.23431
1.04612	-0.94712	1.04612	-0.976888	1.04612	-1.08232	1.04612	-1.23658
1.04505	-0.962763	1.04505	-0.992458	1.04505	-1.09944	1.04505	-1.23882
1.04406	-0.954888	1.04409	-0.982862	1.04407	-1.09064	1.04407	-1.24102
1.04307	-0.957382	1.04307	-0.985348	1.04307	-1.09425	1.04307	-1.24316
1.04208	-0.956855	1.04207	-0.985019	1.04209	-1.09341	1.04209	-1.24523
1.04106	-0.957344	1.04105	-0.984705	1.04106	-1.09375	1.04106	-1.24728
1.04006	-0.970409	1.04006	-0.997892	1.04008	-1.10772	1.04008	-1.24938
1.03905	-0.967781	1.03904	-0.99476	1.03906	-1.10607	1.03906	-1.25138
1.03805	-0.963712	1.03805	-0.990799	1.03805	-1.10259	1.03805	-1.25319
1.0371	-0.966093	1.03708	-0.994114	1.03712	-1.10614	1.03712	-1.25507
1.03609	-0.963893	1.03603	-0.992653	1.03609	-1.10468	1.03609	-1.25696
1.03504	-0.976311	1.035	-1.00677	1.03504	-1.11993	1.03504	-1.25877
1.03408	-0.963634	1.03405	-0.995232	1.03408	-1.10684	1.03408	-1.26042
1.03309	-0.964574	1.03305	-0.998488	1.03307	-1.10868	1.03307	-1.26206
1.03207	-0.967117	1.03204	-1.00191	1.03206	-1.1129	1.03206	-1.26376
1.03112	-0.965758	1.03112	-1.00226	1.03112	-1.11368	1.03112	-1.26531
1.0301	-0.982912	1.03007	-1.02016	1.0301	-1.13331	1.0301	-1.2668
1.02913	-0.970598	1.02911	-1.00913	1.02912	-1.12155	1.02912	-1.26803
1.02811	-0.968034	1.02809	-1.00724	1.02812	-1.11855	1.02812	-1.26923
1.0271	-0.973893	1.02709	-1.01397	1.0271	-1.12475	1.0271	-1.27074
1.02607	-0.985674	1.02607	-1.02692	1.02609	-1.13844	1.02609	-1.27218
1.02506	-0.975985	1.02504	-1.01778	1.02506	-1.12862	1.02506	-1.27349
1.0241	-0.975517	1.02409	-1.01854	1.0241	-1.12898	1.0241	-1.27488
1.02306	-0.977793	1.02306	-1.02158	1.02307	-1.13129	1.02307	-1.27661
1.022	-0.989114	1.02201	-1.03579	1.022	-1.14552	1.022	-1.27835
1.02107	-0.973509	1.02107	-1.0213	1.02107	-1.12965	1.02107	-1.27991
1.02004	-0.974856	1.02007	-1.02455	1.02004	-1.13386	1.02004	-1.28143
1.01899	-0.978992	1.01901	-1.03083	1.01897	-1.13772	1.01897	-1.28302
1.01808	-0.973546	1.01808	-1.02632	1.01807	-1.13286	1.01807	-1.28456
1.01701	-0.990872	1.01701	-1.0437	1.01698	-1.15214	1.01698	-1.28609
1.01602	-0.979341	1.01602	-1.03428	1.01602	-1.14009	1.01602	-1.28741
1.01499	-0.979903	1.015	-1.03524	1.01499	-1.14138	1.01499	-1.28848
1.01395	-0.982059	1.01396	-1.03819	1.01395	-1.1451	1.01395	-1.28981
1.01301	-0.99187	1.01301	-1.04866	1.01301	-1.15518	1.01301	-1.29119
1.01193	-0.989452	1.01192	-1.04572	1.01193	-1.15151	1.01193	-1.29246
1.01102	-0.985872	1.01101	-1.04189	1.01103	-1.14833	1.01103	-1.29378
1.00998	-0.992106	1.00998	-1.04717	1.00998	-1.15305	1.00998	-1.2952
1.00895	-0.993846	1.00895	-1.04921	1.00897	-1.1556	1.00897	-1.29694
1.00806	-0.997909	1.00806	-1.05262	1.00806	-1.1589	1.00806	-1.29862
1.00703	-0.986483	1.00703	-1.03992	1.00705	-1.14522	1.00705	-1.30043
1.00598	-0.992627	1.00599	-1.0455	1.00599	-1.15419	1.00599	-1.30245
1.00503	-0.989466	1.00503	-1.0428	1.00505	-1.15189	1.00505	-1.30463
1.004	-0.992412	1.00401	-1.04673	1.00401	-1.15496	1.00401	-1.30698
1.00301	-1.0053	1.00301	-1.05952	1.00301	-1.16944	1.00301	-1.30926
1.00196	-0.997994	1.00196	-1.05161	1.00196	-1.16194	1.00196	-1.31148
1.00101	-1.00196	1.00101	-1.0546	1.001	-1.16818	1.001	-1.31376
0.99993	-1.00429	0.99993	-1.05545	0.99993	-1.17063	0.99993	-1.31614
0.99888	-1.0089	0.998898	-1.0597	0.998886	-1.17623	0.998886	-1.31854
0.9979	-1.02214	0.997916	-1.07341	0.997913	-1.19181	0.997913	-1.3208
0.996884	-1.01192	0.996884	-1.06248	0.996899	-1.18013	0.996899	-1.32314
0.995831	-1.01802	0.99584	-1.0671	0.99584	-1.18659	0.99584	-1.32567
0.994821	-1.03047	0.994846	-1.07812	0.994858	-1.20141	0.994858	-1.32827
0.993811	-1.01898	0.993811	-1.06549	0.993817	-1.18938	0.993817	-1.33054
0.992871	-1.01767	0.992871	-1.06318	0.992902	-1.18709	0.992902	-1.33279
0.991818	-1.0216	0.991806	-1.06738	0.991843	-1.19241	0.991843	-1.33505
0.990817	-1.02568	0.990823	-1.06982	0.990817	-1.19598	0.990817	-1.33731
0.989859	-1.03631	0.989871	-1.08047	0.989859	-1.20772	0.989859	-1.33947
0.988806	-1.02993	0.988824	-1.07292	0.988812	-1.19951	0.988812	-1.34146
0.987778	-1.0335	0.987784	-1.0766	0.987784	-1.20504	0.987784	-1.34348
0.986801	-1.03062	0.986823	-1.07295	0.986847	-1.20165	0.986847	-1.34572
0.985785	-1.04564	0.985803	-1.08748	0.985803	-1.21862	0.985803	-1.3481
0.984781	-1.03842	0.984808	-1.07797	0.984802	-1.21	0.984802	-1.35062
0.983783	-1.03933	0.983789	-1.07875	0.983777	-1.21219	0.983777	-1.35305
0.982782	-1.04383	0.9828	-1.08291	0.982788	-1.21669	0.982788	-1.35585
0.981772	-1.05539	0.98179	-1.09381	0.981772	-1.22865	0.981772	-1.35869
0.980801	-1.0462	0.980808	-1.08326	0.980795	-1.21862	0.980795	-1.3614
0.979816	-1.04516	0.979849	-1.08171	0.979813	-1.21812	0.979813	-1.36405
0.978775	-1.04475	0.978775	-1.08209	0.978775	-1.21913	0.978775	-1.36664
0.977768	-1.04612	0.97778	-1.08412	0.977771	-1.22203	0.977771	-1.36928
0.976791	-1.05752	0.976807	-1.09587	0.976807	-1.23569	0.976807	-1.37189
0.975769	-1.05008	0.97579	-1.08919	0.975778	-1.22643	0.975778	-1.37446
0.974756	-1.05706	0.974771	-1.09641	0.974747	-1.23606	0.974747	-1.37703
0.973767	-1.05433	0.973767	-1.09508	0.973755	-1.23368	0.973755	-1.37958
0.972791	-1.05406	0.972788	-1.09674	0.972803	-1.23511	0.972803	-1.3823
0.97175	-1.06662	0.971738	-1.11046	0.971762	-1.24962	0.971762	-1.38502
0.970779	-1.05606	0.970767	-1.10209	0.970779	-1.23985	0.970779	-1.3878
0.969754	-1.0637	0.969754	-1.11157	0.969772	-1.25023	0.969772	-1.39067
0.968738	-1.06028	0.96875	-1.10901	0.968781	-1.24713	0.968781	-1.39359
0.967764	-1.06272	0.967764	-1.11224	0.967777	-1.24954	0.967777	-1.39659
0.966742	-1.07511	0.966745	-1.12708	0.966766	-1.26366	0.966766	-1.39973
0.965735	-1.06591	0.965729	-1.11976	0.965753	-1.25497	0.965753	-1.40297
0.964768	-1.06366	0.964764	-1.12021	0.964768	-1.25326	0.964768	-1.40621
0.963776	-1.0632	0.96377	-1.12135	0.96377	-1.25393	0.96377	-1.40973
0.962753	-1.06754	0.962747	-1.12822	0.962753	-1.25973	0.962753	-1.41333
0.96174	-1.07696	0.961737	-1.14061	0.961731	-1.27086	0.961731	-1.41695
0.960742	-1.07218	0.960742	-1.13634	0.960742	-1.26549	0.960742	-1.42046
0.959744	-1.07221	0.95975	-1.13729	0.959753	-1.26603	0.959753	-1.42386
0.958722	-1.07291	0.95871	-1.13945	0.95871	-1.26788	0.95871	-1.4273
0.957785	-1.07181	0.957779	-1.1393	0.957773	-1.26701	0.957773	-1.43072
0.956738	-1.08767	0.956738	-1.15735	0.956726	-1.28538	0.956726	-1.43414
0.955737	-1.07589	0.955731	-1.14599	0.955725	-1.27353	0.955725	-1.43739
0.954767	-1.0788	0.954761	-1.14891	0.95477	-1.27516	0.95477	-1.4407
0.953778	-1.07989	0.953772	-1.15115	0.953775	-1.27595	0.953775	-1.44431
0.952771	-1.09306	0.952783	-1.1649	0.952774	-1.29155	0.952774	-1.44776
0.95184	-1.07798	0.951843	-1.14943	0.95184	-1.27745	0.95184	-1.45099
0.950836	-1.07583	0.950836	-1.14581	0.950836	-1.27289	0.950836	-1.45413
0.949817	-1.08047	0.949799	-1.15102	0.949811	-1.27844	0.949811	-1.45732
0.948801	-1.0814	0.948789	-1.1515	0.948801	-1.28046	0.948801	-1.46038
0.947836	-1.09399	0.947833	-1.16502	0.947839	-1.29319	0.947839	-1.4632
0.946805	-1.08849	0.946805	-1.15874	0.946805	-1.2867	0.946805	-1.46577
0.945755	-1.09152	0.945755	-1.16118	0.945755	-1.29067	0.945755	-1.46823
0.944836	-1.08981	0.944855	-1.15876	0.944836	-1.28864	0.944836	-1.47088
0.943793	-1.10525	0.943811	-1.17398	0.94379	-1.30556	0.94379	-1.47354
0.942789	-1.0961	0.942783	-1.16369	0.942779	-1.29589	0.942779	-1.4761
0.941849	-1.10049	0.941836	-1.16523	0.941818	-1.29834	0.941818	-1.47852
0.940826	-1.10205	0.940826	-1.16612	0.940826	-1.30093	0.940826	-1.48124
0.939822	-1.11378	0.939816	-1.17699	0.939822	-1.31526	0.939822	-1.48401
0.938806	-1.10923	0.938806	-1.17118	0.938806	-1.3094	0.938806	-1.48665
0.937851	-1.10478	0.937851	-1.16441	0.937851	-1.30452	0.937851	-1.4893
0.936798	-1.11055	0.936798	-1.1686	0.936807	-1.3105	0.936807	-1.49189
0.935858	-1.1079	0.93587	-1.16445	0.935864	-1.30823	0.935864	-1.49458
0.934851	-1.12291	0.934857	-1.17794	0.934869	-1.32531	0.934869	-1.4974
0.933817	-1.11912	0.933817	-1.17231	0.933817	-1.3203	0.933817	-1.50018
0.93284	-1.1185	0.932809	-1.1692	0.932828	-1.31925	0.932828	-1.50299
0.93183	-1.12468	0.931799	-1.17411	0.931812	-1.32478	0.931812	-1.50582
0.930844	-1.1223	0.930844	-1.1699	0.930844	-1.32203	0.930844	-1.5089
0.929819	-1.13744	0.92981	-1.18124	0.92981	-1.33797	0.92981	-1.51201
0.928845	-1.12906	0.928845	-1.17077	0.928842	-1.3279	0.928842	-1.51534
0.92782	-1.13564	0.927826	-1.17724	0.927817	-1.33605	0.927817	-1.51867
0.926819	-1.13599	0.926828	-1.17655	0.92684	-1.33507	0.92684	-1.52225
0.925876	-1.13398	0.925903	-1.17492	0.925909	-1.33255	0.925909	-1.52593
0.924853	-1.15096	0.924832	-1.19201	0.924856	-1.35064	0.924856	-1.5297
0.923813	-1.14251	0.923822	-1.18427	0.923837	-1.34269	0.923837	-1.53345
0.922897	-1.13436	0.922906	-1.17526	0.922897	-1.33471	0.922897	-1.53705
0.921906	-1.13989	0.921899	-1.18124	0.921896	-1.34158	0.921896	-1.5409
0.920865	-1.14336	0.920865	-1.18403	0.920865	-1.34401	0.920865	-1.54476
0.919888	-1.15519	0.919882	-1.19761	0.919882	-1.35772	0.919882	-1.54864
0.918863	-1.1524	0.918878	-1.19549	0.918869	-1.35427	0.918869	-1.55248
0.917905	-1.14944	0.917923	-1.19311	0.917917	-1.35257	0.917917	-1.55639
0.916904	-1.15232	0.916916	-1.19617	0.916925	-1.35665	0.916925	-1.5607
0.915817	-1.16866	0.915826	-1.21305	0.915829	-1.37559	0.915829	-1.56498
0.91485	-1.15556	0.914856	-1.20027	0.914856	-1.36328	0.914856	-1.56919
0.913925	-1.15733	0.913913	-1.20274	0.913934	-1.36659	0.913934	-1.5734
0.912994	-1.15898	0.912994	-1.20295	0.913	-1.36928	0.913	-1.57772
0.911999	-1.16363	0.912012	-1.20697	0.912003	-1.37489	0.912003	-1.58214
0.910983	-1.17614	0.910995	-1.22127	0.910986	-1.39125	0.910986	-1.58635
0.910028	-1.16122	0.910046	-1.20826	0.910028	-1.37598	0.910028	-1.59037
0.909003	-1.16451	0.909015	-1.2122	0.909027	-1.38	0.909027	-1.59436
0.908057	-1.16159	0.908066	-1.20873	0.908066	-1.37837	0.908066	-1.59864
0.907016	-1.17826	0.907025	-1.22697	0.907025	-1.3976	0.907025	-1.603
0.906018	-1.16702	0.906018	-1.21653	0.906018	-1.38621	0.906018	-1.60715
0.90502	-1.16824	0.905032	-1.21801	0.905032	-1.38889	0.905032	-1.61115
0.904016	-1.17307	0.90401	-1.22222	0.904022	-1.3942	0.904022	-1.61527
0.903037	-1.18123	0.903018	-1.23175	0.90303	-1.40375	0.90303	-1.61926
0.902063	-1.17163	0.902033	-1.22132	0.902045	-1.39452	0.902045	-1.6229
0.901074	-1.17178	0.901074	-1.22076	0.901074	-1.39652	0.901074	-1.62626
0.900061	-1.17423	0.900055	-1.22228	0.900061	-1.39919	0.900061	-1.6296
0.899072	-1.17509	0.899072	-1.22454	0.899057	-1.40069	0.899057	-1.6329
0.898114	-1.18411	0.898108	-1.23277	0.898114	-1.41301	0.898114	-1.63629
0.89708	-1.17956	0.897067	-1.22768	0.897085	-1.40813	0.897085	-1.63971
0.896109	-1.17309	0.896118	-1.22209	0.896115	-1.40244	0.896115	-1.64303
0.895169	-1.15912	0.895178	-1.2083	0.895172	-1.38908	0.895172	-1.64659
0.894101	-1.17414	0.894113	-1.22322	0.894113	-1.40457	0.894113	-1.65029
0.893088	-1.16751	0.8931	-1.21671	0.8931	-1.39603	0.8931	-1.6539
0.892133	-1.16855	0.892151	-1.21865	0.892139	-1.39719	0.892139	-1.65742
0.891123	-1.17309	0.891138	-1.22406	0.891123	-1.40115	0.891123	-1.66099
0.890155	-1.17342	0.890155	-1.22363	0.890149	-1.40145	0.890149	-1.66458
0.88913	-1.18704	0.88913	-1.2377	0.889136	-1.41471	0.889136	-1.66817
0.888165	-1.17755	0.888165	-1.22858	0.888165	-1.40462	0.888165	-1.67186
0.887112	-1.18619	0.887122	-1.23652	0.887134	-1.41348	0.887134	-1.67567
0.886118	-1.18792	0.886118	-1.23997	0.886118	-1.41541	0.886118	-1.67947
0.885217	-1.18593	0.885223	-1.23833	0.885223	-1.41293	0.885223	-1.68346
0.884155	-1.20371	0.884155	-1.258	0.884155	-1.43286	0.884155	-1.68744
0.883185	-1.19637	0.883191	-1.24995	0.883176	-1.42608	0.883176	-1.6913
0.882199	-1.19859	0.882205	-1.25504	0.882193	-1.4291	0.882193	-1.69497
0.881216	-1.19595	0.881223	-1.25251	0.881229	-1.42763	0.881229	-1.6986
0.880197	-1.20119	0.880179	-1.25953	0.880197	-1.43286	0.880197	-1.70209
0.879221	-1.20595	0.879196	-1.26439	0.879215	-1.43737	0.879215	-1.70572
0.878189	-1.22131	0.878177	-1.27974	0.878189	-1.45429	0.878189	-1.70933
0.87717	-1.21267	0.877139	-1.27047	0.877158	-1.44336	0.877158	-1.71288
0.876138	-1.21648	0.876138	-1.27442	0.876138	-1.4471	0.876138	-1.71658
0.875159	-1.21724	0.875159	-1.27603	0.875159	-1.44796	0.875159	-1.72059
0.874081	-1.23365	0.874081	-1.29283	0.874088	-1.46673	0.874088	-1.7247
0.873132	-1.22304	0.873132	-1.28099	0.873154	-1.45363	0.873154	-1.72879
0.872101	-1.22708	0.87211	-1.28509	0.872128	-1.45803	0.872128	-1.73308
0.871063	-1.23332	0.871054	-1.29151	0.871066	-1.46437	0.871066	-1.73765
0.870096	-1.23407	0.870081	-1.29131	0.870096	-1.46419	0.870096	-1.74225
0.869031	-1.25269	0.869031	-1.30998	0.869055	-1.48293	0.869055	-1.7469
0.86807	-1.23916	0.868075	-1.29588	0.868073	-1.46843	0.868073	-1.75154
0.867035	-1.23833	0.867035	-1.29499	0.867035	-1.46758	0.867035	-1.75603
0.866061	-1.24134	0.866064	-1.29749	0.866061	-1.47199	0.866061	-1.76091
0.86503	-1.25731	0.865036	-1.31357	0.865042	-1.48945	0.865042	-1.76588
0.863998	-1.24888	0.864008	-1.3037	0.863992	-1.48094	0.863992	-1.77072
0.863068	-1.25052	0.863071	-1.30463	0.863065	-1.48142	0.863065	-1.77554
0.862027	-1.25523	0.862036	-1.30944	0.861997	-1.48587	0.861997	-1.78063
0.861002	-1.2697	0.861011	-1.32394	0.860983	-1.50134	0.860983	-1.78588
0.860013	-1.25797	0.860025	-1.31211	0.859994	-1.48911	0.859994	-1.79107
0.859024	-1.26074	0.859024	-1.31524	0.859006	-1.49322	0.859006	-1.79641
0.857965	-1.26828	0.857989	-1.32304	0.857953	-1.50148	0.857953	-1.80196
0.856982	-1.26655	0.856958	-1.32136	0.85697	-1.50002	0.85697	-1.80739
0.855997	-1.2699	0.855997	-1.32411	0.856003	-1.50467	0.856003	-1.81326
0.854956	-1.28613	0.854968	-1.34259	0.85495	-1.5246	0.85495	-1.81928
0.853973	-1.27176	0.85397	-1.33026	0.853967	-1.51033	0.853967	-1.82547
0.852975	-1.27463	0.852951	-1.33352	0.852966	-1.51495	0.852966	-1.83185
0.851968	-1.27378	0.851956	-1.33284	0.851962	-1.51586	0.851962	-1.83856
0.85094	-1.27965	0.85094	-1.34037	0.850931	-1.52365	0.850931	-1.84549
0.849966	-1.29073	0.849973	-1.35173	0.849973	-1.53679	0.849973	-1.85258
0.84892	-1.28261	0.848938	-1.34401	0.848932	-1.52912	0.848932	-1.85977
0.847955	-1.28428	0.847955	-1.34537	0.847955	-1.5318	0.847955	-1.86717
0.846912	-1.28279	0.846912	-1.344	0.846912	-1.53138	0.846912	-1.8746
0.845901	-1.28545	0.845923	-1.3462	0.845908	-1.5363	0.845908	-1.88218
0.844873	-1.30251	0.844876	-1.3646	0.844855	-1.55602	0.844855	-1.8898
0.843915	-1.2877	0.843909	-1.35094	0.843897	-1.54205	0.843897	-1.89729
0.842947	-1.29036	0.842944	-1.35374	0.842944	-1.54443	0.842944	-1.90484
0.841898	-1.29306	0.841892	-1.3585	0.841894	-1.54914	0.841894	-1.91249
0.840887	-1.29732	0.840887	-1.36389	0.840894	-1.55558	0.840894	-1.91998
0.839911	-1.3068	0.839899	-1.3748	0.839935	-1.56623	0.839935	-1.92713
0.83891	-1.28955	0.83891	-1.35996	0.838922	-1.54841	0.838922	-1.93412
0.837885	-1.29564	0.83786	-1.36959	0.837872	-1.55699	0.837872	-1.94121
0.836871	-1.30734	0.83689	-1.38298	0.836884	-1.56891	0.836884	-1.94828
0.835825	-1.30135	0.835825	-1.37845	0.8358	-1.56242	0.8358	-1.95491
0.834879	-1.30158	0.834875	-1.38028	0.834872	-1.56279	0.834872	-1.96143
0.833832	-1.30545	0.833832	-1.38582	0.833835	-1.56764	0.833835	-1.96779
0.832816	-1.30703	0.832825	-1.38993	0.832825	-1.56931	0.832825	-1.97396
0.831833	-1.31967	0.831833	-1.4046	0.831833	-1.58305	0.831833	-1.97984
0.830811	-1.31196	0.830832	-1.39754	0.830832	-1.57425	0.830832	-1.98524
0.829782	-1.32066	0.829788	-1.40684	0.829807	-1.58232	0.829807	-1.99035
0.828845	-1.31848	0.828827	-1.40479	0.828851	-1.57895	0.828851	-1.99543
0.82778	-1.33672	0.82778	-1.42434	0.827805	-1.60014	0.827805	-2.0004
0.826785	-1.33008	0.826779	-1.41666	0.826804	-1.59187	0.826804	-2.00525
0.825827	-1.32784	0.825821	-1.41614	0.825809	-1.59033	0.825809	-2.00972
0.824817	-1.33352	0.824805	-1.42304	0.824811	-1.59591	0.824811	-2.01451
0.823785	-1.34788	0.823782	-1.43883	0.823782	-1.61273	0.823782	-2.01935
0.822806	-1.33746	0.822806	-1.42863	0.822812	-1.60182	0.822812	-2.02406
0.821826	-1.3408	0.821805	-1.43282	0.821823	-1.60614	0.821823	-2.02871
0.820755	-1.34665	0.820755	-1.4389	0.820755	-1.61261	0.820755	-2.0333
0.819742	-1.34931	0.819736	-1.44256	0.819717	-1.61543	0.819717	-2.03797
0.818774	-1.36105	0.81879	-1.45399	0.818768	-1.62802	0.818768	-2.0427
0.817734	-1.35466	0.817749	-1.44584	0.817731	-1.62119	0.817731	-2.04746
0.816724	-1.36107	0.816742	-1.45081	0.816736	-1.62598	0.816736	-2.05225
0.815735	-1.36297	0.815732	-1.45199	0.815729	-1.62832	0.815729	-2.05713
0.814758	-1.36618	0.814764	-1.45511	0.814752	-1.63088	0.814752	-2.06219
0.813757	-1.38566	0.81376	-1.47436	0.813745	-1.6511	0.813745	-2.06742
0.812878	-1.37396	0.812875	-1.46083	0.812866	-1.63766	0.812866	-2.07291
0.811877	-1.37579	0.811881	-1.46264	0.811874	-1.63969	0.811874	-2.07869
0.810858	-1.37612	0.810852	-1.4621	0.810852	-1.63896	0.810852	-2.08471
0.809872	-1.3794	0.809878	-1.46474	0.809878	-1.64265	0.809878	-2.09092
0.808847	-1.3967	0.808862	-1.48165	0.808847	-1.66114	0.808847	-2.09735
0.807858	-1.38811	0.807864	-1.47234	0.807867	-1.65191	0.807867	-2.10387
0.806854	-1.39281	0.806863	-1.47517	0.806879	-1.65657	0.806879	-2.11037
0.805872	-1.3946	0.80589	-1.47531	0.80589	-1.65787	0.80589	-2.11712
0.804843	-1.40086	0.804855	-1.4799	0.804849	-1.66502	0.804849	-2.12365
0.803842	-1.4015	0.803854	-1.4796	0.803857	-1.6647	0.803857	-2.13025
0.802844	-1.42109	0.80285	-1.49759	0.802856	-1.68529	0.802856	-2.13686
0.801859	-1.41354	0.801828	-1.48842	0.801855	-1.67625	0.801855	-2.14344
0.800693	-1.41265	0.80069	-1.48662	0.80069	-1.67545	0.80069	-2.15006
0.79975	-1.41189	0.799744	-1.48608	0.79975	-1.67536	0.79975	-2.15685
0.798712	-1.43267	0.798706	-1.50598	0.798712	-1.69591	0.798712	-2.16352
0.797711	-1.42135	0.797711	-1.49632	0.797711	-1.6847	0.797711	-2.16988
0.796753	-1.42379	0.796747	-1.49907	0.796753	-1.68742	0.796753	-2.17612
0.795728	-1.43025	0.795715	-1.50677	0.795728	-1.69481	0.795728	-2.18258
0.794742	-1.44034	0.79473	-1.51971	0.794739	-1.70808	0.794739	-2.18884
0.793762	-1.43095	0.793744	-1.51202	0.793762	-1.69853	0.793762	-2.19484
0.792767	-1.43374	0.792761	-1.51616	0.792767	-1.70178	0.792767	-2.20087
0.791769	-1.4364	0.79176	-1.51921	0.791766	-1.70457	0.791766	-2.20695
0.790741	-1.44084	0.790741	-1.52485	0.790741	-1.70937	0.790741	-2.21302
0.789764	-1.45684	0.789764	-1.54317	0.789764	-1.72667	0.789764	-2.21928
0.788751	-1.44683	0.788742	-1.53289	0.788751	-1.71586	0.788751	-2.22537
0.787763	-1.44967	0.787763	-1.53615	0.787763	-1.71814	0.787763	-2.23148
0.786804	-1.45237	0.786804	-1.54108	0.786804	-1.7226	0.786804	-2.23796
0.785773	-1.46618	0.785773	-1.55764	0.785773	-1.73732	0.785773	-2.24463
0.784778	-1.45917	0.784778	-1.55157	0.784778	-1.729	0.784778	-2.25135
0.783786	-1.45868	0.783783	-1.55307	0.783792	-1.73053	0.783792	-2.25806
0.782803	-1.45443	0.782797	-1.55119	0.782797	-1.72588	0.782797	-2.26519
0.781784	-1.47316	0.781772	-1.57269	0.781775	-1.74642	0.781775	-2.27235
0.78081	-1.45927	0.780807	-1.56071	0.78081	-1.73234	0.78081	-2.27922
0.779819	-1.46361	0.779803	-1.56648	0.779819	-1.73727	0.779819	-2.28598
0.778769	-1.47316	0.778769	-1.57841	0.778769	-1.74674	0.778769	-2.29259
0.777786	-1.46666	0.777777	-1.57403	0.777786	-1.74051	0.777786	-2.29917
0.776816	-1.48406	0.776807	-1.59352	0.776816	-1.75834	0.776816	-2.30584
0.77579	-1.47763	0.775781	-1.58911	0.77579	-1.75052	0.77579	-2.31247
0.774795	-1.47575	0.774783	-1.58859	0.774795	-1.75017	0.774795	-2.31919
0.773795	-1.48573	0.773795	-1.59909	0.773795	-1.75954	0.773795	-2.32607
0.772833	-1.484	0.772815	-1.59727	0.772833	-1.7577	0.772833	-2.33348
0.771802	-1.49748	0.771802	-1.61238	0.771802	-1.77246	0.771802	-2.34111
0.77085	-1.48974	0.77085	-1.60552	0.77085	-1.7624	0.77085	-2.34895
0.769846	-1.49387	0.769846	-1.60815	0.769846	-1.76561	0.769846	-2.35698
0.768823	-1.50123	0.76882	-1.61561	0.768826	-1.77239	0.768826	-2.36507
0.767874	-1.50278	0.767874	-1.61405	0.767874	-1.77175	0.767874	-2.37326
0.766855	-1.52211	0.766846	-1.63291	0.766855	-1.79244	0.766855	-2.38162
0.765833	-1.51806	0.765833	-1.6285	0.765833	-1.78815	0.765833	-2.39013
0.764899	-1.51641	0.764893	-1.62615	0.764902	-1.78544	0.764902	-2.39891
0.763867	-1.52316	0.763867	-1.63169	0.763867	-1.79232	0.763867	-2.40812
0.762891	-1.52645	0.762881	-1.63328	0.762891	-1.79629	0.762891	-2.41774
0.761868	-1.54676	0.761862	-1.65151	0.761865	-1.81787	0.761865	-2.42771
0.760913	-1.53116	0.760901	-1.63374	0.760919	-1.80075	0.760919	-2.43787
0.759915	-1.53258	0.759912	-1.63404	0.759918	-1.80211	0.759918	-2.44825
0.758862	-1.54133	0.75885	-1.64114	0.758865	-1.81066	0.758865	-2.4588
0.757941	-1.53791	0.757929	-1.63624	0.757941	-1.80567	0.757941	-2.46923
0.756854	-1.56377	0.756845	-1.66011	0.756857	-1.8339	0.756857	-2.47941
0.755908	-1.55142	0.755902	-1.64692	0.755908	-1.82037	0.755908	-2.48957
0.754886	-1.55462	0.754874	-1.64891	0.754886	-1.82521	0.754886	-2.49979
0.753864	-1.57135	0.753864	-1.66518	0.753864	-1.84557	0.753864	-2.51012
0.752905	-1.563	0.752896	-1.65524	0.752905	-1.83615	0.752905	-2.52018
0.75191	-1.56742	0.751904	-1.65783	0.75191	-1.84187	0.75191	-2.53009
0.750888	-1.57475	0.750888	-1.66342	0.750888	-1.84813	0.750888	-2.53994
0.749969	-1.57178	0.749957	-1.65795	0.749969	-1.84483	0.749969	-2.54957
0.74892	-1.58967	0.74892	-1.67324	0.74892	-1.86487	0.74892	-2.55897
0.747937	-1.58391	0.747934	-1.66532	0.747937	-1.85866	0.747937	-2.56757
0.746939	-1.58737	0.746939	-1.66595	0.746939	-1.85982	0.746939	-2.57552
0.745953	-1.59396	0.745953	-1.67155	0.745953	-1.86716	0.745953	-2.58314
0.744962	-1.61283	0.744949	-1.68716	0.744962	-1.88715	0.744962	-2.59018
0.743936	-1.60324	0.743933	-1.67539	0.743936	-1.87659	0.743936	-2.59672
0.743018	-1.6058	0.743002	-1.67671	0.743021	-1.87808	0.743021	-2.60246
0.741956	-1.61629	0.741956	-1.68514	0.741965	-1.88878	0.741965	-2.6079
0.740967	-1.6193	0.740958	-1.68683	0.74097	-1.89251	0.74097	-2.61294
0.740008	-1.63465	0.740003	-1.70189	0.740015	-1.9083	0.740015	-2.61735
0.738989	-1.62553	0.738986	-1.69239	0.738992	-1.89872	0.738992	-2.62144
0.737942	-1.63086	0.737936	-1.69756	0.737949	-1.9044	0.737949	-2.62493
0.73703	-1.63008	0.737015	-1.69605	0.73703	-1.90351	0.73703	-2.62795
0.736008	-1.64999	0.736005	-1.71593	0.736008	-1.92397	0.736008	-2.63069
0.735007	-1.64246	0.735004	-1.7088	0.735007	-1.91673	0.735007	-2.63307
0.734012	-1.65012	0.733997	-1.71762	0.734012	-1.92416	0.734012	-2.6351
0.733023	-1.65065	0.733014	-1.72127	0.733014	-1.92743	0.733014	-2.63705
0.732043	-1.65257	0.732043	-1.72545	0.732043	-1.92929	0.732043	-2.63891
0.731018	-1.67281	0.731015	-1.7481	0.731018	-1.9524	0.731018	-2.6407
0.730063	-1.65889	0.730063	-1.73608	0.730063	-1.93851	0.730063	-2.64245
0.72905	-1.66962	0.72905	-1.74844	0.72905	-1.94914	0.72905	-2.64427
0.72807	-1.67221	0.728055	-1.7538	0.728064	-1.95213	0.728064	-2.64613
0.727103	-1.66518	0.7271	-1.74994	0.727103	-1.94687	0.727103	-2.64793
0.726093	-1.67639	0.72608	-1.76303	0.726093	-1.95891	0.726093	-2.64967
0.725067	-1.69294	0.725067	-1.78253	0.72507	-1.97809	0.72507	-2.65116
0.7241	-1.68124	0.7241	-1.77199	0.7241	-1.96355	0.7241	-2.65236
0.723132	-1.68601	0.723132	-1.77957	0.723132	-1.96843	0.723132	-2.65336
0.722101	-1.68724	0.722101	-1.78262	0.722101	-1.97176	0.722101	-2.65431
0.721136	-1.69414	0.721127	-1.7914	0.721136	-1.9794	0.721136	-2.65532
0.720111	-1.71274	0.720096	-1.81198	0.720108	-2.00157	0.720108	-2.65635
0.71911	-1.69855	0.719101	-1.80037	0.71911	-1.98733	0.71911	-2.6575
0.718097	-1.70682	0.718094	-1.80972	0.718097	-1.99546	0.718097	-2.65913
0.717114	-1.71047	0.717108	-1.81522	0.717114	-1.99969	0.717114	-2.66138
0.716028	-1.71018	0.716028	-1.81693	0.716028	-2.00348	0.716028	-2.66389
0.715094	-1.69937	0.715094	-1.80661	0.715094	-1.99078	0.715094	-2.66644
0.714093	-1.70215	0.714093	-1.81019	0.714093	-1.99276	0.714093	-2.66919
0.713031	-1.71073	0.71301	-1.81916	0.713031	-2.00255	0.713031	-2.67209
0.712067	-1.71245	0.712058	-1.82145	0.712067	-2.00411	0.712067	-2.6751
0.711023	-1.73409	0.711011	-1.84394	0.711023	-2.02663	0.711023	-2.67806
0.710052	-1.72202	0.710043	-1.83095	0.710059	-2.01344	0.710059	-2.68108
0.709024	-1.72937	0.709015	-1.8379	0.709027	-2.02032	0.709027	-2.68422
0.708029	-1.73376	0.708017	-1.8411	0.708032	-2.02634	0.708032	-2.68785
0.707007	-1.75238	0.707007	-1.85795	0.707007	-2.04668	0.707007	-2.69171
0.705963	-1.7503	0.705963	-1.85515	0.705966	-2.04556	0.705966	-2.69539
0.705051	-1.74477	0.705048	-1.84806	0.705057	-2.03764	0.705057	-2.6991
0.704028	-1.75099	0.704028	-1.85155	0.704031	-2.04516	0.704031	-2.70299
0.702988	-1.77251	0.702975	-1.87234	0.702988	-2.07013	0.702988	-2.70659
0.702032	-1.75953	0.702014	-1.85842	0.702032	-2.0577	0.702032	-2.70967
0.701004	-1.76583	0.701004	-1.86333	0.701004	-2.06587	0.701004	-2.71248
0.699982	-1.77615	0.699982	-1.87258	0.699982	-2.07799	0.699982	-2.71544
0.699005	-1.77264	0.699005	-1.86729	0.699005	-2.07488	0.699005	-2.71845
0.698032	-1.7909	0.698032	-1.88384	0.698032	-2.09502	0.698032	-2.72162
0.697	-1.78589	0.697	-1.87637	0.697	-2.08751	0.697	-2.72476
0.695999	-1.7898	0.695999	-1.87769	0.695999	-2.0925	0.695999	-2.72793
0.694986	-1.79337	0.694986	-1.88536	0.694998	-2.10395	0.694998	-2.73165
0.693967	-1.80697	0.693967	-1.89256	0.693967	-2.11465	0.693967	-2.73574
0.692932	-1.79703	0.692932	-1.87936	0.692941	-2.1031	0.692941	-2.73992
0.692004	-1.80152	0.691995	-1.88157	0.692017	-2.10727	0.692017	-2.74417
0.690942	-1.8083	0.690933	-1.88802	0.690942	-2.11571	0.690942	-2.74859
0.689963	-1.81222	0.689963	-1.8888	0.689966	-2.1204	0.689966	-2.7534
0.68894	-1.83386	0.68894	-1.90862	0.68894	-2.14241	0.68894	-2.75823
0.687933	-1.81992	0.687933	-1.89364	0.687933	-2.12999	0.687933	-2.76321
0.686935	-1.8271	0.686935	-1.89897	0.686948	-2.13925	0.686948	-2.76819
0.685937	-1.83212	0.685937	-1.90156	0.685941	-2.14479	0.685941	-2.7734
0.684988	-1.83637	0.684988	-1.90378	0.684988	-2.1492	0.684988	-2.77897
0.683936	-1.85756	0.683936	-1.92387	0.683936	-2.17227	0.683936	-2.78471
0.682965	-1.84603	0.682965	-1.91079	0.682965	-2.16083	0.682965	-2.79079
0.681961	-1.85031	0.681961	-1.91447	0.681961	-2.16808	0.681961	-2.79708
0.680957	-1.85411	0.680957	-1.9178	0.680957	-2.17309	0.680957	-2.80386
0.679919	-1.86475	0.679919	-1.92948	0.679919	-2.18335	0.679919	-2.81092
0.678934	-1.87765	0.678934	-1.9433	0.678934	-2.19913	0.678934	-2.81822
0.677939	-1.87231	0.677936	-1.93738	0.677948	-2.1939	0.677948	-2.82563
0.676947	-1.87498	0.676947	-1.94003	0.676953	-2.19757	0.676953	-2.83336
0.675885	-1.88077	0.675873	-1.94805	0.675885	-2.2054	0.675885	-2.84155
0.674847	-1.90207	0.674838	-1.97199	0.674853	-2.23072	0.674853	-2.84975
0.673895	-1.89272	0.673895	-1.96513	0.673895	-2.22217	0.673895	-2.85804
0.672894	-1.89217	0.672894	-1.96786	0.672894	-2.22204	0.672894	-2.86638
0.671915	-1.89685	0.671912	-1.97514	0.671915	-2.2292	0.671915	-2.87501
0.670923	-1.88999	0.670911	-1.97246	0.670923	-2.22381	0.670923	-2.88375
0.669882	-1.90853	0.669882	-1.99354	0.669882	-2.24522	0.669882	-2.89235
0.668884	-1.90498	0.668884	-1.99169	0.668887	-2.2414	0.668887	-2.90067
0.667886	-1.9027	0.667886	-1.99144	0.667886	-2.24015	0.667886	-2.90878
0.666922	-1.90719	0.666913	-1.99883	0.666922	-2.2463	0.666922	-2.91705
0.665863	-1.92619	0.66586	-2.02201	0.665863	-2.26676	0.665863	-2.92505
0.664905	-1.91147	0.664899	-2.00995	0.664905	-2.25207	0.664905	-2.93256
0.66391	-1.92106	0.663904	-2.02152	0.66391	-2.26175	0.66391	-2.93988
0.662915	-1.91896	0.662915	-2.02139	0.662915	-2.25827	0.662915	-2.94715
0.661926	-1.92155	0.661917	-2.0275	0.661932	-2.26331	0.661932	-2.95434
0.660898	-1.94215	0.660886	-2.05166	0.660898	-2.28625	0.660898	-2.96121
0.65993	-1.92242	0.659924	-2.0338	0.65993	-2.26621	0.65993	-2.96796
0.658868	-1.93338	0.658865	-2.04589	0.658868	-2.27825	0.658868	-2.97433
0.657941	-1.93	0.657941	-2.04466	0.657941	-2.27478	0.657941	-2.98083
0.656912	-1.94865	0.656912	-2.06536	0.656912	-2.29569	0.656912	-2.98732
0.655881	-1.94209	0.655881	-2.05858	0.655881	-2.28774	0.655881	-2.99364
0.654889	-1.94578	0.654877	-2.0617	0.654892	-2.29242	0.654892	-2.99981
0.653885	-1.95096	0.653873	-2.06821	0.653894	-2.2977	0.653894	-3.00616
0.652866	-1.96832	0.652866	-2.08609	0.652866	-2.31529	0.652866	-3.01255
0.651904	-1.95717	0.651898	-2.07329	0.651907	-2.30104	0.651907	-3.01881
0.650922	-1.963	0.650915	-2.07875	0.650928	-2.30653	0.650928	-3.0251
0.649893	-1.9736	0.64989	-2.08887	0.649893	-2.31722	0.649893	-3.03146
0.648889	-1.97047	0.648871	-2.08586	0.648889	-2.31441	0.648889	-3.03739
0.647922	-1.96947	0.647913	-2.08347	0.647925	-2.31261	0.647925	-3.04334
0.646902	-1.99497	0.64689	-2.10849	0.646902	-2.34	0.646902	-3.0491
0.645889	-1.9887	0.645883	-2.10063	0.645889	-2.33416	0.645889	-3.05454
0.644949	-1.98855	0.644949	-2.09826	0.644949	-2.3321	0.644949	-3.05951
0.643915	-2.00004	0.643915	-2.10908	0.643915	-2.34617	0.643915	-3.06413
0.642892	-2.00021	0.642892	-2.10791	0.642892	-2.34504	0.642892	-3.06824
0.641928	-2.019	0.641928	-2.12453	0.641928	-2.36473	0.641928	-3.0717
0.640906	-2.01728	0.640906	-2.12087	0.640906	-2.36202	0.640906	-3.07447
0.639941	-2.01564	0.639941	-2.1173	0.639954	-2.36009	0.639954	-3.07644
0.638916	-2.02563	0.638907	-2.12642	0.638916	-2.37002	0.638916	-3.07759
0.63797	-2.02449	0.63797	-2.1226	0.63797	-2.36656	0.63797	-3.07812
0.636902	-2.0462	0.636902	-2.14108	0.636902	-2.38701	0.636902	-3.0779
0.635901	-2.03862	0.635901	-2.13088	0.635901	-2.37844	0.635901	-3.07672
0.634979	-2.03592	0.634976	-2.12641	0.634979	-2.37532	0.634979	-3.07485
0.633929	-2.0463	0.633929	-2.13578	0.633929	-2.38614	0.633929	-3.07254
0.632935	-2.0506	0.632935	-2.13857	0.632935	-2.3923	0.632935	-3.06959
0.631946	-2.06498	0.631927	-2.15026	0.631934	-2.40685	0.631934	-3.06599
0.630945	-2.05641	0.630926	-2.1393	0.630945	-2.3963	0.630945	-3.06184
0.629913	-2.06068	0.629913	-2.14218	0.629913	-2.40287	0.629913	-3.05745
0.628955	-2.06389	0.628955	-2.14297	0.628955	-2.40784	0.628955	-3.0532
0.627927	-2.08253	0.627927	-2.15807	0.627927	-2.42794	0.627927	-3.04883
0.626923	-2.06806	0.626923	-2.14215	0.626923	-2.41211	0.626923	-3.04449
0.625922	-2.06435	0.625919	-2.1351	0.625919	-2.4077	0.625919	-3.04047
0.624951	-2.0689	0.624939	-2.13747	0.624951	-2.41216	0.624951	-3.03698
0.623923	-2.08878	0.62392	-2.15657	0.62392	-2.43367	0.62392	-3.03396
0.622971	-2.07627	0.622955	-2.14304	0.622971	-2.42133	0.622971	-3.03103
0.621979	-2.0836	0.621954	-2.14964	0.621973	-2.42874	0.621973	-3.02853
0.620944	-2.08402	0.620926	-2.15042	0.620944	-2.43057	0.620944	-3.02652
0.619971	-2.08226	0.619965	-2.14954	0.619974	-2.43045	0.619974	-3.02484
0.618945	-2.10521	0.618945	-2.17397	0.618945	-2.45586	0.618945	-3.02349
0.617981	-2.08904	0.617978	-2.15851	0.617984	-2.4399	0.617984	-3.02217
0.616943	-2.09998	0.616922	-2.1704	0.616943	-2.45277	0.616943	-3.02119
0.615939	-2.10156	0.615933	-2.17321	0.615939	-2.45585	0.615939	-3.02082
0.614969	-2.10812	0.614969	-2.18325	0.614969	-2.46499	0.614969	-3.02059
0.613943	-2.10053	0.61394	-2.1786	0.61394	-2.46023	0.61394	-3.02039
0.612894	-2.10863	0.612894	-2.19027	0.612894	-2.47114	0.612894	-3.02006
0.611978	-2.1002	0.611969	-2.18498	0.611978	-2.4648	0.611978	-3.01972
0.610953	-2.123	0.610934	-2.21039	0.610953	-2.49095	0.610953	-3.01929
0.609961	-2.10682	0.609955	-2.19611	0.609961	-2.4752	0.609961	-3.01854
0.608984	-2.10464	0.608984	-2.1975	0.608984	-2.47454	0.608984	-3.01753
0.607925	-2.11683	0.607919	-2.21158	0.607925	-2.49119	0.607925	-3.01633
0.606964	-2.10812	0.606955	-2.20442	0.606955	-2.48252	0.606955	-3.01492
0.605948	-2.12901	0.605942	-2.228	0.605945	-2.50586	0.605945	-3.01367
0.604986	-2.11531	0.604986	-2.21512	0.604986	-2.49234	0.604986	-3.01247
0.603958	-2.10897	0.603958	-2.21056	0.603958	-2.48905	0.603958	-3.01131
0.60296	-2.11335	0.60296	-2.21812	0.60296	-2.49223	0.60296	-3.01011
0.602002	-2.11371	0.601993	-2.21902	0.602002	-2.49189	0.602002	-3.00892
0.60098	-2.1178	0.60097	-2.22586	0.60098	-2.49638	0.60098	-3.0078
0.600003	-2.13358	0.599979	-2.24215	0.6	-2.5128	0.6	-3.00679
0.598999	-2.12007	0.598993	-2.22896	0.598999	-2.50054	0.598999	-3.00586
0.597995	-2.12097	0.597986	-2.22889	0.597995	-2.50167	0.597995	-3.00504
0.596967	-2.12484	0.596967	-2.23429	0.596967	-2.50774	0.596967	-3.00442
0.596005	-2.12503	0.596005	-2.23441	0.596005	-2.50778	0.596005	-3.00411
0.595001	-2.14371	0.594989	-2.25396	0.594998	-2.53042	0.594998	-3.00404
0.594025	-2.13145	0.594009	-2.24054	0.594022	-2.51568	0.594022	-3.00395
0.593018	-2.12738	0.593005	-2.23537	0.593018	-2.51068	0.593018	-3.00394
0.592035	-2.13328	0.592023	-2.2399	0.592035	-2.51631	0.592035	-3.00412
0.590979	-2.15602	0.590979	-2.26288	0.590979	-2.53735	0.590979	-3.00406
0.590039	-2.13877	0.590039	-2.24334	0.590039	-2.51889	0.590039	-3.00358
0.58905	-2.1443	0.58905	-2.24802	0.58905	-2.52295	0.58905	-3.00304
0.587982	-2.15241	0.587982	-2.25444	0.587982	-2.53128	0.587982	-3.00258
0.587045	-2.14693	0.587045	-2.24869	0.587045	-2.52745	0.587045	-3.00212
0.586014	-2.17129	0.586011	-2.27284	0.586014	-2.55409	0.586014	-3.00133
0.585052	-2.15627	0.585037	-2.25555	0.585052	-2.53799	0.585052	-3.00061
0.584027	-2.16142	0.584024	-2.25934	0.584027	-2.5428	0.584027	-2.99986
0.583069	-2.16531	0.583069	-2.26092	0.583072	-2.54555	0.583072	-2.99933
0.582059	-2.17491	0.582059	-2.26875	0.582059	-2.5575	0.582059	-2.99876
0.581039	-2.16493	0.581024	-2.25668	0.581039	-2.54616	0.581039	-2.99777
0.580115	-2.16326	0.580099	-2.25137	0.580115	-2.54515	0.580115	-2.99658
0.579092	-2.16564	0.57908	-2.25154	0.579092	-2.54821	0.579092	-2.99557
0.578064	-2.18683	0.578058	-2.27087	0.578064	-2.57144	0.578064	-2.9946
0.577078	-2.17595	0.577066	-2.25642	0.577078	-2.55994	0.577078	-2.9933
0.57608	-2.17408	0.57608	-2.25058	0.57608	-2.55829	0.57608	-2.99183
0.575095	-2.18296	0.575079	-2.25523	0.575089	-2.56622	0.575089	-2.99086
0.574075	-2.19793	0.574069	-2.26828	0.574075	-2.58273	0.574075	-2.9899
0.573105	-2.18262	0.573102	-2.24927	0.573105	-2.56589	0.573105	-2.98904
0.572122	-2.18815	0.572113	-2.25205	0.572122	-2.57028	0.572122	-2.98808
0.571069	-2.19317	0.571057	-2.25445	0.571069	-2.57554	0.571069	-2.98702
0.57009	-2.19148	0.570078	-2.24927	0.57009	-2.57241	0.57009	-2.9859
0.569125	-2.20583	0.569116	-2.26133	0.569125	-2.58726	0.569125	-2.98457
0.568106	-2.19628	0.568088	-2.24865	0.568106	-2.576	0.568106	-2.98293
0.567114	-2.20061	0.567114	-2.25086	0.567114	-2.58012	0.567114	-2.98097
0.566116	-2.20089	0.566116	-2.24981	0.566116	-2.58101	0.566116	-2.97875
0.565155	-2.20104	0.565146	-2.24886	0.565155	-2.58041	0.565155	-2.97667
0.564114	-2.22009	0.564105	-2.26836	0.564114	-2.59933	0.564114	-2.97444
0.563144	-2.20517	0.563144	-2.25432	0.563144	-2.58398	0.563144	-2.97219
0.562164	-2.21174	0.562164	-2.25923	0.562164	-2.59123	0.562164	-2.97004
0.561136	-2.21319	0.561136	-2.26082	0.561136	-2.59128	0.561136	-2.96794
0.560159	-2.21509	0.560153	-2.26382	0.560159	-2.59184	0.560159	-2.96593
0.55911	-2.22474	0.559103	-2.27661	0.55911	-2.60316	0.55911	-2.96406
0.558106	-2.21275	0.558106	-2.26522	0.558106	-2.58961	0.558106	-2.9623
0.557098	-2.21594	0.557098	-2.27056	0.557098	-2.59325	0.557098	-2.96051
0.556094	-2.21586	0.556082	-2.273	0.556091	-2.59344	0.556091	-2.95908
0.555103	-2.21736	0.555103	-2.27811	0.555103	-2.59681	0.555103	-2.95798
0.554065	-2.23273	0.554053	-2.2972	0.554065	-2.61604	0.554065	-2.95718
0.553088	-2.21721	0.553088	-2.2847	0.553088	-2.60057	0.553088	-2.95668
0.552081	-2.21927	0.552081	-2.29033	0.552081	-2.60317	0.552081	-2.9564
0.551025	-2.21789	0.551007	-2.29347	0.551025	-2.60635	0.551025	-2.95655
0.550067	-2.21686	0.550058	-2.29536	0.550067	-2.60557	0.550067	-2.95689
0.549002	-2.23657	0.548993	-2.31987	0.548999	-2.62959	0.548999	-2.95741
0.548007	-2.21179	0.547992	-2.29621	0.548016	-2.60329	0.548016	-2.9578
0.547025	-2.21374	0.547025	-2.30165	0.547025	-2.60691	0.547025	-2.9581
0.545996	-2.21163	0.545996	-2.30133	0.545999	-2.60705	0.545999	-2.95853
0.544962	-2.22827	0.544952	-2.32195	0.544965	-2.62726	0.544965	-2.95858
0.544	-2.21452	0.543976	-2.31198	0.544	-2.6139	0.544	-2.95819
0.542999	-2.20609	0.542996	-2.30721	0.542999	-2.60621	0.542999	-2.95764
0.541986	-2.20792	0.541986	-2.31076	0.541986	-2.6093	0.541986	-2.95705
0.540955	-2.20607	0.540933	-2.31285	0.540955	-2.60864	0.540955	-2.95633
0.539978	-2.21883	0.539969	-2.32941	0.539978	-2.62316	0.539978	-2.95517
0.53894	-2.20933	0.53894	-2.32232	0.53894	-2.61383	0.53894	-2.95403
0.537912	-2.20877	0.537912	-2.32386	0.537912	-2.6157	0.537912	-2.95271
0.536948	-2.19167	0.536941	-2.31009	0.536948	-2.59801	0.536948	-2.95144
0.535916	-2.20613	0.535907	-2.32891	0.535916	-2.61397	0.535916	-2.94989
0.534943	-2.1908	0.534943	-2.3171	0.534943	-2.59817	0.534943	-2.94794
0.533884	-2.19671	0.533878	-2.32495	0.533884	-2.6039	0.533884	-2.94545
0.532956	-2.18971	0.532944	-2.31901	0.53295	-2.59564	0.53295	-2.94317
0.531912	-2.20962	0.531912	-2.34146	0.531912	-2.61745	0.531912	-2.94102
0.530881	-2.19475	0.530881	-2.32742	0.530881	-2.6015	0.530881	-2.93887
0.529877	-2.19543	0.529877	-2.32825	0.529886	-2.60244	0.529886	-2.93681
0.528873	-2.20309	0.528851	-2.33727	0.528873	-2.60939	0.528873	-2.93521
0.527841	-2.21644	0.527823	-2.35168	0.527841	-2.62447	0.527841	-2.93395
0.526859	-2.2031	0.526849	-2.33706	0.526871	-2.60868	0.526871	-2.93311
0.525876	-2.20239	0.525867	-2.33582	0.525876	-2.60705	0.525876	-2.93245
0.524841	-2.20337	0.524823	-2.33643	0.524841	-2.60872	0.524841	-2.93211
0.523843	-2.20928	0.523825	-2.34109	0.52384	-2.61655	0.52384	-2.93147
0.522876	-2.2039	0.522867	-2.33449	0.522876	-2.61073	0.522876	-2.93119
0.521841	-2.22604	0.521838	-2.35609	0.521841	-2.636	0.521841	-2.93109
0.520804	-2.21761	0.520804	-2.34621	0.520804	-2.62811	0.520804	-2.93115
0.519849	-2.20913	0.519833	-2.33609	0.519849	-2.61931	0.519849	-2.93127
0.518832	-2.21406	0.518832	-2.33909	0.518832	-2.62378	0.518832	-2.93144
0.517813	-2.21643	0.51781	-2.34009	0.517813	-2.62576	0.517813	-2.93167
0.516833	-2.23315	0.516827	-2.35532	0.516837	-2.64469	0.516837	-2.93193
0.51579	-2.2238	0.51579	-2.34382	0.515802	-2.63508	0.515802	-2.93219
0.514838	-2.21578	0.514835	-2.3337	0.514838	-2.62784	0.514838	-2.93227
0.513794	-2.21833	0.513794	-2.33371	0.513794	-2.63073	0.513794	-2.93215
0.512842	-2.21509	0.512842	-2.3296	0.512842	-2.62596	0.512842	-2.93195
0.511774	-2.2386	0.511771	-2.35449	0.511774	-2.65207	0.511774	-2.93142
0.510773	-2.2233	0.510764	-2.33613	0.510773	-2.63428	0.510773	-2.93041
0.509833	-2.22041	0.509827	-2.33195	0.509833	-2.63011	0.509833	-2.92898
0.508765	-2.22578	0.508765	-2.33611	0.508765	-2.63577	0.508765	-2.9273
0.507776	-2.22267	0.50777	-2.33218	0.507776	-2.63298	0.507776	-2.92511
0.506769	-2.24456	0.506766	-2.35271	0.506778	-2.65667	0.506778	-2.92226
0.505786	-2.22989	0.50578	-2.33532	0.505786	-2.63827	0.505786	-2.91923
0.504752	-2.23014	0.504742	-2.33536	0.504752	-2.64023	0.504752	-2.91599
0.503784	-2.23002	0.503772	-2.33435	0.503784	-2.6408	0.503784	-2.91299
0.502722	-2.24647	0.502722	-2.35185	0.502725	-2.66001	0.502725	-2.90969
0.501755	-2.22658	0.501755	-2.332	0.501755	-2.63861	0.501755	-2.90596
[truncated: 502 more rows]
