# Supplementary material for: Effect of the supergravity on the formation and cycle life of non-aqueous lithium metal batteries
Source: Nat Commun. 2022 Jan 10;13:5. doi: 10.1038/s41467-021-27429-8 (PMC8748458; doi:10.1038/s41467-021-27429-8)
Supplement: Supplementary file 4 — Source Data [file 41467_2021_27429_MOESM4_ESM.zip › Source Data/Figure 6.xlsx]

## Sheet: Sheet1
F	15.6	23.7	25.2	29.3	F	96.9	97.3	99.3	99.4
	74.1	72.8	71.5	69.7		94.9	94.2	88.9	83.4
O	31.9	29.3	28.5	26.6	O	1.5	1.2	0.096	0.065
	0	0	0	0		11.2	24.6	35.2	50.7
C	58.9	54.3	53.1	51.7	C	40.4	37.5	36.7	34.9
	29.7	24.9	23.6	19.4		55.1	44.1	42.7	38.6
