# Supplementary material for: Effect of the supergravity on the formation and cycle life of non-aqueous lithium metal batteries
Source: Nat Commun. 2022 Jan 10;13:5. doi: 10.1038/s41467-021-27429-8 (PMC8748458; doi:10.1038/s41467-021-27429-8)
Supplement: Supplementary file 4 — Source Data [file 41467_2021_27429_MOESM4_ESM.zip › Source Data/Figure 7.xlsx]

## Sheet: Sheet1
Figure 7a					Figure 7b
1	1.37	1.36	86.1	86.5		0	3.5603	0	3.598	0	4.0206	0	3.989	0	3.5916	0	3.6446	0	4.0138	0	4.0017		0.031123	0.000948084	0.032952	0.0031111	0.0200071	-0.000109231	0.020859	0.0012186		0.143578	0.00175165	0.14611	0.007483	0.0469827	0.00116194	0.050176	0.0048933
2	1.417	1.437	99.5	99.6		0.067	3.7548	0.067	3.777	0.067	3.887	0.067	3.8672	0.067	3.7801	0.0333	3.7404	0.067	3.8796	0.0333	3.8914		0.0319451	0.00234325	0.033456	0.003643	0.0203408	0.000642615	0.020982	0.0014731		0.145281	0.00453827	0.147	0.0085933	0.0486442	0.00355512	0.05094	0.0055481
3	1.44	1.466	99.8	98.6		0.133	3.8216	0.133	3.8439	0.133	3.8157	0.133	3.7953	0.133	3.8309	0.0667	3.8049	0.133	3.8002	0.0667	3.8039		0.0329434	0.00344196	0.034117	0.0041708	0.0208472	0.00128219	0.021152	0.0017704		0.146947	0.00701845	0.14803	0.0098434	0.0504757	0.0053916	0.051818	0.0061879
4	1.47	1.49	99	98.6		0.2	3.8467	0.2	3.8783	0.2	3.7711	0.2	3.7419	0.2	3.8566	0.1	3.8511	0.2	3.7531	0.1	3.7333		0.0343056	0.00411259	0.03495	0.0046446	0.0212925	0.00190732	0.021383	0.0021075		0.148516	0.00926416	0.14923	0.011225	0.0524185	0.00672497	0.052872	0.0068231
5	1.478	1.498	99.3	98.9		0.267	3.865	0.267	3.9028	0.267	3.736	0.267	3.6985	0.267	3.8752	0.1333	3.8852	0.267	3.7174	0.1333	3.6737		0.0354761	0.00461485	0.035936	0.0049956	0.0218116	0.00246513	0.021693	0.0024793		0.150566	0.0132002	0.1507	0.012822	0.054435	0.00756417	0.054084	0.007402
6	1.477	1.496	99.6	99.3		0.333	3.8827	0.333	3.9227	0.333	3.7044	0.333	3.6604	0.333	3.8914	0.1667	3.9112	0.333	3.6849	0.1667	3.6266		0.036599	0.00486562	0.037029	0.0051655	0.022426	0.00293199	0.022102	0.0028684		0.152536	0.0150562	0.15235	0.014516	0.0566594	0.00787866	0.055439	0.0078829
7	1.481	1.498	99.8	99.6		0.4	3.8976	0.4	3.9404	0.4	3.6762	0.4	3.6303	0.4	3.9075	0.2	3.9351	0.4	3.6579	0.2	3.5879		0.037603	0.00493289	0.038146	0.0051209	0.0231094	0.00329655	0.022616	0.0032441		0.154809	0.0169722	0.15432	0.016405	0.0584843	0.00800501	0.056922	0.0082291
8	1.485	1.502	100	99.9		0.467	3.9131	0.467	3.9571	0.467	3.6505	0.467	3.6058	0.467	3.923	0.2333	3.9546	0.467	3.6322	0.2334	3.5578		0.0384934	0.0048875	0.039188	0.0048757	0.0238358	0.00355653	0.02327	0.0035869		0.157279	0.0189768	0.15663	0.018441	0.0601476	0.00787757	0.05848	0.0084061
9	1.483	1.5	99.8	99.9		0.533	3.9276	0.533	3.9735	0.533	3.6294	0.533	3.5841	0.533	3.9379	0.2667	3.9698	0.533	3.6127	0.2667	3.5367		0.0392589	0.00481739	0.040138	0.0044575	0.024594	0.00369984	0.024002	0.0038287		0.160066	0.0210616	0.1593	0.020598	0.061662	0.00758792	0.060068	0.008397
10	1.486	1.504	100	99.9		0.6	3.9431	0.6	3.9896	0.6	3.6096	0.6	3.5646	0.6	3.954	0.3	3.9825	0.6	3.5931	0.3	3.5169		0.0399082	0.0047812	0.040887	0.0039627	0.0253263	0.00373726	0.024819	0.0039494		0.163236	0.023256	0.16239	0.022859	0.063007	0.00718334	0.061622	0.0082026
11	1.489	1.509	100	100.1		0.667	3.959	0.667	4.0064	0.667	3.5919	0.667	3.5454	0.667	3.9692	0.3333	3.9977	0.667	3.5758	0.3334	3.5001		0.040494	0.00479268			0.0259937	0.00366856	0.025652	0.0039219		0.166833	0.0255234	0.16594	0.025161	0.0641622	0.00668214	0.063072	0.0078481
12	1.494	1.51	100.1	100.1		0.733	3.9735	0.733	4.0234	0.733	3.5733	0.733	3.5249	0.734	3.9862	0.3667	4.0086	0.734	3.5596	0.3667	3.4865		0.041034	0.00488435			0.0265918	0.00357112	0.026444	0.0037524		0.170838	0.0278199	0.16999	0.027451	0.0651475	0.0062154	0.064449	0.0073439
13	1.5	1.517	100.1	100.1		0.8	3.99	0.8	4.0411	0.8	3.5569	0.8	3.5048	0.8	4.0017	0.4	4.0203	0.8	3.5417	0.4	3.4759		0.0415528	0.00510157			0.0271311	0.00347414	0.027154	0.003468		0.175422	0.0300793	0.17452	0.029639	0.0660183	0.00573892	0.065623	0.0067688
14	1.496	1.517	99.8	99.9		0.867	4.0061	0.867	4.0588	0.867	3.5395	0.867	3.4812	0.867	4.0169	0.4333	4.0321	0.867	3.5243	0.4334	3.4657		0.0421024	0.0054424			0.0276023	0.00338245	0.02775	0.0031115		0.180552	0.0321337	0.17947	0.031611	0.0667706	0.00528528	0.066663	0.0061306
15	1.5	1.519	100.1	100.1		0.933	4.0237	0.933	4.0777	0.933	3.5224	0.933	3.4549	0.934	4.033	0.4667	4.0436	0.934	3.5057	0.4667	3.4539		0.0427275	0.00588769			0.0280303	0.00331884	0.02823	0.0027232		0.186168	0.0338574	0.18507	0.033363	0.0673961	0.00489467	0.067543	0.0054784
16	1.499	1.518	99.8	100		1	4.0399	1	4.0966	1	3.5042	1	3.4217	1	4.0498	0.5	4.0544	1	3.4862	0.5	3.4425		0.0434201	0.00645397			0.0284256	0.00330617	0.0286	0.0023383		0.192235	0.0351469	0.19082	0.03467	0.0679711	0.00458457	0.068275	0.0048424
17	1.499	1.526	100	100.1		1.067	4.0566	1.067	4.1155	1.067	3.4818	1.067	3.3789	1.067	4.0681	0.5333	4.0656	1.067	3.4648	0.5334	3.4322		0.0442553	0.00710126			0.028817	0.00335558				0.198411	0.0357208	0.19697	0.035544	0.0684938	0.00435148	0.068881	0.0042376
18	1.503	1.521	100.1	99.9		1.133	4.0758	1.133	4.136	1.133	3.4592	1.133	3.3219	1.134	4.0848	0.5667	4.0743	1.134	3.44	0.5667	3.4217		0.045254	0.00786041			0.029213	0.00345053				0.204544	0.0357985	0.20328	0.035898	0.0689557	0.00419148	0.069375	0.0036809
19	1.496	1.522	99.8	100		1.2	4.0944	1.2	4.1558	1.2	3.4316	1.2	3.2506	1.2	4.104	0.6	4.0842	1.2	3.4133	0.6	3.4084		0.0463244	0.0085966			0.0296041	0.00357626				0.210442	0.0353266	0.20958	0.035711	0.0694179	0.0041077	0.069779	0.0031759
20	1.499	1.519	100.2	100		1.267	4.114	1.267	4.1772	1.267	3.3963	1.267	3.1383	1.267	4.1236	0.6333	4.0972	1.267	3.3764	0.6334	3.3987		0.0476535	0.00935078			0.030061	0.00379404				0.215926	0.0345859	0.21579	0.034995	0.0698773	0.00409703	0.070105	0.0027268
21	1.498	1.519	99.9	100.1		1.333	4.136	1.333	4.1995	1.333	3.3491	1.332	2.7958	1.334	4.145	0.6667	4.1071	1.334	3.3209	0.6667	3.3867		0.0491432	0.0100678			0.0305321	0.00402704				0.220864	0.0337649	0.22174	0.033799	0.070328	0.00416768	0.070367	0.0023366
22	1.497	1.519	99.9	100		1.4	4.158	1.336	4.2005	1.4	3.2726			1.4	4.1642	0.7	4.1186	1.4	3.2323	0.7001	3.3727		0.0507601	0.010702			0.0310366	0.00429307				0.225446	0.0331202	0.22734	0.032192	0.0707987	0.00429325	0.070586	0.0019836
23	1.496	1.515	100.1	99.8		1.467	4.1825			1.467	3.12			1.467	4.189	0.7334	4.1273	1.467	3.0205	0.7334	3.3569						0.0315833	0.00461693				0.229668	0.0327736	0.23251	0.030271	0.0712928	0.00448018	0.070758	0.0016904
24	1.487	1.508	99.7	99.8		1.519	4.2001			1.519	2.797			1.496	4.2001	0.7667	4.1409	1.499	2.793	0.7667	3.342						0.0321546	0.0049419				0.233696	0.0327718	0.23713	0.028161	0.0718123	0.00474152	0.0709	0.0014325
25	1.483	1.497	99.9	99.8												0.8	4.1474			0.8001	3.3247						0.03272	0.00533215				0.237697	0.033259			0.0723697	0.00508447
26	1.467	1.486	99.6	99.8												0.8334	4.1592			0.8334	3.3054						0.0333061	0.00582173				0.2418	0.0340461			0.0729516	0.00547978
27	1.459	1.483	99.8	99.9												0.8667	4.1701			0.8667	3.2769						0.0338961	0.00637157				0.246041	0.0355234			0.0736045	0.00597528
28	1.459	1.484	99.8	100.2												0.9	4.18			0.9001	3.2453						0.0344882	0.00709838				0.250737	0.0372567			0.0742968	0.00654612
29	1.463	1.484	100.2	100												0.9334	4.1893			0.9334	3.2						0.0351238	0.00797041				0.255587	0.0390105			0.0750424	0.00722073
30	1.467	1.49	99.9	100.1												0.9667	4.1991			0.9667	3.1284						0.0358347	0.00909139				0.260999	0.041302			0.0758557	0.00798548
31	1.469	1.495	100.2	100												0.9995	4.2001			0.9995	2.9988						0.0366455	0.0104151				0.266592	0.0436428			0.0767179	0.00891767
32	1.481	1.497	99.9	100.1																1.0107	2.793						0.0375482	0.0120632				0.272543	0.046715			0.077645	0.00999769
33	1.473	1.491	100	99.7																							0.0387633	0.0140238				0.278476	0.0492059			0.0786808	0.0113094
34	1.469	1.482	99.7	99.9																							0.0401245	0.0164783				0.284888	0.0533021			0.0798541	0.0128921
35	1.457	1.479	99.7	100																												0.29202	0.057742			0.0812395	0.0147586
36	1.451	1.475	100.1	100.2																												0.300467	0.0626773			0.0828447	0.0169491
37	1.447	1.47	100.1	99.9																												0.310308	0.0678469			0.0847784	0.0195835
38	1.451	1.472	99.9	99.9																												0.321585	0.0728731			0.0871216	0.022259
39	1.455	1.477	100	100.2																												0.334722	0.077357			0.089895	0.0255035
40	1.454	1.47	100.1	100.1																																0.0932493	0.0289849
41	1.454	1.467	99.7	99.4																																0.0971782	0.032717
42	1.438	1.409	99.2	99.4																																0.101816	0.0368823
43	1.41	1.406	99.9	100																																0.107205	0.0413584
44	1.428	1.41	100.2	100
45	1.432	1.41	99.8	99.8
46	1.435	1.405	100.1	99.8
47	1.417	1.402	99.8	100.2
48	1.42	1.4	99.9	99.8
49	1.413	1.397	99.8	100.1
50	1.414	1.392	100	99.8
51	1.414	1.395	99.9	100.2
52	1.403	1.391	99.5	99.8
53	1.404	1.388	100	99.7
54	1.405	1.389	99.8	100.2
55	1.401	1.386	99.8	99.9
56	1.401	1.385	100	99.8
57	1.4	1.385	99.9	99.8
58	1.408	1.39	100.2	100.2
59	1.404	1.381	99.8	99.7
60	1.405	1.387	99.9	100.2
61	1.397	1.374	99.8	99.8
62	1.387	1.379	99.9	100.1
63	1.389	1.379	99.7	100
64	1.391	1.378	100.1	100
65	1.393	1.375	99.8	100
66	1.389	1.374	99.9	99.8
67	1.385	1.374	99.8	100.2
68	1.387	1.368	100	99.8
69	1.383	1.372	99.6	100.1
70	1.383	1.365	99.9	99.8
71	1.381	1.366	99.8	99.9
72	1.379	1.364	99.8	99.7
73	1.377	1.364	99.6	99.8
74	1.377	1.364	100.1	99.9
75	1.369	1.359	99.8	99.8
76	1.374	1.358	99.8	99.9
77	1.37	1.36	100	99.8
78	1.375	1.355	100.1	99.8
79	1.371	1.356	99.8	99.9
80	1.364	1.356	100	99.7
81	1.373	1.356	100.2	100.1
82	1.369	1.352	100.1	99.6
83	1.369	1.355	99.9	99.8
84	1.367	1.349	99.9	99.8
85	1.361	1.352	100	99.8
86	1.365	1.348	99.9	99.8
87	1.363	1.348	99.8	99.7
88	1.359	1.349	100.2	100.1
89	1.363	1.345	100	99.6
90	1.356	1.345	99.8	99.8
91	1.358	1.345	100	99.6
92	1.359	1.346	99.9	99.8
93	1.358	1.346	100.2	99.8
94	1.355	1.345	99.8	99.8
95	1.353	1.344	99.9	99.8
96	1.35	1.342	99.9	99.8
97	1.353	1.333	100	99.3
98	1.349	1.34	99.8	99.8
99	1.347	1.333	100	99.6
100	1.349	1.337	99.9	100
101	1.348	1.334	100.1	99.3
102	1.345	1.332	99.9	99.7
103	1.343	1.332	99.9	99.8
104	1.346	1.336	99.8	99.8
105	1.349	1.33	100	99.4
106	1.346	1.332	100.1	100.1
107	1.34	1.33	99.8	99.5
108	1.336	1.332	99.8	99.8
109	1.339	1.33	100.1	99.7
110	1.338	1.328	99.9	99.7
111	1.338	1.325	99.9	99.7
112	1.334	1.323	99.8	99.7
113	1.331	1.32	100.1	99.4
114	1.331	1.311	99.8	99.5
115	1.328	1.311	100	99.5
116	1.328	1.308	99.8	99.6
117	1.33	1.308	99.9	99.5
118	1.323	1.308	99.7	99.6
119	1.326	1.306	99.9	99.7
120	1.323	1.299	99.9	99.4
121	1.321	1.301	99.7	99.6
122	1.319	1.298	99.9	99.6
123	1.318	1.296	99.8	99.4
124	1.318	1.296	99.7	99.6
125	1.316	1.298	99.9	99.3
126	1.319	1.296	99.7	99.6
127	1.317	1.298	99.7	99.6
128	1.32	1.299	100.1	99.4
129	1.318	1.295	99.7	99.4
130	1.317	1.3	99.7	99.5
131	1.32	1.293	99.7	99.2
132	1.315	1.295	99.7	99.6
133	1.317	1.292	99.7	99.5
134	1.317	1.298	100	99.4
135	1.315	1.29	99.4	99.2
136	1.317	1.295	100	99.6
137	1.32	1.297	99.7	99.1
138	1.321	1.298	99.6	99.3
139	1.321	1.295	99.8	99.3
140	1.32	1.298	99.4	99.5
141	1.324	1.301	99.9	99.1
142	1.32	1.2935	99.5	99.2
143	1.321	1.299	99.6	99.1
144	1.321	1.284	99.8	99.3
145	1.325	1.2807	99.6	99.1
146	1.325	1.284	99.6	99.4
147	1.328	1.274	99.8	99.1
148	1.324	1.2596	99.6	99.4
149	1.321	1.2462	99.6	99.2
150	1.324	1.2295	99.7	99.1
151	1.327	1.2051	99.5	99.2
152	1.325	1.1857	99.6	99.5
153	1.328	1.1673	99.8	99
154	1.327	1.1495	99.6	99.6
155	1.328	1.125	99.4	99.1
156	1.321	1.1045	99.7	99.1
157	1.328	1.0878	99.9	99.3
158	1.325	1.0617	99.5	99.3
159	1.325	1.0378	99.7	99.2
160	1.325	1.0245	99.7	99.2
161	1.328	1.0139	99.6	99.3
162	1.327	1.0072	99.5	99.2
163	1.323		99.7
164	1.329		99.8
165	1.328		99.6
166	1.326		99.7
167	1.324		99.7
168	1.325		99.7
169	1.326		99.6
170	1.321		99.8
171	1.323		99.4
172	1.322		99.6
173	1.321		99.6
174	1.319		99.5
175	1.318		99.5
176	1.319		99.5
177	1.316		99.6
178	1.314		99.6
179	1.313		99.4
180	1.311		99.5
181	1.314		99.5
182	1.311		99.4
183	1.3097		99.3
184	1.304		99.4
185	1.306		99.5
186	1.301		99.4
187	1.299		99.6
188	1.295		99.4
189	1.293		99.6
190	1.289		99.8
191	1.289		99.6
192	1.273		99.7
193	1.268		99.8
194	1.26		99.6
195	1.256		99.5
196	1.246		99.5
197	1.24		99.8
198	1.235		99.6
199	1.23		99.3
200	1.212		99.2
