# Supplementary material for: Effect of the supergravity on the formation and cycle life of non-aqueous lithium metal batteries
Source: Nat Commun. 2022 Jan 10;13:5. doi: 10.1038/s41467-021-27429-8 (PMC8748458; doi:10.1038/s41467-021-27429-8)
Supplement: Supplementary file 4 — Source Data [file 41467_2021_27429_MOESM4_ESM.zip › Source Data/Supplementary Figure13.xlsx]

## Sheet: Sheet1
-0.00138447	-0.0112201	-0.00139318	-0.0219292	-0.00137946	-0.0234198				1	3.89	0.15
-0.00295615	-0.0213139	-0.00296496	-0.0508446	-0.00296308	-0.0437618				2	3.27	0.11
-0.00495861	-0.0195442	-0.0049653	-0.0383531	-0.00496368	-0.0410402				3	2.31	0.08
-0.00697975	-0.0172585	-0.00698833	-0.0245254	-0.00698786	-0.0344829
-0.00897379	-0.0149099	-0.00898409	-0.0179255	-0.00898166	-0.0251284
-0.0109886	-0.0130346	-0.010997	-0.0147824	-0.0109973	-0.0191354
-0.0129931	-0.0115914	-0.0129981	-0.0128505	-0.0129972	-0.015736
-0.014999	-0.010529	-0.015005	-0.0114713	-0.0150045	-0.0134996
-0.0170089	-0.00969133	-0.0170132	-0.0104153	-0.0170142	-0.0118783
-0.0190052	-0.0090054	-0.0190128	-0.00953264	-0.0190142	-0.0106316
-0.0210135	-0.00844273	-0.0210207	-0.00878653	-0.0210195	-0.00962911
-0.0230146	-0.00796766	-0.0230219	-0.00812626	-0.0230196	-0.00879364
-0.025024	-0.00756402	-0.0250303	-0.00753314	-0.0250294	-0.00807912
-0.0270285	-0.00721559	-0.0270346	-0.00700307	-0.0270344	-0.0074548
-0.0290324	-0.00691066	-0.0290378	-0.00651035	-0.0290379	-0.00690377
-0.0310319	-0.00663343	-0.0310385	-0.0060662	-0.0310389	-0.00641289
-0.0330349	-0.00638239	-0.0330408	-0.00565112	-0.0330454	-0.00597303
-0.0350407	-0.00614824	-0.0350483	-0.00527473	-0.035047	-0.00557764
-0.037035	-0.00593157	-0.0370436	-0.00493043	-0.0370462	-0.0052216
-0.0390474	-0.0057313	-0.0390532	-0.00461266	-0.0390545	-0.00490065
-0.0410347	-0.00553701	-0.0410408	-0.00432851	-0.0410414	-0.00461075
-0.043041	-0.00535662	-0.0430492	-0.0040669	-0.0430506	-0.00434918
-0.0450325	-0.00518529	-0.0450336	-0.00383384	-0.0450401	-0.00411382
-0.0470415	-0.00502152	-0.0470463	-0.00362309	-0.0470634	-0.0039003
-0.0490412	-0.00486574	-0.0490442	-0.00343142	-0.0490482	-0.00370778
-0.0510277	-0.00471928	-0.0510319	-0.00326325	-0.0510351	-0.00353417
-0.053042	-0.00457819	-0.0530477	-0.00310701	-0.0530527	-0.00337775
-0.0550295	-0.00444276	-0.0550312	-0.00297222	-0.0550356	-0.00323535
-0.057036	-0.00431225	-0.0570396	-0.00284679	-0.057045	-0.0031067
-0.0590275	-0.00418561	-0.0590332	-0.00273463	-0.0590364	-0.00298923
-0.0610109	-0.00406461	-0.0610228	-0.00263433	-0.0610275	-0.00288231
-0.0630217	-0.00394611	-0.0630268	-0.0025408	-0.0630323	-0.00278404
-0.0650032	-0.00383461	-0.0650063	-0.00245932	-0.0650101	-0.00269493
-0.0670136	-0.00372956	-0.0670185	-0.00238003	-0.0670219	-0.00261278
-0.0690018	-0.00362961	-0.0690079	-0.00231196	-0.0690113	-0.00253611
-0.0709999	-0.00353119	-0.071006	-0.00224744	-0.0710068	-0.00246608
-0.0729931	-0.00343714	-0.0729931	-0.00218848	-0.0729992	-0.00240228
-0.0749836	-0.00334643	-0.0749878	-0.0021362	-0.0749927	-0.00234157
-0.0769882	-0.00325986	-0.0769909	-0.00208403	-0.0769966	-0.00228639
-0.078989	-0.00317632	-0.078997	-0.00203965	-0.0790016	-0.00223439
-0.0810127	-0.00309705	-0.0810181	-0.00199574	-0.0810246	-0.00218672
-0.0830158	-0.00302035	-0.0830231	-0.00195662	-0.0830246	-0.00214134
-0.0850338	-0.00294642	-0.0850403	-0.00192049	-0.0850437	-0.00209981
-0.0870426	-0.00287523	-0.0870468	-0.00188342	-0.087051	-0.00206047
-0.089053	-0.00280653	-0.0890556	-0.001853	-0.0890594	-0.00202383
-0.0910702	-0.00274277	-0.0910763	-0.00182172	-0.0910812	-0.00198948
-0.0930687	-0.00268068	-0.0930744	-0.00179452	-0.0930767	-0.00195612
-0.0950871	-0.00262204	-0.0950928	-0.0017678	-0.0950954	-0.00192583
-0.0970833	-0.00256565	-0.0970898	-0.00174255	-0.0970936	-0.00189604
-0.0990986	-0.00251162	-0.0991043	-0.00172077	-0.0991081	-0.00186904
-0.101102	-0.00245973	-0.101107	-0.00169743	-0.101112	-0.00184358
-0.103109	-0.00241094	-0.103112	-0.00167907	-0.103114	-0.00181989
-0.105098	-0.00236356	-0.105099	-0.00165952	-0.105106	-0.00179809
-0.107092	-0.00231917	-0.107093	-0.00164183	-0.107098	-0.00177664
-0.109109	-0.00227696	-0.109111	-0.00162595	-0.109118	-0.00175729
-0.111107	-0.00223594	-0.111108	-0.00160974	-0.111113	-0.00173881
-0.113119	-0.00219693	-0.113121	-0.00159765	-0.113131	-0.00172229
-0.11512	-0.00215855	-0.115117	-0.00158358	-0.115122	-0.00170583
-0.11713	-0.00212271	-0.117132	-0.00157332	-0.117136	-0.00169075
-0.119135	-0.00208774	-0.119131	-0.00156296	-0.119141	-0.00167749
-0.121137	-0.00205438	-0.121135	-0.00155454	-0.121142	-0.00166488
-0.123133	-0.0020225	-0.123134	-0.00154893	-0.12314	-0.00165419
-0.125126	-0.00199206	-0.125122	-0.00154402	-0.125133	-0.00164547
-0.127131	-0.00196291	-0.127129	-0.00154495	-0.127136	-0.00163898
-0.129131	-0.00193529	-0.129129	-0.00154709	-0.129138	-0.00163474
-0.131139	-0.00190886	-0.131142	-0.00155571	-0.131147	-0.00163389
-0.13313	-0.0018832	-0.133129	-0.00156845	-0.133139	-0.00163651
-0.135133	-0.0018592	-0.135136	-0.00158722	-0.135145	-0.00164344
-0.137135	-0.00183635	-0.137135	-0.00161308	-0.137147	-0.00165304
-0.139127	-0.00181394	-0.139127	-0.00164229	-0.139138	-0.00166634
-0.141136	-0.00179277	-0.141135	-0.00167944	-0.141148	-0.0016843
-0.143121	-0.00177217	-0.143124	-0.00171938	-0.143132	-0.00170515
-0.145126	-0.00175283	-0.14513	-0.00176366	-0.145132	-0.00173138
-0.147104	-0.00173466	-0.147105	-0.00181257	-0.147115	-0.001762
-0.149099	-0.00171706	-0.1491	-0.00186188	-0.149112	-0.00179679
-0.1511	-0.00170022	-0.151103	-0.00191629	-0.151115	-0.00183527
-0.153093	-0.00168458	-0.153096	-0.00196939	-0.153103	-0.00187677
-0.155094	-0.00166937	-0.1551	-0.00202462	-0.155105	-0.00192263
-0.157079	-0.00165475	-0.157082	-0.00208031	-0.157084	-0.00196907
-0.159085	-0.00164117	-0.159088	-0.00213517	-0.159094	-0.00201763
-0.161082	-0.00162814	-0.161084	-0.00219168	-0.161088	-0.00206622
-0.163084	-0.00161586	-0.163081	-0.00224513	-0.163092	-0.00211525
-0.165093	-0.00160459	-0.165093	-0.00230112	-0.165102	-0.00216536
-0.167087	-0.00159305	-0.16709	-0.00235536	-0.167098	-0.00221549
-0.169084	-0.00158287	-0.169083	-0.00241073	-0.169089	-0.00226685
-0.171072	-0.00157308	-0.171077	-0.00246599	-0.171085	-0.00231798
-0.173077	-0.00156462	-0.17308	-0.00251945	-0.173087	-0.00236975
-0.175085	-0.00155728	-0.175086	-0.00257595	-0.175092	-0.00242184
-0.177079	-0.00155114	-0.177086	-0.00263035	-0.17709	-0.00247369
-0.17907	-0.00154662	-0.179072	-0.00268602	-0.179077	-0.00252636
-0.181068	-0.00154408	-0.181066	-0.00274386	-0.181074	-0.00257916
-0.183068	-0.00154337	-0.183073	-0.00279894	-0.183072	-0.00263217
-0.185058	-0.00154455	-0.185059	-0.00285816	-0.185062	-0.00268478
-0.187071	-0.00154879	-0.187072	-0.00291482	-0.187079	-0.00273788
-0.189055	-0.00155508	-0.189048	-0.00297343	-0.18906	-0.00279095
-0.19105	-0.00156413	-0.191052	-0.00303281	-0.191058	-0.0028461
-0.193039	-0.00157485	-0.193039	-0.00309279	-0.193048	-0.00290102
-0.195034	-0.00158716	-0.195038	-0.0031541	-0.195039	-0.0029557
-0.197042	-0.00160172	-0.197041	-0.00321488	-0.197049	-0.00301132
-0.199023	-0.0016175	-0.199016	-0.00327799	-0.199026	-0.00306771
-0.201033	-0.0016349	-0.201028	-0.00334104	-0.201036	-0.00312489
-0.203014	-0.00165347	-0.203012	-0.00340592	-0.20302	-0.00318261
-0.205007	-0.00167333	-0.205	-0.00347115	-0.20501	-0.00324092
-0.207005	-0.0016939	-0.207005	-0.00353649	-0.207012	-0.00329999
-0.208993	-0.00171562	-0.20899	-0.00360359	-0.208997	-0.0033591
-0.211	-0.00173857	-0.210996	-0.00367039	-0.211008	-0.00341921
-0.212975	-0.00176194	-0.212975	-0.00373893	-0.212984	-0.0034794
-0.214968	-0.00178688	-0.214964	-0.00380925	-0.214971	-0.00354111
-0.216956	-0.00181231	-0.216952	-0.00387805	-0.216962	-0.00360274
-0.218945	-0.00183845	-0.218941	-0.00394845	-0.218945	-0.00366559
-0.220946	-0.00186571	-0.220943	-0.00401855	-0.220952	-0.00372872
-0.222936	-0.0018926	-0.222931	-0.00409086	-0.22294	-0.00379365
-0.22493	-0.00192128	-0.224925	-0.00416193	-0.224932	-0.0038583
-0.226916	-0.00195028	-0.226913	-0.00423503	-0.226921	-0.00392344
-0.228917	-0.00198134	-0.228911	-0.00430858	-0.228915	-0.00398912
-0.230897	-0.00201235	-0.230893	-0.00438118	-0.230901	-0.00405517
-0.232888	-0.00204457	-0.232883	-0.00445595	-0.232889	-0.00412138
-0.234874	-0.00207709	-0.234869	-0.00452926	-0.234873	-0.00418847
-0.236866	-0.00210992	-0.236868	-0.00460634	-0.236876	-0.00425775
-0.238892	-0.00214382	-0.23889	-0.0046828	-0.238896	-0.00432734
-0.240905	-0.00217794	-0.240903	-0.00476026	-0.240905	-0.0043972
-0.242931	-0.00221211	-0.242925	-0.00483873	-0.242934	-0.00446858
-0.244939	-0.00224624	-0.244937	-0.00491598	-0.244941	-0.0045397
-0.246959	-0.00228151	-0.246958	-0.00499692	-0.24696	-0.00461259
-0.248969	-0.00231643	-0.248964	-0.00507541	-0.248972	-0.00468566
-0.250975	-0.00235096	-0.250969	-0.00515583	-0.250984	-0.00475979
-0.253003	-0.00238607	-0.253001	-0.00523658	-0.253005	-0.00483408
-0.255	-0.00242085	-0.254996	-0.00531695	-0.255	-0.00490856
-0.257031	-0.00245664	-0.257034	-0.00540061	-0.25703	-0.00498421
-0.259013	-0.00249182	-0.259016	-0.00548213	-0.259015	-0.0050606
-0.261032	-0.00252711	-0.261037	-0.00556681	-0.26104	-0.00513792
-0.263042	-0.00256263	-0.263048	-0.00564947	-0.263043	-0.00521521
-0.265065	-0.0026003	-0.265065	-0.00573344	-0.265064	-0.00529337
-0.267072	-0.002637	-0.267075	-0.00582018	-0.267079	-0.00537357
-0.269066	-0.00267253	-0.26907	-0.00590424	-0.269069	-0.00545349
-0.271091	-0.00270886	-0.271094	-0.00599282	-0.271097	-0.00553496
-0.273079	-0.00274519	-0.273085	-0.00607803	-0.273087	-0.00561562
-0.275104	-0.00278152	-0.275102	-0.0061671	-0.275107	-0.00569882
-0.277112	-0.00281726	-0.277116	-0.0062556	-0.277118	-0.00578139
-0.279117	-0.00285307	-0.279115	-0.00634325	-0.27912	-0.0058651
-0.28111	-0.00288881	-0.281114	-0.00643423	-0.281113	-0.00594938
-0.283104	-0.0029235	-0.283108	-0.00652194	-0.283116	-0.00603414
-0.285121	-0.00295649	-0.285123	-0.0066139	-0.28513	-0.00612047
-0.287125	-0.00299087	-0.287131	-0.00670447	-0.287138	-0.00620789
-0.28913	-0.0030253	-0.28913	-0.00679691	-0.289133	-0.00629659
-0.29113	-0.0030598	-0.291132	-0.00689034	-0.291132	-0.00638514
-0.293129	-0.00309492	-0.293132	-0.00698254	-0.293134	-0.00647471
-0.295134	-0.00313022	-0.295139	-0.00707862	-0.295139	-0.00656486
-0.297131	-0.0031639	-0.297136	-0.00717201	-0.297136	-0.00665612
-0.29915	-0.00319896	-0.299155	-0.00726905	-0.299156	-0.0067487
-0.301143	-0.00323298	-0.301146	-0.00736592	-0.301144	-0.00684173
-0.303151	-0.003268	-0.303154	-0.00746207	-0.303156	-0.00693521
-0.305148	-0.00330373	-0.305145	-0.00756142	-0.305147	-0.00702961
-0.307138	-0.00333962	-0.307143	-0.00765753	-0.307144	-0.00712554
-0.309145	-0.00337503	-0.309145	-0.00775828	-0.309149	-0.00722277
-0.311134	-0.00340895	-0.311137	-0.00785794	-0.311148	-0.00732107
-0.313141	-0.00344471	-0.313141	-0.0079587	-0.313148	-0.00742044
-0.315128	-0.00347924	-0.315131	-0.00806093	-0.315135	-0.00752101
-0.317128	-0.00351517	-0.317137	-0.0081624	-0.317136	-0.00762317
-0.319115	-0.00355058	-0.319122	-0.00826736	-0.319127	-0.0077255
-0.321124	-0.00358679	-0.321129	-0.00836983	-0.321127	-0.00782871
-0.323115	-0.00362147	-0.323122	-0.00847645	-0.323126	-0.00793285
-0.325096	-0.00365651	-0.325105	-0.00858169	-0.325107	-0.00803776
-0.327095	-0.00369092	-0.3271	-0.00868702	-0.327106	-0.00814414
-0.329089	-0.00372404	-0.329094	-0.00879569	-0.329094	-0.00825133
-0.331093	-0.00375937	-0.331091	-0.00890231	-0.331099	-0.00836124
-0.333089	-0.00379345	-0.333086	-0.00901308	-0.333086	-0.00847106
-0.335075	-0.00382716	-0.33508	-0.00912113	-0.335081	-0.00858221
-0.337074	-0.00386145	-0.337076	-0.00923271	-0.337079	-0.00869565
-0.339064	-0.00389582	-0.339067	-0.00934553	-0.33907	-0.00880909
-0.341069	-0.00393	-0.341075	-0.00945625	-0.341072	-0.00892472
-0.34305	-0.00396588	-0.34305	-0.00957255	-0.343065	-0.00904169
-0.345058	-0.00400724	-0.345065	-0.00968509	-0.345065	-0.0091599
-0.347038	-0.00404062	-0.347049	-0.00980196	-0.347044	-0.00927925
-0.349025	-0.00407729	-0.349029	-0.00991769	-0.349029	-0.00939927
-0.351024	-0.00411415	-0.351024	-0.0100333	-0.351022	-0.00952082
-0.353006	-0.00415311	-0.353007	-0.0101538	-0.353014	-0.0096436
-0.355013	-0.00418842	-0.355011	-0.0102704	-0.355017	-0.00976829
-0.356982	-0.00422373	-0.356995	-0.0103934	-0.356999	-0.00989404
-0.35899	-0.00425763	-0.359	-0.0105139	-0.359001	-0.0100229
-0.360976	-0.00429463	-0.360979	-0.0106362	-0.360983	-0.0101524
-0.362965	-0.00433312	-0.362976	-0.0107612	-0.362981	-0.0102839
-0.364955	-0.0043694	-0.364963	-0.0108826	-0.364964	-0.0104159
-0.366945	-0.00440543	-0.366951	-0.0110118	-0.366948	-0.0105497
-0.368942	-0.00444269	-0.368948	-0.0111359	-0.368947	-0.0106864
-0.370915	-0.00448005	-0.370918	-0.011265	-0.370927	-0.0108235
-0.372903	-0.0045151	-0.372906	-0.011394	-0.372911	-0.0109627
-0.374879	-0.00454917	-0.374898	-0.0115206	-0.374896	-0.0111021
-0.376875	-0.00458255	-0.376885	-0.0116561	-0.376881	-0.0112459
-0.378862	-0.00461216	-0.378874	-0.0117834	-0.378873	-0.0113908
-0.380841	-0.00464766	-0.38085	-0.0119208	-0.380853	-0.0115379
-0.382826	-0.00468385	-0.382835	-0.0120534	-0.382834	-0.0116867
-0.38481	-0.00472317	-0.384816	-0.0121869	-0.384822	-0.0118376
-0.386809	-0.0047591	-0.386819	-0.012329	-0.386819	-0.0119921
-0.388782	-0.00479648	-0.388792	-0.0124623	-0.388789	-0.0121474
-0.390759	-0.00483363	-0.390775	-0.0126099	-0.390775	-0.0123052
-0.392735	-0.00486836	-0.392751	-0.0127474	-0.392749	-0.0124657
-0.394736	-0.00490451	-0.394737	-0.0128947	-0.394742	-0.0126288
-0.396748	-0.0049413	-0.396759	-0.0130426	-0.396759	-0.0127961
-0.398755	-0.00497861	-0.398764	-0.0131878	-0.398766	-0.0129653
-0.400783	-0.00501545	-0.400794	-0.0133428	-0.400798	-0.0131396
-0.402791	-0.00505555	-0.402803	-0.0134878	-0.402803	-0.0133157
-0.404814	-0.00509164	-0.404826	-0.0136478	-0.404828	-0.0134961
-0.406811	-0.00512896	-0.406816	-0.013799	-0.406819	-0.0136785
-0.408839	-0.00516706	-0.408847	-0.0139568	-0.408847	-0.0138652
-0.410858	-0.00520644	-0.410866	-0.014119	-0.410866	-0.0140556
-0.41286	-0.00524833	-0.412863	-0.0142744	-0.412869	-0.0142494
-0.414876	-0.00528984	-0.414873	-0.0144448	-0.414874	-0.0144476
-0.416879	-0.00532975	-0.416879	-0.0146048	-0.416879	-0.0146488
-0.418892	-0.00536368	-0.418893	-0.0147764	-0.418897	-0.0148559
-0.4209	-0.00540402	-0.420906	-0.0149471	-0.420908	-0.0150656
-0.422913	-0.00544496	-0.422908	-0.0151173	-0.42291	-0.015281
-0.424922	-0.00547938	-0.424927	-0.015299	-0.424937	-0.0155026
-0.426921	-0.00552046	-0.42692	-0.0154703	-0.426929	-0.0157284
-0.428938	-0.0055619	-0.42894	-0.0156579	-0.428943	-0.0159608
-0.430943	-0.00559828	-0.430946	-0.0158355	-0.430951	-0.0161971
-0.432956	-0.00563514	-0.432954	-0.0160224	-0.432959	-0.0164415
-0.434956	-0.0056726	-0.434955	-0.0162133	-0.434964	-0.0166902
-0.436969	-0.00571454	-0.436969	-0.0163996	-0.436968	-0.0169456
-0.438985	-0.00574307	-0.438985	-0.0166027	-0.438992	-0.0172077
-0.440979	-0.00577595	-0.440985	-0.0167925	-0.440985	-0.0174763
-0.443004	-0.00581672	-0.443005	-0.0170001	-0.443005	-0.0177509
-0.445001	-0.00584908	-0.445003	-0.0172004	-0.445006	-0.0180316
-0.446999	-0.00588768	-0.446999	-0.0174049	-0.446997	-0.0183198
-0.449007	-0.00592689	-0.449011	-0.0176218	-0.449011	-0.0186171
-0.451015	-0.00596547	-0.451024	-0.0178265	-0.451024	-0.0189207
-0.453006	-0.00600481	-0.453014	-0.0180514	-0.453014	-0.0192312
-0.455	-0.00604658	-0.45501	-0.0182623	-0.455012	-0.0195494
-0.457016	-0.00608511	-0.457021	-0.0184874	-0.457021	-0.0198763
-0.459003	-0.00612285	-0.459012	-0.0187142	-0.459012	-0.0202114
-0.461008	-0.00616179	-0.461011	-0.0189356	-0.461009	-0.0205551
-0.462994	-0.00620511	-0.462994	-0.0191763	-0.462999	-0.0209087
-0.465004	-0.00624461	-0.465012	-0.0193994	-0.465013	-0.0212692
-0.467004	-0.00628536	-0.467006	-0.0196463	-0.467008	-0.0216361
-0.469006	-0.00632818	-0.469008	-0.0198834	-0.469006	-0.0220127
-0.470999	-0.00636723	-0.470996	-0.0201267	-0.471002	-0.0223978
-0.472984	-0.00640729	-0.472989	-0.0203811	-0.472995	-0.02279
-0.474985	-0.00644858	-0.474992	-0.0206226	-0.474997	-0.0231925
-0.476994	-0.00648847	-0.476993	-0.0208882	-0.477	-0.0236038
-0.478998	-0.00652702	-0.478999	-0.0211384	-0.479005	-0.0240251
-0.481	-0.00656512	-0.481004	-0.0214043	-0.481003	-0.0244557
-0.482996	-0.0066052	-0.482999	-0.0216704	-0.483002	-0.024896
-0.485002	-0.00665343	-0.485001	-0.0219312	-0.48501	-0.0253441
-0.486998	-0.00669625	-0.486993	-0.0222141	-0.486998	-0.0257979
-0.489015	-0.00673809	-0.489009	-0.0224779	-0.489012	-0.026263
-0.491005	-0.00678163	-0.491003	-0.0227663	-0.491013	-0.0267378
-0.493007	-0.00682242	-0.493016	-0.0230429	-0.493013	-0.0272228
-0.495013	-0.00686722	-0.495012	-0.0233271	-0.495017	-0.0277147
-0.497005	-0.00688963	-0.497009	-0.0236236	-0.497011	-0.0282167
-0.499011	-0.00692871	-0.499019	-0.0239034	-0.499019	-0.0287284
-0.500995	-0.00696177	-0.500998	-0.0242105	-0.500995	-0.029248
-0.502985	-0.00699768	-0.502991	-0.0245022	-0.502994	-0.0297774
-0.50499	-0.00703895	-0.504993	-0.0248101	-0.504999	-0.0303166
-0.506992	-0.00708163	-0.506992	-0.0251157	-0.506995	-0.0308646
-0.508991	-0.00712035	-0.508987	-0.02542	-0.508993	-0.0314209
-0.510992	-0.00715931	-0.510999	-0.0257486	-0.511002	-0.0319864
-0.512994	-0.00720243	-0.513007	-0.0260578	-0.513	-0.03256
-0.514978	-0.00724728	-0.514972	-0.0263878	-0.514984	-0.033144
-0.516995	-0.0072963	-0.516995	-0.0267153	-0.516995	-0.0337387
-0.518985	-0.00734184	-0.518991	-0.0270424	-0.518985	-0.0343399
-0.52099	-0.00738678	-0.520993	-0.0273876	-0.520996	-0.034952
-0.522983	-0.00743515	-0.52298	-0.0277171	-0.52298	-0.0355701
-0.524982	-0.00747781	-0.524976	-0.0280761	-0.524991	-0.0362007
-0.526975	-0.00752194	-0.526984	-0.0284182	-0.526975	-0.0368401
-0.52898	-0.00756519	-0.528976	-0.0287778	-0.528973	-0.0374868
-0.530972	-0.00760798	-0.530972	-0.0291408	-0.530969	-0.0381439
-0.532959	-0.00765598	-0.532956	-0.0295005	-0.532962	-0.0388102
-0.534967	-0.00769718	-0.53497	-0.0298809	-0.534967	-0.0394842
-0.536957	-0.00774493	-0.536954	-0.0302508	-0.536951	-0.0401665
-0.538925	-0.00778675	-0.538925	-0.0306461	-0.538928	-0.0408609
-0.540927	-0.00783494	-0.540933	-0.031036	-0.540936	-0.0415638
-0.542902	-0.00787439	-0.542905	-0.0314308	-0.542914	-0.0422735
-0.544919	-0.00791864	-0.544913	-0.0318455	-0.544922	-0.0429928
-0.546906	-0.00796423	-0.546902	-0.0322515	-0.546909	-0.0437187
-0.548892	-0.00801287	-0.548892	-0.0326834	-0.548892	-0.0444555
-0.550867	-0.00806332	-0.550873	-0.0331053	-0.55087	-0.0452013
-0.552863	-0.00810456	-0.552856	-0.033544	-0.552856	-0.0459955
-0.554864	-0.00815806	-0.554861	-0.0339916	-0.554871	-0.0467938
-0.556876	-0.00821366	-0.556867	-0.0344419	-0.55687	-0.0475712
-0.558902	-0.00826912	-0.558893	-0.0349112	-0.558905	-0.0483601
-0.560898	-0.00832214	-0.560901	-0.0353708	-0.560889	-0.0491541
-0.562918	-0.00837073	-0.562924	-0.035858	-0.562921	-0.0499611
-0.564923	-0.00842376	-0.564923	-0.0363361	-0.564917	-0.0507687
-0.56694	-0.00848098	-0.56694	-0.0368351	-0.56694	-0.0515867
-0.568955	-0.00853453	-0.568945	-0.0373493	-0.568958	-0.0524279
-0.570941	-0.00859065	-0.570944	-0.0378605	-0.57095	-0.0532888
-0.572958	-0.00864115	-0.572952	-0.0383882	-0.572961	-0.0541369
-0.574942	-0.00869374	-0.574951	-0.0389114	-0.574957	-0.0549776
-0.576965	-0.00874386	-0.576968	-0.0394554	-0.576971	-0.0558382
-0.578977	-0.00878763	-0.578979	-0.0400042	-0.578982	-0.0566971
-0.580981	-0.00884481	-0.580981	-0.0405502	-0.580991	-0.0575447
-0.582993	-0.00890641	-0.582993	-0.0411282	-0.583002	-0.0584049
-0.584997	-0.00897269	-0.584991	-0.0416857	-0.584997	-0.0592812
-0.587009	-0.00902653	-0.587009	-0.0422819	-0.587018	-0.0601536
-0.589005	-0.0090764	-0.589005	-0.0428669	-0.589011	-0.0610354
-0.591009	-0.00913453	-0.591013	-0.0434605	-0.591019	-0.0619242
-0.593008	-0.00919032	-0.593012	-0.0440662	-0.593027	-0.0628275
-0.595001	-0.00924716	-0.594998	-0.0446672	-0.59501	-0.0637325
-0.597015	-0.00930643	-0.597003	-0.0452942	-0.597018	-0.0646503
-0.59902	-0.0093647	-0.59902	-0.0459026	-0.599027	-0.0655643
-0.601038	-0.00943379	-0.601032	-0.0465366	-0.60105	-0.0664764
-0.603021	-0.00950151	-0.603021	-0.0471733	-0.603036	-0.0673977
-0.605039	-0.00956073	-0.605042	-0.0478096	-0.605042	-0.0683277
-0.607025	-0.00962195	-0.607031	-0.0484556	-0.607043	-0.0692642
-0.60903	-0.00968485	-0.609027	-0.0490818	-0.609042	-0.0702038
-0.611035	-0.00975008	-0.611029	-0.0497326	-0.611038	-0.0711521
-0.613034	-0.0098033	-0.613028	-0.0503748	-0.61304	-0.0720936
-0.61503	-0.00987034	-0.615021	-0.0510374	-0.615036	-0.0730385
-0.617001	-0.00993881	-0.616998	-0.0517019	-0.617004	-0.0739906
-0.619006	-0.0100025	-0.619016	-0.0523451	-0.619019	-0.0749489
-0.620996	-0.0100899	-0.620996	-0.0529259	-0.620999	-0.0758961
-0.62301	-0.0101567	-0.62301	-0.0535852	-0.623013	-0.0768524
-0.624994	-0.0102257	-0.625	-0.0542551	-0.625006	-0.0777935
-0.626984	-0.0102931	-0.62699	-0.0549345	-0.626993	-0.078746
-0.628986	-0.0103666	-0.628992	-0.0556189	-0.628986	-0.0797073
-0.630975	-0.0104343	-0.630978	-0.0563175	-0.630978	-0.080669
-0.632965	-0.0105094	-0.632974	-0.0570053	-0.632977	-0.0816265
-0.634955	-0.010585	-0.634961	-0.0576946	-0.634958	-0.0825783
-0.636975	-0.0106595	-0.636978	-0.0583853	-0.636981	-0.0835342
-0.638943	-0.0107271	-0.638956	-0.0590891	-0.638953	-0.0844761
-0.64097	-0.0108043	-0.640976	-0.0597935	-0.640979	-0.0854385
-0.642957	-0.0108675	-0.642957	-0.0604794	-0.642957	-0.0863888
-0.644986	-0.0109464	-0.644989	-0.0611633	-0.644992	-0.0873432
-0.646988	-0.0110276	-0.646991	-0.0618484	-0.646985	-0.0882847
-0.648975	-0.0111033	-0.648981	-0.0625475	-0.648984	-0.0892117
-0.651004	-0.0111796	-0.651007	-0.0632332	-0.65101	-0.0901485
-0.652991	-0.0112484	-0.652991	-0.0639	-0.652991	-0.0910866
-0.655002	-0.0113292	-0.655005	-0.0645645	-0.654996	-0.0920204
-0.657016	-0.0114014	-0.657016	-0.0652336	-0.657016	-0.0929455
-0.659003	-0.0114759	-0.659009	-0.0658993	-0.659003	-0.0938564
-0.661026	-0.0115571	-0.661035	-0.0665554	-0.661035	-0.0947586
-0.662994	-0.0116477	-0.663004	-0.0672203	-0.66301	-0.0956528
-0.665003	-0.011729	-0.665003	-0.0678501	-0.665012	-0.096555
-0.667023	-0.0118201	-0.667029	-0.0685242	-0.667038	-0.0974495
-0.669015	-0.0118987	-0.669015	-0.0691933	-0.669019	-0.0983254
-0.67103	-0.0119732	-0.67103	-0.0698532	-0.67103	-0.0991928
-0.673032	-0.0120527	-0.673029	-0.0705338	-0.673035	-0.100039
-0.67504	-0.0121475	-0.675037	-0.0711563	-0.675046	-0.100877
-0.677042	-0.0122403	-0.677042	-0.0717899	-0.677048	-0.101714
-0.679031	-0.0123355	-0.679041	-0.0724132	-0.679037	-0.102544
-0.681033	-0.0124193	-0.681027	-0.0730469	-0.68103	-0.103348
-0.683041	-0.0125184	-0.683038	-0.0736889	-0.683048	-0.104151
-0.685016	-0.0126108	-0.68501	-0.0742565	-0.685019	-0.104929
-0.687018	-0.0127349	-0.687015	-0.0748634	-0.687018	-0.105696
-0.689017	-0.0128461	-0.689017	-0.0754211	-0.689032	-0.10646
-0.69101	-0.0129402	-0.691013	-0.0759899	-0.691019	-0.107202
-0.693021	-0.0130258	-0.693012	-0.0766148	-0.693033	-0.107938
-0.695001	-0.0131215	-0.69501	-0.0772079	-0.695026	-0.108644
-0.696988	-0.013207	-0.696997	-0.0778049	-0.697	-0.109338
-0.699011	-0.013282	-0.69902	-0.0783871	-0.69902	-0.110028
-0.70098	-0.0133727	-0.700986	-0.078933	-0.700986	-0.110696
-0.702997	-0.0134691	-0.703	-0.079491	-0.703003	-0.111355
-0.704983	-0.0135656	-0.704983	-0.0800293	-0.704983	-0.111985
-0.706955	-0.0136631	-0.706964	-0.0806088	-0.706964	-0.1126
-0.708963	-0.013755	-0.708966	-0.0811722	-0.708978	-0.113209
-0.710947	-0.0138459	-0.71095	-0.0817383	-0.710956	-0.11379
-0.712943	-0.0139464	-0.712949	-0.0822716	-0.712958	-0.114369
-0.714947	-0.0140258	-0.71496	-0.0827892	-0.714957	-0.114933
-0.716986	-0.0141245	-0.716992	-0.0832974	-0.717001	-0.115484
-0.71897	-0.0142348	-0.718976	-0.0838303	-0.718982	-0.116006
-0.721005	-0.0143391	-0.721011	-0.0843681	-0.721014	-0.116521
-0.722995	-0.0144486	-0.723013	-0.0848412	-0.723013	-0.117006
-0.725012	-0.0145328	-0.725018	-0.0853134	-0.725021	-0.117491
-0.727032	-0.0146299	-0.727029	-0.0858242	-0.727035	-0.117958
-0.729025	-0.0147222	-0.729028	-0.0863316	-0.729034	-0.118399
-0.731039	-0.0148248	-0.731039	-0.0868385	-0.731046	-0.118828
-0.733047	-0.0149386	-0.733044	-0.087339	-0.733047	-0.119241
-0.735059	-0.0150594	-0.735059	-0.087822	-0.735068	-0.11964
-0.737073	-0.0151714	-0.737073	-0.0883026	-0.737079	-0.120036
-0.739072	-0.0152734	-0.739075	-0.0887783	-0.739084	-0.120402
-0.741067	-0.0153579	-0.741071	-0.0892078	-0.741083	-0.120763
-0.743103	-0.0154598	-0.743106	-0.0896454	-0.743109	-0.121109
-0.745071	-0.0155613	-0.745074	-0.0901241	-0.745081	-0.121429
-0.747113	-0.0156467	-0.747113	-0.0905262	-0.747125	-0.121761
-0.749097	-0.0157318	-0.749103	-0.0909737	-0.749115	-0.122076
-0.751083	-0.0158393	-0.751089	-0.0914051	-0.751093	-0.122379
-0.753116	-0.0159285	-0.753116	-0.0918358	-0.753119	-0.122662
-0.755093	-0.0160189	-0.755093	-0.0922619	-0.755096	-0.122924
-0.757083	-0.0160988	-0.757089	-0.0926514	-0.757092	-0.123187
-0.759112	-0.0161902	-0.759109	-0.0930481	-0.759116	-0.123449
-0.761096	-0.0163136	-0.761093	-0.0934414	-0.761099	-0.12369
-0.763123	-0.0164013	-0.763123	-0.0938297	-0.763147	-0.123934
-0.7651	-0.0164912	-0.7651	-0.0942017	-0.765106	-0.12414
-0.76712	-0.0166331	-0.76712	-0.0945847	-0.767133	-0.124356
-0.769125	-0.0167547	-0.769128	-0.0949657	-0.769131	-0.124558
-0.771106	-0.01687	-0.771112	-0.0952805	-0.771121	-0.124745
-0.773105	-0.0169562	-0.773114	-0.0956219	-0.773114	-0.12494
-0.775095	-0.0170847	-0.775104	-0.0959473	-0.775107	-0.12512
-0.777097	-0.0171927	-0.777103	-0.096291	-0.777106	-0.12528
-0.779099	-0.0173126	-0.779114	-0.0966064	-0.779111	-0.125441
-0.781088	-0.017419	-0.781088	-0.0969322	-0.781094	-0.125598
-0.783087	-0.0175168	-0.783087	-0.0972565	-0.78309	-0.125741
-0.785086	-0.0176256	-0.785101	-0.0975838	-0.785104	-0.125885
-0.787076	-0.0177633	-0.787076	-0.0978844	-0.787079	-0.126011
-0.789075	-0.0179576	-0.789075	-0.0981705	-0.789075	-0.126134
-0.791071	-0.0181102	-0.79108	-0.0984665	-0.79108	-0.126248
-0.793033	-0.0182479	-0.793033	-0.0987476	-0.793039	-0.12635
-0.795065	-0.0183427	-0.795071	-0.0990337	-0.795065	-0.126466
-0.797034	-0.0184494	-0.797043	-0.0993263	-0.79704	-0.126559
-0.799029	-0.0185334	-0.799036	-0.0995655	-0.799039	-0.126649
-0.801041	-0.0186619	-0.801047	-0.0998165	-0.80105	-0.126733
-0.803043	-0.018733	-0.803049	-0.100064	-0.803049	-0.126803
-0.805048	-0.0188264	-0.805045	-0.100306	-0.805057	-0.126878
-0.807019	-0.0189348	-0.807022	-0.100569	-0.807022	-0.126938
-0.809024	-0.0190547	-0.809033	-0.100798	-0.809033	-0.126999
-0.81102	-0.0191811	-0.811023	-0.101015	-0.811023	-0.127049
-0.813016	-0.0193185	-0.813019	-0.101259	-0.813022	-0.127085
-0.815021	-0.0194859	-0.815027	-0.101487	-0.815027	-0.127129
-0.817001	-0.0195982	-0.817017	-0.101726	-0.81701	-0.127162
-0.819009	-0.0197411	-0.819016	-0.10194	-0.819013	-0.127201
-0.820987	-0.0198601	-0.821002	-0.102135	-0.82099	-0.127222
-0.822977	-0.0199734	-0.822986	-0.102327	-0.822998	-0.127239
-0.824966	-0.0200816	-0.824979	-0.102501	-0.824979	-0.127251
-0.826984	-0.0202183	-0.826984	-0.102685	-0.826984	-0.127266
-0.828961	-0.0203397	-0.828979	-0.10285	-0.82897	-0.127271
-0.830963	-0.020458	-0.830972	-0.103052	-0.830975	-0.127278
-0.832965	-0.020601	-0.832968	-0.103268	-0.832968	-0.127279
-0.834943	-0.0207259	-0.834955	-0.103455	-0.834958	-0.127274
-0.836942	-0.0208252	-0.836945	-0.10365	-0.836951	-0.127269
-0.838919	-0.0209726	-0.838919	-0.103828	-0.838922	-0.127247
-0.840894	-0.0210879	-0.840894	-0.104009	-0.840906	-0.127234
-0.842908	-0.0212085	-0.842911	-0.10416	-0.842914	-0.127225
-0.844894	-0.021329	-0.844891	-0.104306	-0.844894	-0.12721
-0.846893	-0.0215024	-0.846896	-0.104474	-0.846896	-0.127189
-0.848853	-0.0216085	-0.848853	-0.104593	-0.848859	-0.127161
-0.85087	-0.0217727	-0.85087	-0.104754	-0.85087	-0.127144
-0.852859	-0.0219043	-0.852866	-0.104858	-0.852866	-0.127119
-0.854828	-0.0220241	-0.854843	-0.104977	-0.854843	-0.127093
-0.856827	-0.0221757	-0.856827	-0.105134	-0.85683	-0.127058
-0.85881	-0.0222022	-0.85881	-0.10525	-0.858814	-0.127031
-0.8608	-0.0222999	-0.860809	-0.105367	-0.860809	-0.126998
-0.862775	-0.0224925	-0.862781	-0.105475	-0.862784	-0.126962
-0.864746	-0.0226745	-0.864755	-0.105587	-0.864764	-0.126924
-0.866745	-0.0228772	-0.866751	-0.105683	-0.866748	-0.12689
-0.868726	-0.0229871	-0.868735	-0.105772	-0.868747	-0.126854
-0.870697	-0.0230894	-0.870709	-0.105885	-0.870709	-0.126805
-0.872714	-0.0233088	-0.872723	-0.105959	-0.872723	-0.126772
-0.874731	-0.0237857	-0.874734	-0.106058	-0.874738	-0.126744
-0.87677	-0.0238977	-0.876773	-0.10614	-0.87677	-0.126722
-0.878803	-0.0239777	-0.878809	-0.106231	-0.878809	-0.126684
-0.880823	-0.0240904	-0.880823	-0.106322	-0.880826	-0.126648
-0.882834	-0.0242147	-0.882831	-0.106387	-0.882834	-0.126607
-0.884836	-0.024249	-0.884839	-0.106458	-0.884836	-0.126563
-0.886862	-0.0243121	-0.886859	-0.106519	-0.886865	-0.126523
-0.888858	-0.0243085	-0.888861	-0.106599	-0.888861	-0.126485
-0.890863	-0.0244826	-0.890869	-0.106659	-0.890878	-0.126446
-0.892874	-0.0246172	-0.892874	-0.106733	-0.89288	-0.126399
-0.894885	-0.0246695	-0.8949	-0.106788	-0.8949	-0.126364
-0.896902	-0.0247019	-0.896902	-0.106821	-0.896909	-0.126331
-0.898886	-0.0247953	-0.898892	-0.106865	-0.898895	-0.126285
-0.900928	-0.0249037	-0.900934	-0.106894	-0.900934	-0.126256
-0.902924	-0.0249497	-0.902927	-0.106944	-0.902933	-0.126221
-0.904938	-0.0250417	-0.904935	-0.106994	-0.904938	-0.126172
-0.906958	-0.0252098	-0.906973	-0.107016	-0.906967	-0.126136
-0.90892	-0.0253872	-0.908929	-0.10706	-0.908923	-0.126089
-0.910959	-0.0255823	-0.910956	-0.107091	-0.910956	-0.126051
-0.912952	-0.0256775	-0.912955	-0.107148	-0.912958	-0.126007
-0.914954	-0.0257355	-0.91496	-0.107176	-0.914957	-0.125962
-0.916971	-0.0257571	-0.916971	-0.107179	-0.916965	-0.125918
-0.918945	-0.0258492	-0.918945	-0.107211	-0.918948	-0.125874
-0.920969	-0.0258761	-0.920966	-0.10722	-0.920966	-0.125835
-0.922971	-0.0260951	-0.92298	-0.107245	-0.922977	-0.125799
-0.924967	-0.0262074	-0.924982	-0.107235	-0.924979	-0.125758
-0.926978	-0.0262155	-0.926984	-0.107236	-0.926987	-0.125714
-0.928983	-0.0264581	-0.928989	-0.107262	-0.928989	-0.125672
-0.930969	-0.0266746	-0.930978	-0.107238	-0.930982	-0.125631
-0.93299	-0.0268154	-0.932993	-0.107276	-0.932993	-0.125586
-0.934967	-0.0266069	-0.934976	-0.107281	-0.934976	-0.125533
-0.936984	-0.0266223	-0.93699	-0.107307	-0.936993	-0.125491
-0.938989	-0.0266749	-0.938995	-0.107305	-0.938998	-0.125448
-0.94097	-0.0268766	-0.940973	-0.107272	-0.940976	-0.125396
-0.942981	-0.0269157	-0.942987	-0.107276	-0.942993	-0.125355
-0.944977	-0.0268726	-0.944989	-0.107253	-0.944983	-0.125313
-0.94697	-0.026847	-0.946973	-0.107254	-0.946976	-0.125269
-0.948987	-0.0268808	-0.948996	-0.10722	-0.948999	-0.125233
-0.950961	-0.026909	-0.950967	-0.107222	-0.950961	-0.125182
-0.952954	-0.0269862	-0.95296	-0.107238	-0.952969	-0.125141
-0.954938	-0.0269979	-0.954944	-0.107198	-0.954944	-0.125102
-0.956943	-0.0269789	-0.956943	-0.107215	-0.956946	-0.125055
-0.958945	-0.0270385	-0.958939	-0.107191	-0.958954	-0.125005
-0.960925	-0.027097	-0.960931	-0.107188	-0.960935	-0.124953
-0.962933	-0.0270839	-0.962943	-0.10717	-0.962943	-0.124906
-0.964932	-0.0269904	-0.964944	-0.107156	-0.964947	-0.124862
-0.966919	-0.0271195	-0.966928	-0.107143	-0.966934	-0.124811
-0.968918	-0.0269938	-0.968921	-0.107101	-0.968921	-0.124767
-0.97092	-0.026684	-0.970935	-0.107099	-0.970938	-0.124724
-0.972907	-0.0266039	-0.97291	-0.107056	-0.972919	-0.124682
-0.97489	-0.0265257	-0.974896	-0.107045	-0.974896	-0.124638
-0.976874	-0.0265102	-0.976883	-0.107027	-0.976883	-0.124598
-0.978882	-0.0265647	-0.978891	-0.106986	-0.978891	-0.124554
-0.980881	-0.0266256	-0.980884	-0.106987	-0.980887	-0.124509
-0.982849	-0.0266357	-0.98287	-0.10692	-0.982861	-0.124458
-0.984857	-0.0266506	-0.984876	-0.106922	-0.984866	-0.124417
-0.986847	-0.0266432	-0.986856	-0.106883	-0.986859	-0.124374
-0.988827	-0.0265948	-0.98884	-0.106846	-0.98884	-0.124327
-0.990848	-0.0265021	-0.990857	-0.106844	-0.99086	-0.124287
-0.992813	-0.0265009	-0.992813	-0.106773	-0.992819	-0.124242
-0.994836	-0.0265	-0.994852	-0.106767	-0.994855	-0.124205
-0.996808	-0.0265465	-0.996811	-0.106713	-0.996814	-0.124158
-0.998785	-0.0265587	-0.998801	-0.106711	-0.998804	-0.124114
