# Supplementary material for: Effect of the supergravity on the formation and cycle life of non-aqueous lithium metal batteries
Source: Nat Commun. 2022 Jan 10;13:5. doi: 10.1038/s41467-021-27429-8 (PMC8748458; doi:10.1038/s41467-021-27429-8)
Supplement: Supplementary file 4 — Source Data [file 41467_2021_27429_MOESM4_ESM.zip › Source Data/Supplementary Figure18.xlsx]

## Sheet: Sheet1
8.07	8.9	17.31	18.599	2.6	5.16	27.951	29.928	2.9	4.51	8.1157	10.329	2.15	3.6	2.2016	3.8033					Figure 18b	-0.148108	-0.182682	-0.14812	-0.300819	-0.14812	-0.280952	-0.14814	-0.260143
9.03	10.2	19.301	21.886	3.23	6.2	32.624	33.772	3.54	5.3	9.4187	11.845	2.48	4.39	2.5487	4.5287						-0.149647	0.0236416	-0.14965	-0.126417	-0.14964	-0.100863	-0.14965	-0.0680138
10.2	11.7	21.901	25.798	3.92	7.45	38.227	37.625	4.22	6.18	11.047	13.579	2.96	5.27	2.9808	5.3775						-0.149533	0.0178979	-0.14954	-0.126417	-0.14955	-0.103976	-0.14954	-0.076729
11.5	13.5	25.038	30.049	4.8	8.83	44.786	41.269	5.02	7.16	12.922	15.384	3.5	6.34	3.525	6.373						-0.149437	0.0194997	-0.14944	-0.133047	-0.14944	-0.103976	-0.14944	-0.0796734
13.1	15.5	29.046	34.876	5.91	10.4	52.182	44.425	5.95	8.21	15.199	17.342	4.2	7.57	4.2075	7.5247						-0.149337	0.012842	-0.14935	-0.133047	-0.14934	-0.11027	-0.14934	-0.0826378
14.9	17.7	34.028	40.124	7.25	12	60.715	46.973	6.99	9.34	17.885	19.367	5.1	8.97	5.069	8.8512						-0.149239	0.016598	-0.14924	-0.133047	-0.14924	-0.11027	-0.14924	-0.0856227
17.1	20.3	40.147	45.653	8.85	13.8	69.515	48.494	8.19	10.6	21.009	21.389	6.26	10.5	6.1513	10.354						-0.149135	0.0107838	-0.14914	-0.136401	-0.14914	-0.11027	-0.14914	-0.0856227
19.6	23.1	47.612	51.304	10.7	15.7	78.815	48.954	9.56	12	24.616	23.34	7.71	12.2	7.489	12.008						-0.149047	0.0137483	-0.14906	-0.136401	-0.14906	-0.113452	-0.14905	-0.0856227
22.4	26.2	56.488	56.75	12.8	17.7	88.06	48.263	11.1	13.6	28.682	25.107	9.5	14.1	9.2242	13.886						-0.148952	0.0132715	-0.14895	-0.136401	-0.14896	-0.113452	-0.14895	-0.0886282
25.6	29.8	66.829	61.65	15.2	19.9	96.888	46.505	13	15.3	33.187	26.587	11.7	15.9	11.286	15.805						-0.14884	0.00811288	-0.14885	-0.139781	-0.14885	-0.113452	-0.14885	-0.0886282
29.4	33.9	78.463	65.575	17.9	22.3	105.08	43.843	15.3	17.3	38.038	27.67	14.3	17.8	13.851	17.813						-0.148744	0.0125554	-0.14875	-0.136401	-0.14875	-0.116657	-0.14874	-0.0916547
33.9	38.6	90.935	68.127	20.9	24.9	112.39	40.534	17.9	19.3	43.056	28.269	17.4	19.6	16.917	19.767						-0.14865	0.00644424	-0.14865	-0.136401	-0.14865	-0.116657	-0.14865	-0.0916547
39.4	43.8	104.46	69.105	24.4	27.7	118.76	36.821	20.9	21.3	48.365	28.345	20.9	21.2	20.485	21.537						-0.14854	0.0102558	-0.14855	-0.143187	-0.14855	-0.116657	-0.14854	-0.0916547
46	49.5	117.48	68.332	28.4	30.8	124.15	32.959	24.3	23.4	53.407	27.89	24.7	22.6	24.545	22.991						-0.148439	0.00770236	-0.14845	-0.139781	-0.14845	-0.116657	-0.14844	-0.0916547
54.2	55.4	130.26	65.904	33	34.1	128.59	29.187	28.3	25.3	58.354	26.929	29	23.6	28.975	23.979						-0.148344	0.00608064	-0.14835	-0.139781	-0.14835	-0.119886	-0.14835	-0.0947024
64.1	61.1	142.03	62.092	38.4	37.5	132.37	25.455	32.7	27	62.965	25.547	33.4	24.1	33.644	24.4						-0.148255	0.00890867	-0.14826	-0.143187	-0.14826	-0.119886	-0.14825	-0.0916547
75.8	66.1	152.47	57.292	44.6	40.9	135.32	22.136	37.6	28.1	67.148	23.852	37.9	24.1	38.341	24.203						-0.148152	0.00313642	-0.14816	-0.143187	-0.14815	-0.119886	-0.14816	-0.0947024
89.1	69.7	161.52	51.872	51.8	44	137.76	19.061	42.8	28.9	70.886	21.94	42.4	23.5	42.817	23.426						-0.148051	0.00712214	-0.14806	-0.143187	-0.14805	-0.123139	-0.14805	-0.0977716
104	71.2	169.11	46.24	59.7	46.6			48.1	29.1	74.143	19.927	46.7	22.4	47.123	22.099						-0.147949	0.0020853	-0.14795	-0.143187	-0.14795	-0.119886	-0.14795	-0.0977716
118	70.5	175.38	40.667	68.5	48.5			53.3	28.6	76.95	17.893	50.6	20.9	50.815	20.454						-0.147849	0.00530394	-0.14786	-0.143187	-0.14785	-0.119886	-0.14785	-0.0977716
132	67.4	180.46	35.391	77.8	49.3			58.3	27.6	79.329	15.917	54.2	19.1	54.079	18.546						-0.147748	0.00530394	-0.14775	-0.143187	-0.14775	-0.126417	-0.14775	-0.0977716
145	62.5	184.5	30.596	87.3	48.9			63	26			57.1	17	56.823	16.547						-0.147644	0.000614365	-0.14765	-0.14662	-0.14765	-0.123139	-0.14765	-0.0977716
156	56.4	187.84	26.118	96.5	47.3			67.3	24			59.5	14.9	59.077	14.572						-0.147553	0.0048178	-0.14755	-0.143187	-0.14756	-0.123139	-0.14755	-0.0977716
165	49.7	190.39	22.314	105	44.6			70.9	21.7			61.4	12.8	60.915	12.685						-0.147452	-0.000492118	-0.14746	-0.143187	-0.14746	-0.126417	-0.14746	-0.100863
172	43.1	192.47	18.917	113	41			73.9	19.2			62.9	10.9	62.389	10.947						-0.147356	0.00284334	-0.14736	-0.14662	-0.14736	-0.126417	-0.14736	-0.100863
177	36.9	194.12	15.985	120	36.8			76.4	16.8			64	9.28	63.567	9.3764						-0.14725	0.00166904	-0.14726	-0.14662	-0.14727	-0.126417	-0.14726	-0.100863
182	31.3	195.43	13.479	125	32.4			78.1	14.4			64.8	7.84	64.502	7.9878						-0.147154	-0.00103409	-0.14716	-0.14662	-0.14716	-0.126417	-0.14716	-0.100863
185	26.4	196.49	11.333	129	28			79.4	12.2			65.4	6.65	65.236	6.7895						-0.147055	0.00274561	-0.14706	-0.150081	-0.14706	-0.126417	-0.14706	-0.100863
188	22.3			133	23.9			80.3	10.2			65.9	5.69	65.841	5.7144						-0.146951	-0.002392	-0.14696	-0.14662	-0.14695	-0.126417	-0.14696	-0.100863
190	18.9			135	20.4			81	8.51			66.2	4.95	66.303	4.8291						-0.146851	0.00120334	-0.14686	-0.14662	-0.14685	-0.129719	-0.14685	-0.103976
191	15.9			137	17			81.3	7.12			66.5	4.38	66.68	4.0572						-0.146742	-0.00308493	-0.14675	-0.150081	-0.14676	-0.129719	-0.14675	-0.103976
193	13.7			138	14.3			81.5	6			66.7	3.99	66.982	3.4035						-0.146661	-0.00039365	-0.14666	-0.150081	-0.14667	-0.129719	-0.14666	-0.103976
195	11.8			140	12.1			81.5	5.13			66.9	3.73	67.224	2.8529						-0.146561	-0.000369037	-0.14656	-0.150081	-0.14656	-0.129719	-0.14656	-0.103976
196	10.4			140	10.4			81.7	4.44			67.1	3.6	67.42	2.3869						-0.146455	-0.00489672	-0.14646	-0.150081	-0.14646	-0.133047	-0.14646	-0.103976
197	9.22			141	8.95			82.3	4			67.4	3.59	67.579	1.9959						-0.146358	-0.000639863	-0.14636	-0.150081	-0.14637	-0.133047	-0.14636	-0.103976
198	8.41			141	7.99			82.3	3.63			67.7	3.64	67.709	1.6669						-0.146257	-0.00616698	-0.14626	-0.150081	-0.14626	-0.133047	-0.14626	-0.103976
200	7.72			142	7.26			82.4	3.52			68	3.75								-0.146152	-0.00258987	-0.14616	-0.150081	-0.14615	-0.136401	-0.14615	-0.107112
201	7.22			142	6.79			82.1	3.41			68.4	3.9								-0.146058	-0.00415123	-0.14606	-0.153569	-0.14605	-0.133047	-0.14606	-0.107112
202	6.77			143	6.6			82	3.3			68.9	4.04								-0.145954	-0.00646641	-0.14596	-0.153569	-0.14596	-0.133047	-0.14596	-0.107112
204	6.71			143	6.68			82.2	3.21			69.4	4.1								-0.145879	-0.00291159	-0.14588	-0.153569	-0.14588	-0.136401	-0.14588	-0.107112
205	6.43			144	6.78			82.6	3.3			70	4.17								-0.145781	-0.008794	-0.14578	-0.153569	-0.14578	-0.136401	-0.14577	-0.107112
207	6.18			145	7.12			82.7	3.23			70.8	4.2								-0.145674	-0.00469779	-0.14568	-0.153569	-0.14568	-0.136401	-0.14568	-0.103976
209	6.18			146	7.45			83	3.24			71.5	4.13								-0.14558	-0.00919571	-0.14558	-0.153569	-0.14559	-0.139781	-0.14558	-0.107112
211	5.89			147	7.87			83.4	3.21			72.3	3.95								-0.145476	-0.00621687	-0.14547	-0.157086	-0.14548	-0.136401	-0.14548	-0.107112
				148	8.23			83.8	3.12			72.9	3.75								-0.145373	-0.00594255	-0.14538	-0.153569	-0.14538	-0.136401	-0.14538	-0.107112
				150	8.57			83.8	3.03			73.4	3.5								-0.14528	-0.0106046	-0.14528	-0.153569	-0.14528	-0.139781	-0.14528	-0.107112
				151	8.69			84	2.87			73.8	3.22								-0.145177	-0.00669112	-0.14519	-0.157086	-0.14518	-0.139781	-0.14518	-0.107112
				153	8.74			84.1	2.79			74.3	2.95								-0.145084	-0.0117401	-0.14509	-0.157086	-0.1451	-0.139781	-0.14509	-0.107112
				154	8.66			84.1	2.71			74.7	2.73								-0.144986	-0.00816708	-0.14499	-0.157086	-0.14499	-0.139781	-0.14499	-0.107112
								84.2	2.56												-0.144884	-0.00899481	-0.14489	-0.157086	-0.14489	-0.143187	-0.14489	-0.107112
								84.7	2.52												-0.144778	-0.0123722	-0.14479	-0.160631	-0.14479	-0.139781	-0.14478	-0.107112
								84.5	2.37												-0.144679	-0.00834252	-0.14469	-0.157086	-0.14469	-0.143187	-0.14468	-0.107112
								84.6	2.15												-0.144578	-0.013563	-0.14459	-0.157086	-0.14458	-0.143187	-0.14458	-0.107112
								84.8	2.12												-0.144476	-0.0102771	-0.14448	-0.160631	-0.14448	-0.143187	-0.14448	-0.107112
								84.6	2.01												-0.144381	-0.0136645	-0.14438	-0.160631	-0.14438	-0.143187	-0.14438	-0.103976
								84.4	1.92												-0.144291	-0.011437	-0.14429	-0.157086	-0.1443	-0.14662	-0.14429	-0.107112
								84.4	1.89												-0.144191	-0.0111089	-0.14419	-0.160631	-0.14419	-0.143187	-0.14418	-0.107112
								84.8	1.88												-0.144086	-0.0157251	-0.14409	-0.160631	-0.14409	-0.143187	-0.14409	-0.107112
								84.3	1.89												-0.143985	-0.011538	-0.14399	-0.160631	-0.14399	-0.14662	-0.14399	-0.103976
								83.9	1.61												-0.143884	-0.0164141	-0.14389	-0.160631	-0.14389	-0.14662	-0.14389	-0.103976
								83.7	1.78												-0.143781	-0.0133855	-0.14378	-0.164205	-0.14379	-0.14662	-0.14379	-0.103976
								83.3	1.41												-0.143678	-0.0139692	-0.14368	-0.160631	-0.14368	-0.150081	-0.14369	-0.103976
								87.2	0.741												-0.143581	-0.0176417	-0.14358	-0.160631	-0.14359	-0.14662	-0.14358	-0.107112
																					-0.143488	-0.0135123	-0.1435	-0.164205	-0.1435	-0.14662	-0.14349	-0.107112
																					-0.143386	-0.0191811	-0.14339	-0.164205	-0.14339	-0.150081	-0.14339	-0.103976
																					-0.143288	-0.0153937	-0.14329	-0.164205	-0.14329	-0.150081	-0.14329	-0.103976
																					-0.143187	-0.0193096	-0.1432	-0.164205	-0.14319	-0.150081	-0.14318	-0.103976
																					-0.143079	-0.0170274	-0.14309	-0.164205	-0.14309	-0.153569	-0.14309	-0.103976
																					-0.142981	-0.0161587	-0.14298	-0.164205	-0.14299	-0.153569	-0.14299	-0.107112
																					-0.142875	-0.0211905	-0.14288	-0.164205	-0.14289	-0.150081	-0.14288	-0.107112
																					-0.142783	-0.0170019	-0.14279	-0.167809	-0.14279	-0.153569	-0.14278	-0.107112
																					-0.142689	-0.0219141	-0.1427	-0.164205	-0.1427	-0.153569	-0.1427	-0.103976
																					-0.142596	-0.018462	-0.14259	-0.164205	-0.1426	-0.153569	-0.14259	-0.103976
																					-0.142493	-0.019361	-0.14249	-0.167809	-0.14249	-0.153569	-0.14249	-0.103976
																					-0.142388	-0.0228203	-0.14239	-0.167809	-0.14239	-0.157086	-0.14239	-0.103976
																					-0.142288	-0.0187187	-0.14229	-0.167809	-0.14229	-0.153569	-0.14228	-0.107112
																					-0.142188	-0.0242482	-0.14219	-0.171444	-0.14219	-0.153569	-0.14219	-0.107112
																					-0.142077	-0.0206486	-0.14209	-0.167809	-0.14208	-0.157086	-0.14208	-0.107112
																					-0.141981	-0.0240922	-0.14199	-0.167809	-0.14199	-0.157086	-0.14198	-0.103976
																					-0.141893	-0.0222764	-0.14189	-0.171444	-0.14189	-0.157086	-0.14189	-0.103976
																					-0.141788	-0.0215263	-0.14179	-0.171444	-0.14179	-0.160631	-0.14179	-0.103976
																					-0.141693	-0.0265165	-0.14168	-0.167809	-0.14169	-0.157086	-0.1417	-0.107112
																					-0.141583	-0.0219917	-0.14158	-0.167809	-0.14159	-0.157086	-0.14159	-0.107112
																					-0.141483	-0.0265688	-0.14149	-0.171444	-0.14148	-0.160631	-0.14149	-0.107112
																					-0.141376	-0.0237544	-0.14139	-0.171444	-0.14138	-0.160631	-0.14138	-0.103976
																					-0.14128	-0.0245344	-0.14128	-0.171444	-0.14128	-0.160631	-0.14128	-0.107112
																					-0.141177	-0.0276158	-0.14118	-0.175109	-0.14118	-0.164205	-0.14118	-0.103976
																					-0.141091	-0.0238064	-0.14109	-0.171444	-0.14109	-0.160631	-0.14109	-0.107112
																					-0.140985	-0.0295857	-0.14099	-0.171444	-0.14099	-0.160631	-0.14099	-0.107112
																					-0.14088	-0.0256547	-0.14089	-0.175109	-0.14089	-0.164205	-0.14088	-0.107112
																					-0.140782	-0.0290069	-0.14078	-0.175109	-0.14079	-0.164205	-0.14078	-0.107112
																					-0.140682	-0.0277993	-0.14068	-0.175109	-0.14068	-0.164205	-0.14068	-0.107112
																					-0.140576	-0.0264381	-0.14058	-0.175109	-0.14058	-0.164205	-0.14058	-0.107112
																					-0.140476	-0.0315118	-0.14048	-0.178805	-0.14047	-0.167809	-0.14048	-0.107112
																					-0.140375	-0.0270396	-0.14037	-0.175109	-0.14038	-0.164205	-0.14038	-0.107112
																					-0.140288	-0.0320674	-0.14028	-0.175109	-0.14029	-0.164205	-0.14029	-0.107112
																					-0.140181	-0.0286916	-0.14018	-0.178805	-0.14019	-0.167809	-0.14018	-0.107112
																					-0.140085	-0.0291647	-0.14009	-0.175109	-0.14008	-0.167809	-0.14008	-0.107112
																					-0.139986	-0.0329951	-0.13998	-0.175109	-0.13999	-0.167809	-0.13999	-0.107112
																					-0.13989	-0.028823	-0.13989	-0.178805	-0.13989	-0.171444	-0.13989	-0.107112
																					-0.139783	-0.0341109	-0.13979	-0.178805	-0.13979	-0.167809	-0.13979	-0.107112
																					-0.139682	-0.0306928	-0.13968	-0.178805	-0.13969	-0.167809	-0.13969	-0.11027
																					-0.139584	-0.0333933	-0.13959	-0.178805	-0.13959	-0.171444	-0.13959	-0.11027
																					-0.139491	-0.0327298	-0.13949	-0.178805	-0.1395	-0.171444	-0.1395	-0.11027
																					-0.139387	-0.0314589	-0.1394	-0.178805	-0.1394	-0.167809	-0.13939	-0.107112
																					-0.139289	-0.0363779	-0.13929	-0.178805	-0.13929	-0.171444	-0.13929	-0.11027
																					-0.139185	-0.0320409	-0.13919	-0.182533	-0.13919	-0.171444	-0.13919	-0.107112
																					-0.139085	-0.0367257	-0.13909	-0.178805	-0.13909	-0.171444	-0.13908	-0.11027
																					-0.138985	-0.0337386	-0.13898	-0.178805	-0.13899	-0.175109	-0.13899	-0.11027
																					-0.138875	-0.03459	-0.13888	-0.182533	-0.13888	-0.175109	-0.13888	-0.11027
																					-0.138778	-0.0378512	-0.13878	-0.182533	-0.13878	-0.171444	-0.13878	-0.11027
																					-0.138687	-0.0338981	-0.13869	-0.182533	-0.13869	-0.175109	-0.13869	-0.11027
																					-0.138588	-0.0395179	-0.13859	-0.182533	-0.13859	-0.175109	-0.13859	-0.11027
																					-0.138483	-0.0357366	-0.13849	-0.186293	-0.13849	-0.175109	-0.13848	-0.11027
																					-0.138382	-0.0388989	-0.13838	-0.182533	-0.13838	-0.175109	-0.13838	-0.113452
																					-0.138276	-0.038227	-0.13828	-0.182533	-0.13828	-0.178805	-0.13828	-0.113452
																					-0.138173	-0.0364314	-0.13817	-0.186293	-0.13818	-0.175109	-0.13818	-0.11027
																					-0.138071	-0.0417322	-0.13808	-0.182533	-0.13807	-0.175109	-0.13807	-0.11027
																					-0.137976	-0.0370737	-0.13798	-0.182533	-0.13798	-0.178805	-0.13798	-0.113452
																					-0.137883	-0.0425994	-0.13788	-0.186293	-0.13789	-0.178805	-0.13789	-0.11027
																					-0.137779	-0.0388182	-0.13778	-0.186293	-0.13778	-0.178805	-0.13778	-0.113452
																					-0.137683	-0.0396257	-0.13768	-0.186293	-0.13768	-0.182533	-0.13768	-0.113452
																					-0.137572	-0.0430608	-0.13758	-0.186293	-0.13758	-0.178805	-0.13757	-0.113452
																					-0.137473	-0.0388989	-0.13747	-0.190086	-0.13748	-0.178805	-0.13748	-0.113452
																					-0.137367	-0.0443662	-0.13737	-0.186293	-0.13737	-0.182533	-0.13737	-0.113452
																					-0.137266	-0.0407857	-0.13727	-0.186293	-0.13727	-0.182533	-0.13727	-0.113452
																					-0.137167	-0.0431422	-0.13717	-0.190086	-0.13718	-0.182533	-0.13717	-0.113452
																					-0.137081	-0.0432781	-0.13708	-0.186293	-0.13708	-0.182533	-0.13708	-0.113452
																					-0.136977	-0.0415427	-0.13698	-0.186293	-0.13698	-0.182533	-0.13698	-0.116657
																					-0.13687	-0.0460582	-0.13687	-0.190086	-0.13688	-0.182533	-0.13688	-0.116657
																					-0.136769	-0.0423011	-0.13677	-0.190086	-0.13678	-0.182533	-0.13677	-0.113452
																					-0.136671	-0.0470162	-0.13667	-0.190086	-0.13667	-0.186293	-0.13667	-0.116657
																					-0.136558	-0.0437674	-0.13657	-0.190086	-0.13657	-0.182533	-0.13656	-0.113452
																					-0.136461	-0.0443934	-0.13646	-0.193912	-0.13647	-0.186293	-0.13646	-0.116657
																					-0.136365	-0.0480314	-0.13637	-0.190086	-0.13637	-0.186293	-0.13636	-0.116657
																					-0.136265	-0.0439306	-0.13627	-0.190086	-0.13627	-0.186293	-0.13627	-0.116657
																					-0.136166	-0.0493518	-0.13617	-0.193912	-0.13617	-0.186293	-0.13617	-0.116657
																					-0.136064	-0.0455936	-0.13607	-0.190086	-0.13607	-0.190086	-0.13606	-0.116657
																					-0.135963	-0.0481687	-0.13597	-0.190086	-0.13597	-0.186293	-0.13596	-0.116657
																					-0.135859	-0.0485811	-0.13586	-0.193912	-0.13586	-0.186293	-0.13586	-0.116657
																					-0.135755	-0.046359	-0.13576	-0.193912	-0.13576	-0.190086	-0.13576	-0.119886
																					-0.135656	-0.0521712	-0.13566	-0.193912	-0.13566	-0.190086	-0.13566	-0.119886
																					-0.135557	-0.0472629	-0.13556	-0.193912	-0.13556	-0.190086	-0.13556	-0.119886
																					-0.135464	-0.0521158	-0.13547	-0.197773	-0.13547	-0.190086	-0.13547	-0.119886
																					-0.135362	-0.0488562	-0.13536	-0.193912	-0.13536	-0.190086	-0.13536	-0.119886
																					-0.135259	-0.0492141	-0.13526	-0.193912	-0.13526	-0.190086	-0.13526	-0.119886
																					-0.135155	-0.0531429	-0.13515	-0.197773	-0.13516	-0.193912	-0.13516	-0.119886
																					-0.135053	-0.049159	-0.13505	-0.193912	-0.13506	-0.193912	-0.13505	-0.119886
																					-0.134946	-0.0540889	-0.13495	-0.193912	-0.13495	-0.190086	-0.13495	-0.123139
																					-0.134847	-0.0507592	-0.13485	-0.197773	-0.13485	-0.193912	-0.13485	-0.123139
																					-0.13475	-0.0528095	-0.13475	-0.197773	-0.13475	-0.193912	-0.13475	-0.119886
																					-0.13466	-0.0536156	-0.13466	-0.197773	-0.13467	-0.193912	-0.13466	-0.123139
																					-0.134557	-0.0514785	-0.13456	-0.197773	-0.13456	-0.193912	-0.13456	-0.119886
																					-0.134453	-0.056659	-0.13445	-0.197773	-0.13446	-0.197773	-0.13446	-0.123139
																					-0.134354	-0.0521989	-0.13436	-0.197773	-0.13436	-0.193912	-0.13436	-0.123139
																					-0.134251	-0.0572759	-0.13425	-0.197773	-0.13426	-0.193912	-0.13425	-0.123139
																					-0.134149	-0.0538383	-0.13416	-0.201668	-0.13415	-0.197773	-0.13415	-0.123139
																					-0.134047	-0.0543118	-0.13405	-0.197773	-0.13405	-0.197773	-0.13405	-0.123139
																					-0.133951	-0.058259	-0.13396	-0.197773	-0.13395	-0.197773	-0.13395	-0.123139
																					-0.133861	-0.0538104	-0.13386	-0.201668	-0.13387	-0.201668	-0.13386	-0.123139
																					-0.133759	-0.0589063	-0.13376	-0.201668	-0.13376	-0.197773	-0.13377	-0.126417
																					-0.133666	-0.0554838	-0.13366	-0.197773	-0.13367	-0.197773	-0.13366	-0.126417
																					-0.133553	-0.0575846	-0.13356	-0.201668	-0.13356	-0.201668	-0.13356	-0.126417
																					-0.133456	-0.058259	-0.13346	-0.201668	-0.13345	-0.197773	-0.13346	-0.126417
																					-0.133355	-0.0558752	-0.13336	-0.201668	-0.13336	-0.197773	-0.13336	-0.126417
																					-0.133251	-0.0613636	-0.13325	-0.201668	-0.13326	-0.201668	-0.13325	-0.126417
																					-0.133156	-0.056659	-0.13317	-0.205598	-0.13316	-0.201668	-0.13317	-0.126417
																					-0.133063	-0.0619304	-0.13307	-0.201668	-0.13307	-0.201668	-0.13307	-0.126417
																					-0.132966	-0.0583434	-0.13296	-0.201668	-0.13297	-0.201668	-0.13297	-0.129719
																					-0.132861	-0.0585403	-0.13286	-0.205598	-0.13287	-0.205598	-0.13286	-0.129719
																					-0.132761	-0.0630663	-0.13276	-0.205598	-0.13277	-0.201668	-0.13276	-0.126417
																					-0.132658	-0.0584278	-0.13266	-0.201668	-0.13266	-0.205598	-0.13266	-0.129719
																					-0.132554	-0.0640627	-0.13256	-0.205598	-0.13256	-0.205598	-0.13256	-0.129719
																					-0.132455	-0.0601473	-0.13246	-0.205598	-0.13246	-0.205598	-0.13246	-0.126417
																					-0.132362	-0.0622993	-0.13236	-0.205598	-0.13237	-0.205598	-0.13236	-0.129719
																					-0.13227	-0.0633508	-0.13227	-0.205598	-0.13227	-0.205598	-0.13227	-0.129719
																					-0.132166	-0.0605429	-0.13217	-0.205598	-0.13217	-0.205598	-0.13217	-0.129719
																					-0.132066	-0.0665207	-0.13207	-0.205598	-0.13207	-0.205598	-0.13207	-0.129719
																					-0.131961	-0.0615902	-0.13197	-0.205598	-0.13197	-0.209564	-0.13196	-0.129719
																					-0.131866	-0.0665207	-0.13186	-0.209564	-0.13186	-0.205598	-0.13186	-0.129719
																					-0.131757	-0.0632654	-0.13176	-0.205598	-0.13176	-0.205598	-0.13176	-0.129719
																					-0.131663	-0.06355	-0.13166	-0.205598	-0.13166	-0.209564	-0.13166	-0.133047
																					-0.131555	-0.068503	-0.13157	-0.209564	-0.13157	-0.209564	-0.13157	-0.133047
																					-0.131469	-0.0634931	-0.13147	-0.209564	-0.13147	-0.209564	-0.13148	-0.133047
																					-0.131374	-0.0692811	-0.13137	-0.209564	-0.13137	-0.209564	-0.13137	-0.133047
																					-0.131264	-0.0652328	-0.13127	-0.209564	-0.13127	-0.209564	-0.13127	-0.133047
																					-0.131165	-0.0674389	-0.13117	-0.209564	-0.13117	-0.209564	-0.13116	-0.133047
																					-0.13106	-0.0688486	-0.13106	-0.209564	-0.13106	-0.213567	-0.13107	-0.133047
																					-0.130962	-0.0656331	-0.13097	-0.209564	-0.13097	-0.213567	-0.13096	-0.136401
																					-0.130859	-0.071885	-0.13086	-0.213567	-0.13086	-0.209564	-0.13086	-0.136401
																					-0.130764	-0.0667214	-0.13077	-0.209564	-0.13077	-0.213567	-0.13077	-0.136401
																					-0.130667	-0.0717109	-0.13067	-0.209564	-0.13067	-0.213567	-0.13067	-0.136401
																					-0.130571	-0.0683015	-0.13057	-0.209564	-0.13057	-0.213567	-0.13057	-0.136401
																					-0.130469	-0.0683302	-0.13048	-0.213567	-0.13047	-0.213567	-0.13047	-0.136401
																					-0.130365	-0.0733966	-0.13037	-0.213567	-0.13037	-0.217607	-0.13036	-0.136401
																					-0.130267	-0.0684742	-0.13027	-0.209564	-0.13027	-0.213567	-0.13026	-0.139781
																					-0.130162	-0.073921	-0.13017	-0.213567	-0.13017	-0.213567	-0.13016	-0.139781
																					-0.130057	-0.0701473	-0.13006	-0.213567	-0.13006	-0.217607	-0.13006	-0.136401
																					-0.129964	-0.0717399	-0.12996	-0.213567	-0.12997	-0.217607	-0.12996	-0.136401
																					-0.129864	-0.0738336	-0.12987	-0.217607	-0.12988	-0.217607	-0.12987	-0.139781
																					-0.129767	-0.0703208	-0.12977	-0.213567	-0.12977	-0.217607	-0.12977	-0.136401
																					-0.129666	-0.0756739	-0.12968	-0.213567	-0.12967	-0.217607	-0.12967	-0.139781
																					-0.129566	-0.0715369	-0.12957	-0.213567	-0.12957	-0.217607	-0.12957	-0.139781
																					-0.129466	-0.0761132	-0.12947	-0.217607	-0.12947	-0.221685	-0.12947	-0.139781
																					-0.129374	-0.073251	-0.12937	-0.213567	-0.12938	-0.217607	-0.12937	-0.139781
																					-0.129271	-0.0731055	-0.12928	-0.213567	-0.12928	-0.217607	-0.12927	-0.139781
																					-0.129169	-0.0776984	-0.12918	-0.217607	-0.12918	-0.221685	-0.12917	-0.139781
																					-0.12908	-0.0731055	-0.12909	-0.217607	-0.12909	-0.221685	-0.12909	-0.139781
																					-0.128979	-0.0791714	-0.12898	-0.217607	-0.12899	-0.221685	-0.12898	-0.143187
																					-0.128877	-0.0749719	-0.12888	-0.221685	-0.12888	-0.221685	-0.12888	-0.143187
																					-0.128778	-0.076465	-0.12878	-0.217607	-0.12878	-0.221685	-0.12877	-0.143187
																					-0.128671	-0.0790829	-0.12868	-0.217607	-0.12868	-0.221685	-0.12867	-0.143187
																					-0.128569	-0.075118	-0.12858	-0.217607	-0.12858	-0.221685	-0.12857	-0.143187
																					-0.128468	-0.0810641	-0.12847	-0.221685	-0.12847	-0.225801	-0.12847	-0.143187
																					-0.128381	-0.0768464	-0.12839	-0.217607	-0.12838	-0.221685	-0.12838	-0.143187
																					-0.128282	-0.0813903	-0.12828	-0.217607	-0.12828	-0.225801	-0.12828	-0.14662
																					-0.128183	-0.0778749	-0.12819	-0.221685	-0.12818	-0.225801	-0.12818	-0.14662
																					-0.128081	-0.0777572	-0.12808	-0.221685	-0.12808	-0.225801	-0.12808	-0.14662
																					-0.127972	-0.0831438	-0.12798	-0.217607	-0.12798	-0.225801	-0.12798	-0.14662
																					-0.12787	-0.0779926	-0.12788	-0.221685	-0.12787	-0.229957	-0.12787	-0.14662
																					-0.127772	-0.083561	-0.12777	-0.221685	-0.12777	-0.225801	-0.12777	-0.14662
																					-0.127666	-0.0796143	-0.12767	-0.221685	-0.12767	-0.225801	-0.12767	-0.14662
																					-0.127579	-0.0800872	-0.12758	-0.221685	-0.12757	-0.229957	-0.12758	-0.14662
																					-0.127476	-0.0842173	-0.12749	-0.225801	-0.12748	-0.229957	-0.12748	-0.150081
																					-0.12738	-0.0795552	-0.12738	-0.221685	-0.12738	-0.229957	-0.12738	-0.14662
																					-0.12727	-0.085054	-0.12728	-0.221685	-0.12728	-0.229957	-0.12728	-0.14662
																					-0.127177	-0.0810049	-0.12718	-0.225801	-0.12718	-0.229957	-0.12718	-0.150081
																					-0.12708	-0.0847251	-0.12708	-0.225801	-0.12708	-0.229957	-0.12708	-0.14662
																					-0.126977	-0.0829056	-0.12698	-0.221685	-0.12698	-0.229957	-0.12698	-0.150081
																					-0.12688	-0.0819245	-0.12688	-0.225801	-0.12687	-0.234153	-0.12687	-0.150081
																					-0.126781	-0.0872732	-0.12678	-0.225801	-0.12678	-0.229957	-0.12678	-0.150081
																					-0.126682	-0.0821622	-0.12668	-0.225801	-0.12669	-0.234153	-0.12669	-0.150081
																					-0.126572	-0.0876943	-0.12658	-0.225801	-0.12658	-0.234153	-0.12658	-0.150081
																					-0.126475	-0.084068	-0.12648	-0.229957	-0.12648	-0.234153	-0.12648	-0.150081
																					-0.126379	-0.0848148	-0.12638	-0.225801	-0.12638	-0.234153	-0.12638	-0.150081
																					-0.126276	-0.0879351	-0.12628	-0.225801	-0.12628	-0.234153	-0.12628	-0.153569
																					-0.126182	-0.0840083	-0.12618	-0.229957	-0.12618	-0.234153	-0.12618	-0.153569
																					-0.126079	-0.0894735	-0.12608	-0.229957	-0.12608	-0.234153	-0.12608	-0.153569
																					-0.125977	-0.0857425	-0.12598	-0.225801	-0.12598	-0.238391	-0.12598	-0.153569
																					-0.125876	-0.089262	-0.12589	-0.229957	-0.12588	-0.234153	-0.12588	-0.153569
																					-0.125776	-0.0876642	-0.12578	-0.229957	-0.12578	-0.234153	-0.12578	-0.153569
																					-0.125674	-0.0862521	-0.12568	-0.229957	-0.12568	-0.238391	-0.12568	-0.153569
																					-0.12557	-0.0914725	-0.12558	-0.229957	-0.12558	-0.238391	-0.12558	-0.157086
																					-0.12548	-0.0867323	-0.12548	-0.229957	-0.12548	-0.238391	-0.12548	-0.157086
																					-0.125376	-0.0922321	-0.12538	-0.229957	-0.12538	-0.238391	-0.12538	-0.157086
																					-0.12528	-0.0883569	-0.12528	-0.229957	-0.12528	-0.238391	-0.12528	-0.157086
																					-0.125176	-0.0890506	-0.12518	-0.234153	-0.12518	-0.238391	-0.12518	-0.157086
																					-0.125081	-0.0928103	-0.12508	-0.234153	-0.12508	-0.238391	-0.12508	-0.157086
																					-0.12498	-0.0881459	-0.12498	-0.229957	-0.12498	-0.242669	-0.12498	-0.157086
																					-0.124873	-0.0939079	-0.12488	-0.234153	-0.12488	-0.238391	-0.12488	-0.160631
																					-0.124781	-0.089927	-0.12478	-0.234153	-0.12478	-0.242669	-0.12478	-0.160631
																					-0.124682	-0.0935417	-0.12468	-0.234153	-0.12468	-0.242669	-0.12468	-0.160631
																					-0.124574	-0.0919281	-0.12458	-0.234153	-0.12458	-0.242669	-0.12458	-0.160631
																					-0.124474	-0.0901085	-0.12448	-0.234153	-0.12448	-0.242669	-0.12448	-0.160631
																					-0.124368	-0.0959274	-0.12438	-0.234153	-0.12438	-0.242669	-0.12437	-0.157086
																					-0.12428	-0.0906839	-0.12428	-0.234153	-0.12428	-0.242669	-0.12428	-0.160631
																					-0.124177	-0.0963263	-0.12418	-0.238391	-0.12418	-0.242669	-0.12418	-0.160631
																					-0.124073	-0.0925972	-0.12408	-0.234153	-0.12408	-0.246991	-0.12407	-0.160631
																					-0.123973	-0.0933282	-0.12398	-0.234153	-0.12397	-0.242669	-0.12398	-0.160631
																					-0.123883	-0.0971252	-0.12388	-0.238391	-0.12388	-0.242669	-0.12388	-0.160631
																					-0.123777	-0.0922625	-0.12377	-0.238391	-0.12377	-0.246991	-0.12377	-0.160631
																					-0.123676	-0.0984806	-0.12367	-0.238391	-0.12367	-0.246991	-0.12367	-0.160631
																					-0.123576	-0.0942744	-0.12357	-0.238391	-0.12358	-0.246991	-0.12357	-0.164205
																					-0.123478	-0.0979256	-0.12348	-0.238391	-0.12348	-0.247751	-0.12348	-0.164205
																					-0.123377	-0.0967871	-0.12338	-0.238391	-0.12338	-0.247021	-0.12338	-0.164205
																					-0.123279	-0.0945495	-0.12328	-0.238391	-0.12328	-0.246991	-0.12328	-0.164205
																					-0.123186	-0.100429	-0.12319	-0.242669	-0.12319	-0.249141	-0.12319	-0.164205
																					-0.123094	-0.0954064	-0.1231	-0.238391	-0.12309	-0.249259	-0.12309	-0.164205
																					-0.122987	-0.101235	-0.123	-0.238391	-0.12299	-0.248195	-0.12299	-0.164205
																					-0.122892	-0.0972483	-0.1229	-0.242669	-0.1229	-0.24988	-0.12289	-0.167809
																					-0.122792	-0.0978024	-0.1228	-0.242669	-0.1228	-0.251066	-0.1228	-0.167809
																					-0.122694	-0.101701	-0.1227	-0.238391	-0.1227	-0.249456	-0.1227	-0.167809
																					-0.122594	-0.0966949	-0.1226	-0.242669	-0.1226	-0.25068	-0.1226	-0.167809
																					-0.12249	-0.103414	-0.12249	-0.242669	-0.12249	-0.252955	-0.1225	-0.167809
																					-0.122392	-0.0987583	-0.12239	-0.242669	-0.1224	-0.251031	-0.1224	-0.167809
																					-0.122293	-0.100646	-0.12229	-0.242669	-0.12229	-0.251456	-0.1223	-0.167809
																					-0.122192	-0.0998092	-0.12219	-0.246991	-0.1222	-0.254384	-0.12219	-0.171444
																					-0.122093	-0.0976484	-0.12209	-0.242669	-0.1221	-0.25266	-0.1221	-0.171444
																					-0.121989	-0.103664	-0.12199	-0.242669	-0.12199	-0.252863	-0.122	-0.171444
																					-0.121889	-0.098203	-0.12189	-0.246991	-0.12189	-0.255663	-0.12189	-0.171444
																					-0.121795	-0.103976	-0.12179	-0.242669	-0.1218	-0.254243	-0.12179	-0.171444
																					-0.121688	-0.100057	-0.12169	-0.242669	-0.12169	-0.253965	-0.12169	-0.171444
																					-0.121589	-0.100677	-0.12159	-0.246991	-0.12159	-0.256705	-0.12159	-0.171444
																					-0.12149	-0.104633	-0.12149	-0.246991	-0.1215	-0.255698	-0.1215	-0.175109
																					-0.121386	-0.0997473	-0.12139	-0.246991	-0.12139	-0.255286	-0.12139	-0.175109
																					-0.121285	-0.106074	-0.12129	-0.246991	-0.12128	-0.257585	-0.12129	-0.171444
																					-0.121184	-0.101515	-0.12119	-0.248522	-0.12119	-0.257372	-0.12119	-0.171444
																					-0.121094	-0.10482	-0.12109	-0.246991	-0.12109	-0.256616	-0.1211	-0.175109
																					-0.120988	-0.104414	-0.12099	-0.246991	-0.12099	-0.258409	-0.12099	-0.171444
																					-0.120884	-0.101856	-0.12089	-0.249797	-0.12088	-0.258967	-0.12089	-0.175109
																					-0.120791	-0.107994	-0.12079	-0.24803	-0.12079	-0.257977	-0.12079	-0.175109
																					-0.120691	-0.103164	-0.12069	-0.247147	-0.12069	-0.259173	-0.12069	-0.175109
																					-0.120586	-0.107899	-0.12059	-0.250326	-0.12059	-0.260864	-0.12059	-0.175109
																					-0.120482	-0.104601	-0.12049	-0.2496	-0.12049	-0.25911	-0.12048	-0.175109
																					-0.120384	-0.104883	-0.12038	-0.249045	-0.12039	-0.260062	-0.12039	-0.175109
																					-0.120285	-0.10932	-0.12029	-0.249574	-0.12029	-0.262445	-0.12028	-0.175109
																					-0.120184	-0.104476	-0.12019	-0.252348	-0.12019	-0.260564	-0.12019	-0.178805
																					-0.120082	-0.110492	-0.12008	-0.250637	-0.12009	-0.261102	-0.12008	-0.178805
																					-0.119983	-0.106106	-0.11998	-0.249779	-0.11998	-0.263676	-0.11998	-0.178805
																					-0.119887	-0.108562	-0.11988	-0.253202	-0.11988	-0.261901	-0.11989	-0.178805
																					-0.119778	-0.109257	-0.11978	-0.251808	-0.11978	-0.26231	-0.11978	-0.178805
																					-0.11968	-0.106357	-0.11968	-0.250501	-0.11968	-0.264923	-0.11968	-0.178805
																					-0.119576	-0.112463	-0.11958	-0.254035	-0.11958	-0.263617	-0.11958	-0.178805
																					-0.119478	-0.107395	-0.11948	-0.253568	-0.11949	-0.263441	-0.11948	-0.182533
																					-0.119374	-0.112367	-0.11938	-0.252854	-0.11938	-0.265929	-0.11938	-0.182533
																					-0.119278	-0.109067	-0.11928	-0.253651	-0.11928	-0.265322	-0.11928	-0.182533
																					-0.119177	-0.109225	-0.11918	-0.255995	-0.11918	-0.264819	-0.11918	-0.182533
																					-0.119077	-0.114059	-0.11908	-0.254322	-0.11908	-0.267201	-0.11908	-0.182533
																					-0.118977	-0.108878	-0.11898	-0.253453	-0.11898	-0.26742	-0.11897	-0.182533
																					-0.118874	-0.115051	-0.11887	-0.256914	-0.11887	-0.266047	-0.11888	-0.182533
																					-0.118774	-0.110936	-0.11878	-0.255906	-0.11878	-0.267574	-0.11877	-0.186293
																					-0.118678	-0.114027	-0.11868	-0.254667	-0.11868	-0.269048	-0.11868	-0.186293
																					-0.118571	-0.113899	-0.11858	-0.258129	-0.11858	-0.267465	-0.11858	-0.186293
																					-0.11847	-0.110968	-0.11848	-0.257421	-0.11848	-0.268404	-0.11847	-0.186293
																					-0.118371	-0.11743	-0.11838	-0.256448	-0.11838	-0.270902	-0.11838	-0.186293
																					-0.11828	-0.11224	-0.11828	-0.257888	-0.11828	-0.268847	-0.11828	-0.186293
																					-0.118175	-0.117752	-0.11818	-0.259593	-0.11818	-0.269336	-0.11818	-0.186293
																					-0.118071	-0.113899	-0.11808	-0.257777	-0.11808	-0.271807	-0.11808	-0.190086
																					-0.117979	-0.113675	-0.11798	-0.257101	-0.11798	-0.270347	-0.11798	-0.190086
																					-0.117877	-0.118656	-0.11788	-0.260541	-0.11789	-0.270618	-0.11788	-0.186293
																					-0.117781	-0.113771	-0.11778	-0.259365	-0.11778	-0.273064	-0.11778	-0.190086
																					-0.117671	-0.119432	-0.11768	-0.258418	-0.11768	-0.272088	-0.11768	-0.190086
																					-0.117577	-0.115597	-0.11758	-0.262216	-0.11759	-0.271711	-0.11758	-0.190086
																					-0.11748	-0.117623	-0.11748	-0.261272	-0.11749	-0.274543	-0.11748	-0.190086
																					-0.117384	-0.11843	-0.11738	-0.260425	-0.11738	-0.273466	-0.11738	-0.190086
																					-0.11728	-0.115629	-0.11728	-0.261654	-0.11728	-0.27311	-0.11728	-0.190086
																					-0.117187	-0.121379	-0.11719	-0.263626	-0.11719	-0.275191	-0.11719	-0.190086
																					-0.117091	-0.116753	-0.11709	-0.26196	-0.11709	-0.275066	-0.11709	-0.190086
																					-0.116997	-0.121802	-0.117	-0.261376	-0.117	-0.274168	-0.117	-0.190086
																					-0.11689	-0.118172	-0.1169	-0.265149	-0.11689	-0.275993	-0.1169	-0.193912
																					-0.116795	-0.118301	-0.1168	-0.263216	-0.1168	-0.277132	-0.1168	-0.193912
																					-0.116698	-0.123335	-0.1167	-0.262598	-0.1167	-0.275608	-0.1167	-0.193912
																					-0.116594	-0.118268	-0.11659	-0.265847	-0.1166	-0.27663	-0.1166	-0.193912
																					-0.116494	-0.124447	-0.1165	-0.264982	-0.1165	-0.279143	-0.1165	-0.193912
																					-0.116392	-0.120145	-0.1164	-0.264588	-0.1164	-0.277053	-0.1164	-0.193912
																					-0.116291	-0.122291	-0.1163	-0.265195	-0.1163	-0.277645	-0.1163	-0.193912
																					-0.1162	-0.124022	-0.1162	-0.267233	-0.1162	-0.280957	-0.1162	-0.193912
																					-0.116094	-0.120275	-0.11609	-0.265467	-0.1161	-0.27834	-0.1161	-0.197773
																					-0.115988	-0.126318	-0.116	-0.265172	-0.116	-0.2789	-0.116	-0.197773
																					-0.115898	-0.121509	-0.1159	-0.268943	-0.1159	-0.281338	-0.1159	-0.197773
																					-0.115791	-0.126779	-0.1158	-0.266978	-0.1158	-0.279934	-0.11579	-0.197773
																					-0.115694	-0.123008	-0.11569	-0.266079	-0.1157	-0.280108	-0.11569	-0.197773
																					-0.115597	-0.122617	-0.1156	-0.26956	-0.1156	-0.282764	-0.1156	-0.197773
																					-0.115496	-0.127966	-0.1155	-0.268691	-0.1155	-0.281695	-0.1155	-0.197773
																					-0.115397	-0.122976	-0.1154	-0.267829	-0.1154	-0.281638	-0.1154	-0.201668
																					-0.115292	-0.128461	-0.1153	-0.269418	-0.1153	-0.283434	-0.11529	-0.201668
																					-0.115199	-0.124742	-0.1152	-0.271164	-0.1152	-0.283666	-0.1152	-0.201668
																					-0.115099	-0.126187	-0.1151	-0.2694	-0.1151	-0.282599	-0.1151	-0.201668
																					-0.114996	-0.128528	-0.115	-0.268737	-0.115	-0.284181	-0.115	-0.201668
																					-0.114894	-0.124775	-0.11489	-0.272442	-0.1149	-0.285171	-0.1149	-0.201668
																					-0.114806	-0.130615	-0.1148	-0.270742	-0.1148	-0.28386	-0.11479	-0.201668
																					-0.1147	-0.126219	-0.1147	-0.269811	-0.11471	-0.2852	-0.1147	-0.205598
																					-0.114597	-0.130449	-0.11461	-0.27348	-0.1146	-0.287301	-0.1146	-0.201668
																					-0.114494	-0.127669	-0.1145	-0.272484	-0.1145	-0.285764	-0.1145	-0.201668
																					-0.114397	-0.127537	-0.1144	-0.27155	-0.11441	-0.286025	-0.1144	-0.205598
																					-0.114297	-0.131913	-0.1143	-0.273364	-0.1143	-0.288585	-0.1143	-0.205598
																					-0.114195	-0.127438	-0.1142	-0.274529	-0.1142	-0.286686	-0.1142	-0.205598
																					-0.114093	-0.133214	-0.1141	-0.273157	-0.1141	-0.287015	-0.1141	-0.205598
																					-0.113998	-0.129388	-0.114	-0.272663	-0.114	-0.290021	-0.114	-0.205598
																					-0.113893	-0.131048	-0.1139	-0.276648	-0.1139	-0.288346	-0.1139	-0.205598
																					-0.113797	-0.133181	-0.1138	-0.274737	-0.1138	-0.288298	-0.1138	-0.205598
																					-0.113693	-0.129322	-0.1137	-0.273609	-0.1137	-0.290721	-0.1137	-0.205598
																					-0.113592	-0.135493	-0.1136	-0.277799	-0.1136	-0.28981	-0.1136	-0.205598
																					-0.113498	-0.130782	-0.1135	-0.276277	-0.1135	-0.289494	-0.1135	-0.209564
																					-0.113395	-0.135863	-0.1134	-0.275534	-0.1134	-0.292064	-0.1134	-0.209564
																					-0.113296	-0.132547	-0.1133	-0.277184	-0.1133	-0.291731	-0.1133	-0.209564
																					-0.113198	-0.131913	-0.1132	-0.278751	-0.1132	-0.291202	-0.1132	-0.209564
																					-0.113094	-0.13694	-0.1131	-0.276895	-0.1131	-0.292796	-0.1131	-0.209564
																					-0.112991	-0.132146	-0.113	-0.276816	-0.113	-0.293714	-0.113	-0.209564
																					-0.112889	-0.137784	-0.11289	-0.280033	-0.1129	-0.292338	-0.1129	-0.209564
																					-0.112794	-0.13395	-0.1128	-0.278582	-0.1128	-0.293618	-0.1128	-0.209564
																					-0.112698	-0.135224	-0.1127	-0.277757	-0.1127	-0.295405	-0.1127	-0.213567
																					-0.112591	-0.137986	-0.1126	-0.28193	-0.1126	-0.293608	-0.1126	-0.213567
																					-0.112492	-0.133917	-0.1125	-0.280295	-0.1125	-0.29462	-0.11249	-0.213567
																					-0.112395	-0.139137	-0.1124	-0.27971	-0.1124	-0.296826	-0.1124	-0.213567
																					-0.112295	-0.135359	-0.1123	-0.281032	-0.1123	-0.295342	-0.1123	-0.213567
																					-0.11219	-0.139611	-0.11219	-0.282547	-0.1122	-0.2956	-0.11219	-0.213567
																					-0.112091	-0.137109	-0.1121	-0.28122	-0.1121	-0.297869	-0.11209	-0.213567
																					-0.112001	-0.136468	-0.112	-0.281352	-0.112	-0.296733	-0.112	-0.217607
																					-0.111901	-0.141787	-0.1119	-0.284569	-0.11191	-0.296816	-0.1119	-0.217607
																					-0.111799	-0.136771	-0.1118	-0.282882	-0.1118	-0.299415	-0.1118	-0.217607
																					-0.111691	-0.142196	-0.1117	-0.281916	-0.1117	-0.298426	-0.1117	-0.217607
																					-0.1116	-0.138832	-0.1116	-0.28575	-0.11161	-0.298407	-0.11161	-0.217607
																					-0.111503	-0.139577	-0.1115	-0.284162	-0.11151	-0.301	-0.1115	-0.217607
																					-0.111401	-0.142606	-0.1114	-0.283935	-0.11141	-0.299915	-0.1114	-0.217607
																					-0.111298	-0.138798	-0.1113	-0.285441	-0.1113	-0.299238	-0.1113	-0.217607
																					-0.111197	-0.144694	-0.1112	-0.286772	-0.1112	-0.301291	-0.1112	-0.221685
																					-0.111092	-0.140358	-0.1111	-0.285536	-0.1111	-0.301832	-0.11109	-0.217607
																					-0.111	-0.144729	-0.111	-0.285233	-0.111	-0.300519	-0.111	-0.221685
																					-0.110897	-0.14206	-0.11089	-0.288389	-0.1109	-0.302399	-0.1109	-0.221685
																					-0.110798	-0.14131	-0.1108	-0.28672	-0.1108	-0.303971	-0.1108	-0.221685
																					-0.110698	-0.146758	-0.1107	-0.286163	-0.1107	-0.302266	-0.11069	-0.221685
																					-0.110597	-0.141719	-0.1106	-0.290131	-0.1106	-0.303204	-0.1106	-0.221685
																					-0.110494	-0.146965	-0.1105	-0.288145	-0.1105	-0.305658	-0.1105	-0.221685
																					-0.110394	-0.143495	-0.1104	-0.288011	-0.1104	-0.303922	-0.11039	-0.221685
																					-0.110293	-0.14442	-0.11029	-0.289671	-0.11029	-0.303951	-0.11029	-0.225801
																					-0.110196	-0.147483	-0.11019	-0.290707	-0.1102	-0.306788	-0.1102	-0.221685
																					-0.110094	-0.143426	-0.11009	-0.289824	-0.11009	-0.305003	-0.1101	-0.225801
																					-0.11	-0.149386	-0.11	-0.289628	-0.11	-0.30541	-0.11	-0.225801
																					-0.109893	-0.144969	-0.10989	-0.293115	-0.10989	-0.308176	-0.10989	-0.225801
																					-0.109793	-0.148762	-0.1098	-0.291409	-0.1098	-0.306758	-0.1098	-0.225801
																					-0.109695	-0.147068	-0.10969	-0.290424	-0.10969	-0.306768	-0.10969	-0.225801
																					-0.109593	-0.146069	-0.1096	-0.294237	-0.10959	-0.309814	-0.10959	-0.225801
																					-0.109484	-0.151229	-0.10949	-0.292584	-0.1095	-0.308236	-0.10949	-0.225801
																					-0.109393	-0.146482	-0.1094	-0.292449	-0.10939	-0.308076	-0.10939	-0.229957
																					-0.109295	-0.151786	-0.10929	-0.294329	-0.1093	-0.310125	-0.10929	-0.229957
																					-0.10919	-0.148485	-0.10919	-0.295139	-0.10919	-0.310417	-0.10919	-0.229957
																					-0.109088	-0.149282	-0.10909	-0.294222	-0.1091	-0.309187	-0.10909	-0.229957
																					-0.108986	-0.152904	-0.109	-0.293903	-0.109	-0.311277	-0.10899	-0.229957
																					-0.108892	-0.148278	-0.10889	-0.297098	-0.1089	-0.312502	-0.10889	-0.229957
																					-0.10879	-0.15406	-0.10879	-0.295814	-0.1088	-0.310527	-0.10879	-0.229957
																					-0.108687	-0.150046	-0.10869	-0.294586	-0.10869	-0.312043	-0.10868	-0.229957
																					-0.108588	-0.153954	-0.10858	-0.298323	-0.10859	-0.314101	-0.10859	-0.234153
																					-0.108487	-0.152135	-0.1085	-0.296845	-0.1085	-0.312003	-0.10849	-0.234153
																					-0.108386	-0.150846	-0.10839	-0.296723	-0.10839	-0.312831	-0.10839	-0.234153
																					-0.108283	-0.156662	-0.10829	-0.298416	-0.10829	-0.31567	-0.10828	-0.234153
																					-0.108183	-0.151473	-0.10819	-0.299072	-0.10819	-0.313549	-0.10819	-0.234153
																					-0.10809	-0.157086	-0.10808	-0.298162	-0.10809	-0.314197	-0.10809	-0.234153
																					-0.10798	-0.152974	-0.10799	-0.298025	-0.10799	-0.316694	-0.10798	-0.234153
																					-0.107886	-0.153744	-0.10788	-0.301433	-0.10789	-0.315385	-0.10788	-0.234153
																					-0.107789	-0.158075	-0.10779	-0.299523	-0.1078	-0.315487	-0.10779	-0.238391
																					-0.107689	-0.153079	-0.10769	-0.299126	-0.10769	-0.318165	-0.10769	-0.234153
																					-0.10758	-0.158713	-0.10759	-0.302819	-0.10759	-0.316964	-0.10758	-0.238391
																					-0.107481	-0.154902	-0.10748	-0.301227	-0.10748	-0.316918	-0.10748	-0.238391
																					-0.107384	-0.15804	-0.10739	-0.300887	-0.10739	-0.318912	-0.10739	-0.238391
																					-0.10729	-0.157227	-0.1073	-0.30319	-0.10729	-0.318943	-0.10729	-0.238391
																					-0.107194	-0.155605	-0.1072	-0.303546	-0.1072	-0.318165	-0.1072	-0.238391
																					-0.107091	-0.1617	-0.10709	-0.302834	-0.1071	-0.319959	-0.10709	-0.238391
																					-0.106994	-0.156169	-0.10699	-0.302395	-0.107	-0.320854	-0.10699	-0.238391
																					-0.106889	-0.162164	-0.10689	-0.305882	-0.1069	-0.319631	-0.10689	-0.242669
																					-0.106796	-0.158252	-0.10679	-0.303862	-0.10679	-0.320602	-0.10679	-0.238391
																					-0.106688	-0.158536	-0.10669	-0.303511	-0.10669	-0.322649	-0.10669	-0.242669
																					-0.106591	-0.162379	-0.10659	-0.307491	-0.10659	-0.320849	-0.10659	-0.242669
																					-0.10649	-0.158005	-0.10649	-0.305882	-0.10649	-0.321421	-0.10649	-0.242669
																					-0.106387	-0.164098	-0.10639	-0.305295	-0.10639	-0.324328	-0.10639	-0.242669
																					-0.106284	-0.159991	-0.10629	-0.307571	-0.10629	-0.322727	-0.10628	-0.242669
																					-0.106186	-0.163058	-0.10619	-0.307841	-0.10619	-0.322944	-0.10618	-0.242669
																					-0.106087	-0.162414	-0.10609	-0.307212	-0.10609	-0.325934	-0.10609	-0.242669
																					-0.105985	-0.160453	-0.10599	-0.307017	-0.10599	-0.324021	-0.10599	-0.242669
																					-0.105884	-0.166436	-0.10589	-0.310648	-0.10589	-0.324322	-0.10588	-0.246991
																					-0.105787	-0.161165	-0.10579	-0.308216	-0.10579	-0.326904	-0.10579	-0.246991
																					-0.105687	-0.166509	-0.10569	-0.307681	-0.10569	-0.326059	-0.10569	-0.246991
																					-0.105583	-0.16313	-0.10558	-0.311262	-0.10559	-0.325866	-0.10559	-0.246991
																					-0.10548	-0.163488	-0.10548	-0.310326	-0.10548	-0.327787	-0.10548	-0.246991
																					-0.105378	-0.167412	-0.10539	-0.309342	-0.10538	-0.327808	-0.10538	-0.246991
																					-0.105285	-0.162879	-0.10529	-0.312144	-0.10529	-0.327008	-0.10528	-0.24871
																					-0.105178	-0.168751	-0.10518	-0.312598	-0.10518	-0.329008	-0.10518	-0.249303
																					-0.105078	-0.164852	-0.10508	-0.311458	-0.10508	-0.329722	-0.10508	-0.249928
																					-0.104975	-0.167592	-0.10498	-0.311685	-0.10498	-0.32873	-0.10499	-0.248976
																					-0.104878	-0.167195	-0.10488	-0.314608	-0.10488	-0.329711	-0.10488	-0.249661
																					-0.104778	-0.165391	-0.10478	-0.3132	-0.10478	-0.332129	-0.10478	-0.249845
																					-0.104671	-0.170787	-0.10468	-0.312235	-0.10468	-0.330116	-0.10467	-0.250024
																					-0.104577	-0.166256	-0.10458	-0.315518	-0.10458	-0.330711	-0.10458	-0.252102
																					-0.10448	-0.171772	-0.10448	-0.314999	-0.10448	-0.333272	-0.10448	-0.252696
																					-0.104374	-0.168063	-0.10438	-0.313726	-0.10438	-0.331913	-0.10438	-0.253127
																					-0.104274	-0.168425	-0.10428	-0.316368	-0.10427	-0.331818	-0.10427	-0.25226
																					-0.104179	-0.172321	-0.10418	-0.316842	-0.10418	-0.334705	-0.10418	-0.253876
																					-0.104069	-0.168027	-0.10408	-0.315604	-0.10408	-0.333172	-0.10407	-0.252999
																					-0.103968	-0.174079	-0.10397	-0.316174	-0.10398	-0.333288	-0.10397	-0.253775
																					-0.103866	-0.170096	-0.10387	-0.318784	-0.10387	-0.336068	-0.10387	-0.255463
																					-0.103774	-0.172906	-0.10378	-0.317347	-0.10377	-0.334487	-0.10377	-0.256226
																					-0.103667	-0.172686	-0.10367	-0.316225	-0.10368	-0.334859	-0.10367	-0.256385
																					-0.103568	-0.170496	-0.10357	-0.320232	-0.10357	-0.336922	-0.10357	-0.255561
																					-0.10346	-0.17651	-0.10347	-0.319225	-0.10347	-0.336975	-0.10347	-0.257358
																					-0.103365	-0.17159	-0.10337	-0.317996	-0.10337	-0.336185	-0.10337	-0.256039
																					-0.103264	-0.17699	-0.10327	-0.321034	-0.10327	-0.338281	-0.10327	-0.258084
																					-0.103164	-0.173236	-0.10317	-0.321153	-0.10317	-0.338919	-0.10316	-0.259503
																					-0.103063	-0.173602	-0.10307	-0.32018	-0.10307	-0.337708	-0.10306	-0.259803
																					-0.102966	-0.178137	-0.10296	-0.32017	-0.10296	-0.339031	-0.10296	-0.259351
																					-0.102866	-0.173162	-0.10287	-0.323156	-0.10287	-0.340392	-0.10287	-0.259427
																					-0.102762	-0.179362	-0.10277	-0.322045	-0.10276	-0.339343	-0.10277	-0.260645
																					-0.10266	-0.174998	-0.10266	-0.320736	-0.10266	-0.340128	-0.10266	-0.259646
																					-0.102568	-0.177508	-0.10257	-0.324779	-0.10257	-0.342205	-0.10257	-0.261712
																					-0.102465	-0.177952	-0.10247	-0.323187	-0.10247	-0.340736	-0.10247	-0.26263
																					-0.102366	-0.17533	-0.10237	-0.322303	-0.10237	-0.341098	-0.10237	-0.263094
																					-0.102269	-0.181523	-0.10226	-0.325169	-0.10227	-0.343412	-0.10226	-0.262697
																					-0.102168	-0.176583	-0.10217	-0.32557	-0.10217	-0.341902	-0.10217	-0.262918
																					-0.102071	-0.181859	-0.10207	-0.324416	-0.10207	-0.34273	-0.10207	-0.263513
																					-0.101968	-0.178248	-0.10197	-0.324634	-0.10197	-0.345233	-0.10197	-0.263446
																					-0.101865	-0.178582	-0.10187	-0.327233	-0.10187	-0.343825	-0.10187	-0.265331
																					-0.101772	-0.183582	-0.10178	-0.325773	-0.10178	-0.34421	-0.10177	-0.266038
																					-0.101671	-0.178211	-0.10168	-0.324821	-0.10168	-0.346329	-0.10167	-0.266437
																					-0.101569	-0.18471	-0.10157	-0.328981	-0.10157	-0.345571	-0.10157	-0.265625
																					-0.101465	-0.180404	-0.10147	-0.327207	-0.10147	-0.34538	-0.10147	-0.266787
																					-0.101371	-0.183282	-0.10137	-0.326737	-0.10138	-0.347126	-0.10137	-0.266928
																					-0.101273	-0.183357	-0.10127	-0.329265	-0.10127	-0.347778	-0.10127	-0.267238
																					-0.101169	-0.180553	-0.10117	-0.329748	-0.10118	-0.346826	-0.10118	-0.268897
																					-0.101069	-0.186784	-0.10107	-0.328551	-0.10108	-0.347986	-0.10107	-0.269692
																					-0.100971	-0.181785	-0.10098	-0.328735	-0.10098	-0.34987	-0.10098	-0.270127
																					-0.100872	-0.187276	-0.10088	-0.332367	-0.10088	-0.347937	-0.10088	-0.26924
																					-0.10079	-0.183582	-0.10079	-0.330142	-0.10079	-0.349353	-0.10079	-0.27081
																					-0.100689	-0.183545	-0.10069	-0.329496	-0.10069	-0.351734	-0.10069	-0.27005
																					-0.100596	-0.188755	-0.1006	-0.333357	-0.1006	-0.350029	-0.10059	-0.271219
																					-0.100495	-0.18362	-0.1005	-0.332066	-0.1005	-0.350426	-0.1005	-0.272917
																					-0.100393	-0.189705	-0.1004	-0.331148	-0.1004	-0.353268	-0.1004	-0.273618
																					-0.100293	-0.185651	-0.1003	-0.33403	-0.1003	-0.351795	-0.1003	-0.273369
																					-0.100196	-0.187162	-0.1002	-0.334115	-0.1002	-0.351994	-0.1002	-0.272843
																					-0.100097	-0.189249	-0.1001	-0.333521	-0.10011	-0.354584	-0.1001	-0.274214
																					-0.0999928	-0.185764	-0.1	-0.333246	-0.1	-0.353673	-0.1	-0.273124
																					-0.0998951	-0.192148	-0.0999	-0.336398	-0.0999	-0.35354	-0.0999	-0.275209
																					-0.0997963	-0.187124	-0.0998	-0.334609	-0.0998	-0.355615	-0.0998	-0.276151
																					-0.099704	-0.192722	-0.0997	-0.334126	-0.0997	-0.354952	-0.0997	-0.276751
																					-0.0995972	-0.188868	-0.0996	-0.33805	-0.0996	-0.354846	-0.0996	-0.276644
																					-0.0994934	-0.188679	-0.0995	-0.336665	-0.0995	-0.356883	-0.0995	-0.276811
																					-0.0994038	-0.193951	-0.0994	-0.335684	-0.0994	-0.356967	-0.0994	-0.2775
																					-0.0993031	-0.18902	-0.0993	-0.338913	-0.0993	-0.356078	-0.0993	-0.276937
																					-0.0991997	-0.19526	-0.0992	-0.338817	-0.0992	-0.357594	-0.0992	-0.278928
																					-0.0990929	-0.19123	-0.0991	-0.337563	-0.0991	-0.358991	-0.0991	-0.279986
																					-0.0990006	-0.193298	-0.099	-0.338184	-0.09901	-0.357504	-0.099	-0.280525
																					-0.0989002	-0.194874	-0.0989	-0.341206	-0.0989	-0.358693	-0.0989	-0.279916
																					-0.0988003	-0.190963	-0.0988	-0.339569	-0.0988	-0.360889	-0.0988	-0.280333
																					-0.0986912	-0.197656	-0.0987	-0.338618	-0.0987	-0.359672	-0.0987	-0.280933
																					-0.098603	-0.192646	-0.0986	-0.342703	-0.09861	-0.35997	-0.0986	-0.280624
																					-0.0985001	-0.198044	-0.0985	-0.341141	-0.0985	-0.362201	-0.0985	-0.283009
																					-0.0984032	-0.19422	-0.0984	-0.340166	-0.09841	-0.360731	-0.0984	-0.28342
																					-0.0983009	-0.194066	-0.0983	-0.342843	-0.0983	-0.361539	-0.0983	-0.283921
																					-0.0982063	-0.199365	-0.0982	-0.343163	-0.09821	-0.363801	-0.0982	-0.283231
																					-0.0981026	-0.194181	-0.0981	-0.342367	-0.0981	-0.362626	-0.0981	-0.284181
																					-0.0980045	-0.200378	-0.098	-0.342957	-0.09801	-0.362819	-0.098	-0.284072
																					-0.0978989	-0.196263	-0.0979	-0.345696	-0.0979	-0.364631	-0.0979	-0.284953
																					-0.0978004	-0.198471	-0.0978	-0.344151	-0.09781	-0.36495	-0.09781	-0.286758
																					-0.0976997	-0.200144	-0.09771	-0.343288	-0.0977	-0.364335	-0.0977	-0.287391
																					-0.0976009	-0.196456	-0.0976	-0.346951	-0.0976	-0.366131	-0.0976	-0.287744
																					-0.0975017	-0.203	-0.0975	-0.345821	-0.0975	-0.36668	-0.0975	-0.286639
																					-0.0974033	-0.198161	-0.0974	-0.34483	-0.09741	-0.36584	-0.0974	-0.288393
																					-0.0972984	-0.203668	-0.0973	-0.347537	-0.0973	-0.367087	-0.09731	-0.287067
																					-0.0972	-0.19995	-0.0972	-0.348364	-0.0972	-0.368791	-0.0972	-0.288656
																					-0.0971005	-0.199288	-0.0971	-0.347066	-0.0971	-0.367442	-0.0971	-0.290385
																					-0.097007	-0.205874	-0.09701	-0.347613	-0.097	-0.368239	-0.09701	-0.290635
																					-0.0969059	-0.199872	-0.09691	-0.350222	-0.0969	-0.370496	-0.09691	-0.290678
																					-0.0967979	-0.205835	-0.0968	-0.348759	-0.0968	-0.369216	-0.09681	-0.290289
																					-0.0967007	-0.202098	-0.0967	-0.347756	-0.09671	-0.369683	-0.0967	-0.291601
																					-0.0966045	-0.203471	-0.0966	-0.351347	-0.09661	-0.372028	-0.0966	-0.290914
																					-0.0965031	-0.206507	-0.0965	-0.350239	-0.0965	-0.370559	-0.0965	-0.292758
																					-0.0964004	-0.201863	-0.0964	-0.349639	-0.0964	-0.371212	-0.0964	-0.29399
																					-0.0962955	-0.208649	-0.0963	-0.352891	-0.0963	-0.373757	-0.0963	-0.294344
																					-0.0962017	-0.203707	-0.09621	-0.35293	-0.09621	-0.372828	-0.0962	-0.294193
																					-0.0960987	-0.20849	-0.0961	-0.351541	-0.0961	-0.37259	-0.0961	-0.29385
																					-0.0959972	-0.205756	-0.096	-0.352414	-0.096	-0.374916	-0.096	-0.295085
																					-0.0958992	-0.204927	-0.0959	-0.354885	-0.0959	-0.374368	-0.0959	-0.29429
																					-0.0958065	-0.210761	-0.09581	-0.353418	-0.0958	-0.373973	-0.0958	-0.296373
																					-0.0957043	-0.205401	-0.09571	-0.352808	-0.09571	-0.375867	-0.0957	-0.29743
																					-0.095599	-0.211641	-0.0956	-0.356408	-0.0956	-0.376663	-0.0956	-0.297742
																					-0.0955013	-0.207378	-0.0955	-0.355548	-0.0955	-0.375581	-0.0955	-0.297269
																					-0.0954021	-0.208569	-0.0954	-0.354234	-0.0954	-0.376809	-0.0954	-0.297806
																					-0.0952972	-0.211361	-0.0953	-0.35742	-0.0953	-0.378605	-0.0953	-0.29828
																					-0.0951977	-0.207577	-0.0952	-0.357521	-0.0952	-0.377378	-0.0952	-0.298152
																					-0.0951004	-0.213607	-0.0951	-0.356553	-0.0951	-0.378223	-0.09509	-0.300617
																					-0.0950096	-0.209246	-0.09501	-0.357224	-0.09501	-0.380255	-0.09501	-0.301306
																					-0.0949169	-0.214171	-0.09491	-0.359508	-0.09491	-0.379464	-0.09491	-0.301242
																					-0.0948101	-0.211521	-0.09481	-0.358575	-0.09481	-0.379382	-0.09481	-0.300578
																					-0.094709	-0.210402	-0.09471	-0.357588	-0.09471	-0.382041	-0.09471	-0.301626
																					-0.0946121	-0.216715	-0.09461	-0.361189	-0.09462	-0.380952	-0.09462	-0.30163
																					-0.0945114	-0.211041	-0.09451	-0.359463	-0.09451	-0.380845	-0.09452	-0.302399
																					-0.0944115	-0.216917	-0.09442	-0.359402	-0.09441	-0.383133	-0.09442	-0.304031
																					-0.0943058	-0.213286	-0.09431	-0.362331	-0.09431	-0.382824	-0.09431	-0.304933
																					-0.0942131	-0.21409	-0.09422	-0.362388	-0.09422	-0.382444	-0.09422	-0.305132
																					-0.0941101	-0.217769	-0.09411	-0.361352	-0.09412	-0.384859	-0.09411	-0.304452
																					-0.0940052	-0.212844	-0.09401	-0.362099	-0.09401	-0.384168	-0.09401	-0.305728
																					-0.093903	-0.219641	-0.09391	-0.364574	-0.09391	-0.384084	-0.09391	-0.305156
																					-0.0938087	-0.215057	-0.09381	-0.362887	-0.09382	-0.386066	-0.09381	-0.306544
																					-0.0937126	-0.219111	-0.09371	-0.362184	-0.09371	-0.386449	-0.09371	-0.307851
																					-0.0936092	-0.21708	-0.09361	-0.36648	-0.09361	-0.385307	-0.09361	-0.308621
																					-0.0935055	-0.215744	-0.0935	-0.364443	-0.09351	-0.38721	-0.09351	-0.308431
																					-0.0934074	-0.221808	-0.09341	-0.363875	-0.09341	-0.38846	-0.09341	-0.308381
																					-0.093306	-0.216391	-0.09331	-0.366949	-0.09331	-0.387216	-0.09331	-0.309357
																					-0.0932068	-0.223039	-0.09321	-0.366846	-0.09321	-0.388249	-0.09321	-0.308746
																					-0.0931023	-0.218541	-0.0931	-0.366103	-0.09311	-0.390207	-0.0931	-0.310874
																					-0.0930031	-0.2196	-0.093	-0.366606	-0.09301	-0.388676	-0.09301	-0.311786
																					-0.092902	-0.222464	-0.09291	-0.369493	-0.09291	-0.389194	-0.09291	-0.312381
																					-0.0928001	-0.218501	-0.09281	-0.367837	-0.09281	-0.391823	-0.09281	-0.311932
																					-0.0927033	-0.225595	-0.0927	-0.367287	-0.09271	-0.390618	-0.09271	-0.312073
																					-0.0926025	-0.220417	-0.09261	-0.371102	-0.09261	-0.39086	-0.09261	-0.312967
																					-0.0925014	-0.224686	-0.09251	-0.369458	-0.09251	-0.393153	-0.0925	-0.312331
																					-0.0923984	-0.222792	-0.0924	-0.368469	-0.0924	-0.39243	-0.0924	-0.314766
																					-0.0923012	-0.221398	-0.0923	-0.372173	-0.09231	-0.392472	-0.0923	-0.315685
																					-0.0922035	-0.227708	-0.0922	-0.372068	-0.09221	-0.394767	-0.0922	-0.315828
																					-0.0920982	-0.222095	-0.0921	-0.370709	-0.09211	-0.394505	-0.0921	-0.315548
																					-0.0919937	-0.228373	-0.092	-0.371599	-0.092	-0.394151	-0.092	-0.316052
																					-0.0918926	-0.224645	-0.0919	-0.374165	-0.0919	-0.395904	-0.0919	-0.316821
																					-0.0917992	-0.225181	-0.0918	-0.372213	-0.09181	-0.396614	-0.0918	-0.316745
																					-0.0916973	-0.229248	-0.09171	-0.372051	-0.0917	-0.395384	-0.0917	-0.318784
																					-0.0915943	-0.224439	-0.0916	-0.37613	-0.0916	-0.397043	-0.0916	-0.319523
																					-0.0914986	-0.231379	-0.09149	-0.374176	-0.09149	-0.398555	-0.09149	-0.319728
																					-0.0913956	-0.226422	-0.0914	-0.373565	-0.0914	-0.396994	-0.0914	-0.318774
																					-0.0912926	-0.230292	-0.09129	-0.376774	-0.0913	-0.398211	-0.09129	-0.320124
																					-0.0911858	-0.229081	-0.09119	-0.376481	-0.09119	-0.400252	-0.0912	-0.320098
																					-0.0910873	-0.227293	-0.09109	-0.37613	-0.09109	-0.398888	-0.09109	-0.320736
																					-0.0909969	-0.233101	-0.091	-0.376792	-0.091	-0.399356	-0.091	-0.322546
																					-0.0908901	-0.228082	-0.09089	-0.379529	-0.0909	-0.401917	-0.0909	-0.323332
																					-0.0907883	-0.234027	-0.09079	-0.377296	-0.09079	-0.400623	-0.09079	-0.323503
																					-0.0906815	-0.230208	-0.09069	-0.377237	-0.09069	-0.40113	-0.09069	-0.322944
																					-0.0905888	-0.230877	-0.09059	-0.381034	-0.09059	-0.403565	-0.09059	-0.324255
																					-0.0904846	-0.23504	-0.09049	-0.379529	-0.09049	-0.402719	-0.09049	-0.324042
																					-0.0903858	-0.230417	-0.09039	-0.378423	-0.09039	-0.402837	-0.09039	-0.324722
																					-0.0902813	-0.236733	-0.09029	-0.381922	-0.09028	-0.405225	-0.09029	-0.326951
																					-0.0901867	-0.23226	-0.09019	-0.381413	-0.09019	-0.404637	-0.0902	-0.326946
																					-0.090086	-0.23614	-0.09009	-0.381094	-0.09009	-0.404126	-0.09009	-0.326951
																					-0.0899815	-0.234998	-0.08998	-0.381644	-0.08998	-0.406257	-0.08999	-0.326878
																					-0.0898777	-0.233143	-0.08988	-0.384519	-0.08988	-0.40696	-0.08988	-0.328049
																					-0.0897793	-0.239456	-0.08979	-0.382586	-0.08979	-0.405393	-0.08979	-0.327128
																					-0.0896828	-0.233985	-0.08969	-0.382183	-0.08969	-0.407406	-0.08969	-0.329286
																					-0.0895863	-0.240182	-0.08959	-0.386216	-0.08959	-0.408973	-0.08959	-0.330453
																					-0.0894802	-0.236267	-0.08948	-0.384484	-0.08948	-0.40762	-0.08948	-0.330842
																					-0.0893818	-0.236988	-0.08939	-0.383751	-0.08939	-0.408809	-0.08938	-0.330684
																					-0.0892811	-0.241381	-0.08928	-0.387738	-0.08928	-0.410945	-0.08928	-0.330926
																					-0.0891781	-0.236224	-0.08918	-0.386719	-0.08918	-0.409882	-0.08918	-0.331939
																					-0.0890785	-0.242841	-0.08908	-0.386281	-0.08908	-0.410388	-0.08908	-0.33129
																					-0.0889801	-0.238178	-0.08898	-0.386737	-0.08898	-0.412227	-0.08899	-0.333664
																					-0.0888763	-0.241124	-0.08888	-0.389966	-0.08888	-0.411047	-0.08889	-0.33445
																					-0.0887775	-0.240996	-0.08878	-0.387828	-0.08878	-0.411731	-0.08878	-0.334949
																					-0.08867	-0.238902	-0.08867	-0.387318	-0.08867	-0.414341	-0.08867	-0.334344
																					-0.0885689	-0.245214	-0.08858	-0.391484	-0.08857	-0.412875	-0.08858	-0.335285
																					-0.0884727	-0.239883	-0.08848	-0.389845	-0.08847	-0.413276	-0.08848	-0.335386
																					-0.0883751	-0.24569	-0.08837	-0.388857	-0.08837	-0.415646	-0.08837	-0.335561
																					-0.0882675	-0.241939	-0.08827	-0.39226	-0.08827	-0.415031	-0.08827	-0.337991
																					-0.0881706	-0.242411	-0.08818	-0.392217	-0.08818	-0.414923	-0.08817	-0.338447
																					-0.0880703	-0.246995	-0.08807	-0.391575	-0.08808	-0.416768	-0.08807	-0.338962
																					-0.0879677	-0.242068	-0.08797	-0.392442	-0.08797	-0.417346	-0.08797	-0.338195
																					-0.0878605	-0.248383	-0.08786	-0.39495	-0.08787	-0.41621	-0.08787	-0.339246
																					-0.0877636	-0.244177	-0.08777	-0.393104	-0.08777	-0.418292	-0.08777	-0.33886
																					-0.087664	-0.247695	-0.08766	-0.392654	-0.08767	-0.419693	-0.08767	-0.34002
																					-0.0875633	-0.24703	-0.08756	-0.396351	-0.08757	-0.418163	-0.08757	-0.341675
																					-0.0874592	-0.244825	-0.08746	-0.395249	-0.08746	-0.419357	-0.08746	-0.342205
																					-0.0873646	-0.251386	-0.08736	-0.394151	-0.08737	-0.421169	-0.08737	-0.3426
																					-0.0872612	-0.245906	-0.08726	-0.398001	-0.08726	-0.419861	-0.08727	-0.341718
																					-0.0871536	-0.251992	-0.08716	-0.397148	-0.08716	-0.420255	-0.08716	-0.343423
																					-0.0870544	-0.248174	-0.08706	-0.397166	-0.08706	-0.422891	-0.08706	-0.342676
																					-0.0869587	-0.248252	-0.08696	-0.397651	-0.08696	-0.421662	-0.08696	-0.344542
																					-0.0868614	-0.253444	-0.08686	-0.399751	-0.08686	-0.42185	-0.08686	-0.345767
																					-0.086763	-0.248069	-0.08676	-0.398531	-0.08676	-0.424476	-0.08676	-0.346252
																					-0.0866589	-0.254857	-0.08666	-0.398088	-0.08666	-0.423895	-0.08666	-0.346176
																					-0.0865654	-0.250164	-0.08657	-0.401632	-0.08657	-0.423927	-0.08657	-0.346181
																					-0.0864643	-0.253228	-0.08647	-0.400344	-0.08646	-0.426015	-0.08646	-0.347389
																					-0.0863609	-0.253475	-0.08636	-0.399486	-0.08636	-0.425562	-0.08637	-0.346629
																					-0.0862598	-0.250694	-0.08626	-0.402445	-0.08626	-0.425503	-0.08626	-0.34888
																					-0.0861687	-0.257439	-0.08617	-0.402638	-0.08617	-0.427236	-0.08617	-0.349606
																					-0.0860611	-0.252001	-0.08606	-0.401744	-0.08607	-0.427974	-0.08607	-0.350327
																					-0.0859627	-0.257755	-0.08596	-0.403185	-0.08597	-0.426789	-0.08596	-0.349853
																					-0.0858612	-0.253868	-0.08586	-0.405393	-0.08586	-0.428448	-0.08586	-0.35052
																					-0.0857678	-0.2543	-0.08577	-0.403546	-0.08577	-0.429974	-0.08578	-0.35127
																					-0.0856682	-0.25961	-0.08567	-0.403571	-0.08567	-0.428468	-0.08567	-0.350542
																					-0.0855656	-0.25396	-0.08556	-0.406998	-0.08557	-0.429412	-0.08557	-0.352935
																					-0.0854614	-0.260636	-0.08547	-0.405531	-0.08547	-0.431758	-0.08547	-0.353784
																					-0.0853695	-0.256199	-0.08537	-0.405206	-0.08538	-0.430345	-0.08537	-0.354412
																					-0.0852737	-0.259079	-0.08527	-0.408173	-0.08527	-0.430703	-0.08527	-0.353839
																					-0.0851749	-0.259561	-0.08517	-0.407374	-0.08517	-0.433583	-0.08518	-0.354612
																					-0.085067	-0.256692	-0.08507	-0.407104	-0.08507	-0.431798	-0.08507	-0.354963
																					-0.0849766	-0.263328	-0.08498	-0.408104	-0.08498	-0.432517	-0.08498	-0.355119
																					-0.0848736	-0.257844	-0.08487	-0.410287	-0.08488	-0.434987	-0.08488	-0.357235
																					-0.0847717	-0.263414	-0.08478	-0.40886	-0.08478	-0.434091	-0.08478	-0.357885
																					-0.0846741	-0.260076	-0.08468	-0.408601	-0.08467	-0.434318	-0.08468	-0.358311
																					-0.0845768	-0.260018	-0.08458	-0.412525	-0.08458	-0.436315	-0.08458	-0.357812
																					-0.0844719	-0.265807	-0.08448	-0.410768	-0.08448	-0.436315	-0.08448	-0.359177
																					-0.0843731	-0.259941	-0.08438	-0.410141	-0.08437	-0.435818	-0.08438	-0.358603
																					-0.0842739	-0.267278	-0.08427	-0.413863	-0.08427	-0.437828	-0.08427	-0.359396
																					-0.0841778	-0.262175	-0.08419	-0.412984	-0.08418	-0.43853	-0.08418	-0.361545
																					-0.0840755	-0.264787	-0.08408	-0.412151	-0.08408	-0.437296	-0.08408	-0.36198
																					-0.0839764	-0.266238	-0.08398	-0.413512	-0.08398	-0.43932	-0.08398	-0.362241
																					-0.0838787	-0.262729	-0.08388	-0.415876	-0.08388	-0.440919	-0.08388	-0.36168
																					-0.0837906	-0.27081	-0.08379	-0.414737	-0.08379	-0.439253	-0.08379	-0.363221
																					-0.0836922	-0.264064	-0.0837	-0.414029	-0.08369	-0.440505	-0.0837	-0.362779
																					-0.0835926	-0.270746	-0.08359	-0.417944	-0.08359	-0.442756	-0.08359	-0.364284
																					-0.0834938	-0.266138	-0.08349	-0.415787	-0.08349	-0.441266	-0.08349	-0.365703
																					-0.0833988	-0.26621	-0.0834	-0.415383	-0.0834	-0.441544	-0.0834	-0.366389
																					-0.0832981	-0.27258	-0.0833	-0.418827	-0.0833	-0.44406	-0.0833	-0.36608
																					-0.0831917	-0.266156	-0.08319	-0.418492	-0.0832	-0.443008	-0.0832	-0.36588
																					-0.0830936	-0.274094	-0.08309	-0.417706	-0.08309	-0.443458	-0.08309	-0.367018
																					-0.0829956	-0.268418	-0.083	-0.418879	-0.083	-0.446061	-0.083	-0.366789
																					-0.0828968	-0.271246	-0.0829	-0.420968	-0.0829	-0.444819	-0.0829	-0.368733
																					-0.0827999	-0.272378	-0.0828	-0.420178	-0.0828	-0.444943	-0.0828	-0.369671
																					-0.0826942	-0.26892	-0.08269	-0.419408	-0.0827	-0.447416	-0.0827	-0.370594
																					-0.0825939	-0.276332	-0.0826	-0.422715	-0.0826	-0.447168	-0.0826	-0.370052
																					-0.0824978	-0.270476	-0.0825	-0.421506	-0.0825	-0.446789	-0.08251	-0.370525
																					-0.0823963	-0.276365	-0.08239	-0.420728	-0.0824	-0.448368	-0.0824	-0.371177
																					-0.0822922	-0.272525	-0.0823	-0.423954	-0.08229	-0.449079	-0.0823	-0.370987
																					-0.082201	-0.272497	-0.0822	-0.424084	-0.0822	-0.448202	-0.0822	-0.373083
																					-0.0820991	-0.278372	-0.0821	-0.423288	-0.0821	-0.449986	-0.0821	-0.37459
																					-0.0820007	-0.272576	-0.082	-0.424293	-0.082	-0.451222	-0.082	-0.374182
																					-0.0819016	-0.279794	-0.08191	-0.426454	-0.0819	-0.449848	-0.0819	-0.373641
																					-0.0817978	-0.274792	-0.0818	-0.425117	-0.08181	-0.451208	-0.0818	-0.374671
																					-0.0817005	-0.277435	-0.0817	-0.424568	-0.0817	-0.453068	-0.0817	-0.374799
																					-0.0815967	-0.279199	-0.0816	-0.428151	-0.0816	-0.451904	-0.0816	-0.374928
																					-0.0815002	-0.275094	-0.0815	-0.427157	-0.0815	-0.452628	-0.0815	-0.376967
																					-0.0814037	-0.282882	-0.08141	-0.426021	-0.0814	-0.454816	-0.08141	-0.377689
																					-0.0812996	-0.276788	-0.0813	-0.42965	-0.0813	-0.453591	-0.0813	-0.378329
																					-0.0812016	-0.28333	-0.0812	-0.428824	-0.0812	-0.45441	-0.0812	-0.377542
																					-0.0810963	-0.279083	-0.0811	-0.428672	-0.0811	-0.456501	-0.08111	-0.37894
																					-0.0810047	-0.27897	-0.08101	-0.429868	-0.08101	-0.455665	-0.08101	-0.378576
																					-0.0808983	-0.284328	-0.0809	-0.431074	-0.0809	-0.456016	-0.08091	-0.379429
																					-0.0808003	-0.278961	-0.0808	-0.430676	-0.0808	-0.458151	-0.0808	-0.381147
																					-0.0806976	-0.286349	-0.0807	-0.429829	-0.0807	-0.457805	-0.0807	-0.382254
																					-0.0806057	-0.281258	-0.08061	-0.43347	-0.08061	-0.457269	-0.08061	-0.382349
																					-0.0805004	-0.283727	-0.08051	-0.432018	-0.08051	-0.459658	-0.08051	-0.381626
																					-0.0803978	-0.285983	-0.0804	-0.431499	-0.0804	-0.460232	-0.0804	-0.383085
																					-0.0802982	-0.281591	-0.0803	-0.434947	-0.0803	-0.459219	-0.0803	-0.382705
																					-0.0802177	-0.289537	-0.08021	-0.434244	-0.08021	-0.461085	-0.0802	-0.384001
																					-0.0801312	-0.283897	-0.08013	-0.433637	-0.08013	-0.462316	-0.08013	-0.385719
																					-0.0800251	-0.290145	-0.08003	-0.435114	-0.08003	-0.461277	-0.08003	-0.386611
																					-0.0799213	-0.285797	-0.07993	-0.437512	-0.07992	-0.462295	-0.07993	-0.386605
																					-0.0798309	-0.285223	-0.07983	-0.435751	-0.07983	-0.464253	-0.07983	-0.386365
																					-0.079726	-0.291481	-0.07973	-0.435503	-0.07973	-0.463316	-0.07973	-0.387468
																					-0.0796272	-0.285579	-0.07963	-0.439097	-0.07963	-0.463688	-0.07963	-0.386844
																					-0.0795269	-0.292324	-0.07952	-0.437923	-0.07953	-0.466076	-0.07953	-0.389001
																					-0.0794273	-0.288217	-0.07943	-0.437162	-0.07943	-0.464697	-0.07943	-0.38999
																					-0.0793282	-0.289925	-0.07933	-0.440126	-0.07933	-0.465472	-0.07933	-0.3906
																					-0.0792286	-0.292936	-0.07923	-0.439733	-0.07923	-0.467582	-0.07923	-0.390667
																					-0.0791275	-0.288226	-0.07913	-0.439483	-0.07913	-0.466825	-0.07913	-0.39089
																					-0.0790211	-0.295848	-0.07903	-0.441143	-0.07903	-0.466926	-0.07903	-0.391405
																					-0.0789242	-0.290318	-0.07893	-0.443151	-0.07893	-0.469535	-0.07893	-0.390969
																					-0.0788353	-0.295444	-0.07883	-0.441347	-0.07883	-0.46876	-0.07884	-0.393226
																					-0.0787304	-0.292758	-0.07873	-0.441334	-0.07873	-0.468369	-0.07873	-0.393725
																					-0.0786263	-0.291991	-0.07863	-0.444669	-0.07863	-0.470995	-0.07863	-0.3937
																					-0.0785233	-0.298632	-0.07853	-0.443322	-0.07853	-0.47082	-0.07852	-0.393859
																					-0.0784271	-0.283888	-0.07843	-0.442763	-0.07843	-0.470217	-0.07843	-0.394181
																					-0.0783264	-0.289561	-0.07833	-0.446212	-0.07833	-0.472379	-0.07833	-0.394364
																					-0.0782246	-0.284328	-0.07823	-0.445793	-0.07823	-0.473409	-0.07823	-0.395555
																					-0.078122	-0.286011	-0.07812	-0.44558	-0.07813	-0.472299	-0.07813	-0.397049
																					-0.0780312	-0.289786	-0.07803	-0.446521	-0.07803	-0.473343	-0.07803	-0.397596
																					-0.0779274	-0.284441	-0.07793	-0.448755	-0.07793	-0.475447	-0.07793	-0.398124
																					-0.0778221	-0.292237	-0.07783	-0.44734	-0.07783	-0.474002	-0.07783	-0.397749
																					-0.0777252	-0.286886	-0.07773	-0.447016	-0.07773	-0.474735	-0.07773	-0.398802
																					-0.0776241	-0.291563	-0.07763	-0.450527	-0.07763	-0.476971	-0.07763	-0.398303
																					-0.0775276	-0.28891	-0.07753	-0.448609	-0.07753	-0.476146	-0.07753	-0.400505
																					-0.0774254	-0.287611	-0.07743	-0.448457	-0.07743	-0.476558	-0.07742	-0.401601
																					-0.0773197	-0.294353	-0.07732	-0.45143	-0.07732	-0.47896	-0.07732	-0.402203
																					-0.0772278	-0.288226	-0.07723	-0.451625	-0.07723	-0.478242	-0.07723	-0.402638
																					-0.077124	-0.295493	-0.07713	-0.45093	-0.07713	-0.478663	-0.07713	-0.402302
																					-0.077026	-0.290702	-0.07703	-0.452266	-0.07703	-0.480801	-0.07703	-0.403527
																					-0.0769218	-0.29256	-0.07692	-0.453948	-0.07693	-0.480526	-0.07692	-0.403241
																					-0.0768276	-0.29611	-0.07683	-0.45304	-0.07683	-0.480399	-0.07683	-0.405337
																					-0.0767208	-0.290477	-0.07673	-0.452663	-0.07672	-0.482068	-0.07672	-0.406251
																					-0.0766239	-0.298852	-0.07662	-0.455848	-0.07662	-0.482501	-0.07662	-0.406972
																					-0.0765205	-0.292772	-0.07652	-0.454851	-0.07652	-0.481904	-0.07652	-0.40701
																					-0.0764259	-0.298822	-0.07643	-0.454193	-0.07643	-0.48378	-0.07643	-0.407217
																					-0.0763218	-0.295245	-0.07633	-0.458059	-0.07632	-0.485191	-0.07632	-0.407902
																					-0.0762215	-0.294072	-0.07623	-0.457572	-0.07622	-0.483727	-0.07622	-0.407368
																					-0.0761143	-0.301187	-0.07612	-0.456621	-0.07612	-0.485221	-0.07612	-0.409806
																					-0.0760227	-0.294649	-0.07603	-0.457741	-0.07603	-0.487466	-0.07602	-0.41066
																					-0.0759224	-0.301724	-0.07592	-0.459814	-0.07593	-0.486222	-0.07593	-0.41111
																					-0.0758152	-0.297367	-0.07582	-0.458844	-0.07582	-0.486478	-0.07582	-0.411579
																					-0.0757141	-0.298651	-0.07572	-0.458483	-0.07572	-0.489064	-0.07572	-0.411738
																					-0.0756191	-0.302316	-0.07562	-0.461654	-0.07562	-0.487988	-0.07562	-0.412373
																					-0.0755184	-0.297093	-0.07552	-0.460736	-0.07552	-0.488351	-0.07552	-0.412494
																					-0.0754192	-0.305072	-0.07542	-0.460112	-0.07542	-0.490796	-0.07542	-0.414667
																					-0.0753128	-0.299528	-0.07532	-0.46363	-0.07532	-0.489959	-0.07532	-0.415294
																					-0.0752167	-0.304695	-0.07522	-0.463387	-0.07522	-0.490164	-0.07522	-0.416325
																					-0.0751144	-0.301906	-0.07512	-0.462659	-0.07512	-0.492719	-0.07512	-0.415537
																					-0.0750133	-0.300322	-0.07501	-0.464153	-0.07502	-0.491833	-0.07502	-0.416794
																					-0.0749123	-0.307686	-0.07492	-0.466119	-0.07492	-0.491917	-0.07492	-0.416909
																					-0.0748161	-0.301335	-0.07482	-0.464181	-0.07482	-0.49389	-0.07482	-0.417603
																					-0.0747131	-0.308591	-0.07472	-0.46431	-0.07472	-0.494351	-0.07472	-0.419531
																					-0.0746101	-0.303823	-0.07461	-0.46777	-0.07462	-0.493431	-0.07461	-0.420313
																					-0.0745094	-0.304883	-0.07451	-0.466789	-0.07451	-0.495281	-0.07451	-0.420968
																					-0.0744087	-0.309092	-0.07442	-0.466062	-0.07442	-0.496436	-0.07441	-0.420281
																					-0.0743118	-0.30364	-0.07431	-0.469441	-0.07431	-0.495058	-0.07431	-0.421733
																					-0.0742069	-0.311695	-0.07421	-0.469028	-0.07421	-0.496776	-0.07421	-0.420883
																					-0.0741062	-0.305892	-0.07411	-0.468405	-0.07411	-0.498764	-0.07411	-0.422871
																					-0.0740116	-0.310512	-0.07401	-0.469912	-0.07401	-0.49761	-0.07402	-0.424267
																					-0.0739071	-0.308421	-0.07391	-0.472196	-0.07391	-0.498082	-0.07391	-0.424836
																					-0.0738045	-0.306963	-0.07381	-0.470922	-0.07381	-0.500699	-0.07381	-0.425431
																					-0.0737061	-0.314461	-0.07371	-0.470406	-0.07371	-0.499773	-0.0737	-0.425143
																					-0.0736103	-0.307526	-0.07361	-0.473812	-0.07361	-0.499944	-0.07361	-0.426362
																					-0.0735065	-0.314192	-0.07351	-0.4727	-0.07351	-0.502127	-0.07351	-0.425523
																					-0.0734036	-0.310291	-0.07341	-0.472124	-0.07341	-0.501424	-0.07341	-0.427802
																					-0.0733036	-0.311509	-0.07331	-0.475638	-0.0733	-0.501799	-0.0733	-0.428626
																					-0.0732037	-0.315802	-0.07321	-0.475043	-0.07321	-0.503991	-0.07321	-0.429088
																					-0.0731037	-0.310155	-0.07311	-0.474559	-0.07311	-0.503771	-0.07311	-0.42932
																					-0.0730003	-0.318487	-0.073	-0.475822	-0.073	-0.503646	-0.073	-0.429644
																					-0.0728981	-0.312841	-0.0729	-0.47833	-0.0729	-0.505571	-0.0729	-0.430332
																					-0.0728027	-0.317031	-0.07281	-0.476691	-0.07281	-0.506368	-0.07281	-0.429888
																					-0.0727039	-0.315925	-0.07271	-0.476662	-0.0727	-0.505453	-0.0727	-0.432364
																					-0.0726029	-0.313463	-0.0726	-0.480303	-0.0726	-0.507126	-0.0726	-0.43345
																					-0.0725018	-0.321519	-0.0725	-0.479086	-0.0725	-0.50844	-0.0725	-0.433723
																					-0.0724018	-0.314639	-0.0724	-0.478101	-0.0724	-0.507316	-0.0724	-0.43367
																					-0.0722992	-0.321498	-0.0723	-0.481695	-0.0723	-0.50848	-0.0723	-0.433884
																					-0.0721954	-0.317408	-0.0722	-0.48165	-0.0722	-0.51053	-0.0722	-0.434713
																					-0.0720955	-0.317705	-0.0721	-0.480689	-0.0721	-0.509416	-0.0721	-0.435041
																					-0.0719978	-0.323312	-0.072	-0.482202	-0.072	-0.510124	-0.072	-0.437216
																					-0.0718952	-0.317153	-0.0719	-0.484125	-0.0719	-0.512631	-0.0719	-0.437539
																					-0.0717918	-0.325778	-0.0718	-0.483181	-0.0718	-0.511136	-0.0718	-0.438476
																					-0.07169	-0.319805	-0.07169	-0.482994	-0.07169	-0.511975	-0.07169	-0.438091
																					-0.0715965	-0.323793	-0.0716	-0.48684	-0.0716	-0.514742	-0.0716	-0.439016
																					-0.0714939	-0.323374	-0.0715	-0.485386	-0.0715	-0.513986	-0.0715	-0.439138
																					-0.0713921	-0.320561	-0.07139	-0.48501	-0.07139	-0.514187	-0.07139	-0.440173
																					-0.0712925	-0.328415	-0.07129	-0.488056	-0.07129	-0.516426	-0.0713	-0.442068
																					-0.0711952	-0.321771	-0.07119	-0.488041	-0.0712	-0.51616	-0.0712	-0.442395
																					-0.0710896	-0.328688	-0.07109	-0.487504	-0.07109	-0.515934	-0.0711	-0.443179
																					-0.0709904	-0.324504	-0.071	-0.488973	-0.07099	-0.517794	-0.07099	-0.442708
																					-0.0708881	-0.325117	-0.07089	-0.491047	-0.07089	-0.518864	-0.07089	-0.443998
																					-0.0707966	-0.329863	-0.0708	-0.489238	-0.0708	-0.517583	-0.0708	-0.443213
																					-0.0706966	-0.324276	-0.0707	-0.489321	-0.0707	-0.519157	-0.0707	-0.445203
																					-0.0705959	-0.3327	-0.0706	-0.49301	-0.0706	-0.520785	-0.0706	-0.446693
																					-0.0704998	-0.326925	-0.0705	-0.491848	-0.0705	-0.519702	-0.0705	-0.447312
																					-0.0704006	-0.331174	-0.0704	-0.490758	-0.0704	-0.520704	-0.0704	-0.447437
																					-0.070303	-0.330284	-0.0703	-0.494358	-0.0703	-0.523084	-0.0703	-0.447292
																					-0.0701981	-0.327479	-0.0702	-0.494013	-0.0702	-0.521667	-0.0702	-0.448941
																					-0.0701035	-0.335513	-0.0701	-0.493553	-0.0701	-0.522174	-0.0701	-0.44796
																					-0.0700054	-0.328981	-0.07001	-0.494919	-0.07001	-0.524949	-0.07001	-0.450153
																					-0.0699047	-0.33554	-0.06991	-0.497247	-0.06991	-0.523404	-0.06991	-0.451417
																					-0.0698021	-0.331359	-0.0698	-0.495819	-0.06981	-0.524036	-0.0698	-0.451911
																					-0.0697044	-0.331438	-0.0697	-0.495504	-0.0697	-0.527038	-0.0697	-0.451924
																					-0.0696033	-0.337959	-0.06961	-0.498919	-0.06961	-0.525898	-0.06961	-0.451883
																					-0.0695065	-0.331411	-0.06951	-0.497927	-0.06951	-0.526129	-0.06951	-0.453033
																					-0.0694031	-0.338736	-0.06941	-0.497339	-0.0694	-0.528796	-0.0694	-0.452823
																					-0.0693031	-0.334349	-0.06931	-0.500574	-0.06931	-0.52834	-0.0693	-0.455511
																					-0.0692093	-0.337242	-0.06921	-0.499921	-0.06921	-0.528389	-0.06921	-0.455967
																					-0.069109	-0.338184	-0.06911	-0.499828	-0.06911	-0.529878	-0.06911	-0.457051
																					-0.0690071	-0.334955	-0.06901	-0.50126	-0.06901	-0.53082	-0.06901	-0.457079
																					-0.0689026	-0.342757	-0.0689	-0.503489	-0.06891	-0.530186	-0.06891	-0.457107
																					-0.0688103	-0.336372	-0.06881	-0.501892	-0.06881	-0.531397	-0.06881	-0.457854
																					-0.0687084	-0.342686	-0.06871	-0.501978	-0.06871	-0.533357	-0.06871	-0.458172
																					-0.0686096	-0.339101	-0.06861	-0.505233	-0.06861	-0.531907	-0.06861	-0.460388
																					-0.0685081	-0.339703	-0.06851	-0.504109	-0.06851	-0.532954	-0.06851	-0.461191
																					-0.0684154	-0.344569	-0.06841	-0.503504	-0.06841	-0.53477	-0.06841	-0.461775
																					-0.0683105	-0.339112	-0.06831	-0.506944	-0.06831	-0.534164	-0.06831	-0.461113
																					-0.0682117	-0.347559	-0.06821	-0.506233	-0.06821	-0.534349	-0.06821	-0.46216
																					-0.068111	-0.341751	-0.06811	-0.506407	-0.06811	-0.537509	-0.06811	-0.462587
																					-0.0680172	-0.346034	-0.06802	-0.507806	-0.06802	-0.535977	-0.06802	-0.463402
																					-0.0679119	-0.345391	-0.06792	-0.509472	-0.06791	-0.536315	-0.06792	-0.465487
																					-0.0678097	-0.34241	-0.06781	-0.508535	-0.06781	-0.539012	-0.06781	-0.466213
																					-0.0677128	-0.350729	-0.06772	-0.508202	-0.06772	-0.538298	-0.06772	-0.466508
																					-0.0676178	-0.34402	-0.06762	-0.511815	-0.06762	-0.5384	-0.06762	-0.466098
																					-0.067514	-0.350365	-0.06752	-0.510236	-0.06752	-0.540888	-0.06752	-0.467214
																					-0.0674149	-0.346869	-0.06741	-0.510077	-0.06741	-0.540512	-0.06741	-0.467062
																					-0.0673141	-0.346312	-0.06732	-0.513665	-0.06732	-0.540281	-0.06731	-0.468528
																					-0.067215	-0.352741	-0.06722	-0.513056	-0.06722	-0.542291	-0.06722	-0.470406
																					-0.0671165	-0.346826	-0.06712	-0.512823	-0.06712	-0.543209	-0.06712	-0.470951
																					-0.0670158	-0.354306	-0.06701	-0.514187	-0.06702	-0.542308	-0.06701	-0.471599
																					-0.0669151	-0.349589	-0.06691	-0.516313	-0.06692	-0.543983	-0.06691	-0.470944
																					-0.0668201	-0.352652	-0.06682	-0.514999	-0.06682	-0.545475	-0.06682	-0.472664
																					-0.0667187	-0.35374	-0.06672	-0.514943	-0.06672	-0.544121	-0.06672	-0.471934
																					-0.0666187	-0.35009	-0.06662	-0.518361	-0.06662	-0.545129	-0.06662	-0.473914
																					-0.0665153	-0.357773	-0.06651	-0.517057	-0.06652	-0.54737	-0.06652	-0.475036
																					-0.0664173	-0.351867	-0.06642	-0.516855	-0.06642	-0.546313	-0.06642	-0.476036
																					-0.0663143	-0.35798	-0.06632	-0.519881	-0.06632	-0.546928	-0.06632	-0.476183
																					-0.0662163	-0.354551	-0.06622	-0.51975	-0.06622	-0.549413	-0.06622	-0.476396
																					-0.0661179	-0.354718	-0.06612	-0.519344	-0.06612	-0.548751	-0.06612	-0.47768
																					-0.0660187	-0.360258	-0.06602	-0.520818	-0.06602	-0.549134	-0.06602	-0.47664
																					-0.0659195	-0.354507	-0.06592	-0.52333	-0.06592	-0.5515	-0.06592	-0.479442
																					-0.0658138	-0.362156	-0.06582	-0.521659	-0.06582	-0.551229	-0.06581	-0.48034
																					-0.0657177	-0.357594	-0.06572	-0.521798	-0.06572	-0.551351	-0.06571	-0.480846
																					-0.0656216	-0.360055	-0.06562	-0.525048	-0.06562	-0.553308	-0.06562	-0.481143
																					-0.0655178	-0.361646	-0.06552	-0.523749	-0.06552	-0.553325	-0.06552	-0.481561
																					-0.0654186	-0.357992	-0.06542	-0.523609	-0.06542	-0.553255	-0.06542	-0.482344
																					-0.0653206	-0.366	-0.06532	-0.526914	-0.06532	-0.554937	-0.06532	-0.482165
																					-0.0652237	-0.359784	-0.06522	-0.526699	-0.06522	-0.556139	-0.06522	-0.484485
																					-0.0651215	-0.366503	-0.06512	-0.526187	-0.06512	-0.555582	-0.06512	-0.485371
																					-0.0650162	-0.362671	-0.06502	-0.527767	-0.06502	-0.556573	-0.06502	-0.486244
																					-0.0649189	-0.362326	-0.06492	-0.530086	-0.06492	-0.558509	-0.06492	-0.485717
																					-0.0648235	-0.369182	-0.06482	-0.528389	-0.06483	-0.557389	-0.06482	-0.486764
																					-0.0647209	-0.362881	-0.06472	-0.528481	-0.06472	-0.558357	-0.06472	-0.487466
																					-0.0646137	-0.370888	-0.06462	-0.531941	-0.06462	-0.560909	-0.06462	-0.487731
																					-0.0645191	-0.365458	-0.06452	-0.530879	-0.06452	-0.55989	-0.06452	-0.489883
																					-0.0644184	-0.368613	-0.06442	-0.530512	-0.06442	-0.560229	-0.06442	-0.490705
																					-0.0643231	-0.369936	-0.06432	-0.53408	-0.06433	-0.562693	-0.06432	-0.491162
																					-0.0642197	-0.366131	-0.06422	-0.533761	-0.06422	-0.561876	-0.06422	-0.490842
																					-0.0641216	-0.375039	-0.06412	-0.533383	-0.06412	-0.562379	-0.06412	-0.492329
																					-0.064024	-0.368354	-0.06402	-0.534636	-0.06403	-0.564719	-0.06402	-0.492146
																					-0.0639229	-0.375079	-0.06392	-0.536433	-0.06392	-0.563935	-0.06392	-0.49317
																					-0.0638218	-0.370998	-0.06382	-0.535479	-0.06382	-0.564476	-0.06382	-0.495119
																					-0.0637199	-0.370859	-0.06372	-0.535496	-0.06372	-0.567354	-0.06372	-0.495688
																					-0.0636276	-0.377389	-0.06362	-0.539063	-0.06362	-0.56651	-0.06362	-0.496328
																					-0.0635239	-0.370894	-0.06352	-0.537789	-0.06352	-0.566537	-0.06352	-0.495896
																					-0.0634186	-0.378787	-0.06342	-0.537229	-0.06342	-0.568245	-0.06342	-0.497208
																					-0.063319	-0.373676	-0.06332	-0.540956	-0.06332	-0.569329	-0.06332	-0.496984
																					-0.0632252	-0.376956	-0.06323	-0.540529	-0.06323	-0.568527	-0.06323	-0.498826
																					-0.0631226	-0.378323	-0.06312	-0.540136	-0.06312	-0.570023	-0.06312	-0.500504
																					-0.0630264	-0.374339	-0.06303	-0.541555	-0.06302	-0.572175	-0.06302	-0.50126
																					-0.0629238	-0.383347	-0.06292	-0.543373	-0.06292	-0.571112	-0.06292	-0.501424
																					-0.0628288	-0.376183	-0.06283	-0.542557	-0.06283	-0.571689	-0.06283	-0.50165
																					-0.0627289	-0.383044	-0.06272	-0.542428	-0.06272	-0.57433	-0.06273	-0.502886
																					-0.0626213	-0.379052	-0.06262	-0.546131	-0.06262	-0.573961	-0.06262	-0.502424
																					-0.0625256	-0.379235	-0.06252	-0.544776	-0.06252	-0.573859	-0.06252	-0.504651
																					-0.0624273	-0.385976	-0.06243	-0.544448	-0.06243	-0.576819	-0.06243	-0.505997
																					-0.0623276	-0.37947	-0.06233	-0.548064	-0.06233	-0.575642	-0.06233	-0.506589
																					-0.0622316	-0.387156	-0.06223	-0.547543	-0.06223	-0.576012	-0.06223	-0.506968
																					-0.0621273	-0.382432	-0.06213	-0.547006	-0.06213	-0.57867	-0.06213	-0.507015
																					-0.0620295	-0.385498	-0.06203	-0.548673	-0.06203	-0.578456	-0.06203	-0.508289
																					-0.0619278	-0.387294	-0.06193	-0.550748	-0.06193	-0.578745	-0.06193	-0.507687
																					-0.0618301	-0.383079	-0.06183	-0.549491	-0.06183	-0.580838	-0.06183	-0.51026
																					-0.0617296	-0.391459	-0.06173	-0.549413	-0.06173	-0.580894	-0.06173	-0.511376
																					-0.0616262	-0.385397	-0.06163	-0.553255	-0.06163	-0.580922	-0.06163	-0.512079
																					-0.0615313	-0.392047	-0.06153	-0.552175	-0.06153	-0.582565	-0.06153	-0.511847
																					-0.0614334	-0.38775	-0.06143	-0.551509	-0.06143	-0.583676	-0.06143	-0.512719
																					-0.0613289	-0.387726	-0.06133	-0.554629	-0.06133	-0.583007	-0.06133	-0.513312
																					-0.0612272	-0.394901	-0.06123	-0.554805	-0.06123	-0.584044	-0.06123	-0.51348
																					-0.0611284	-0.388315	-0.06113	-0.554311	-0.06113	-0.586144	-0.06113	-0.515853
																					-0.0610323	-0.396418	-0.06103	-0.555697	-0.06103	-0.585064	-0.06103	-0.516855
																					-0.0609316	-0.390933	-0.06093	-0.557984	-0.06093	-0.586135	-0.06093	-0.517745
																					-0.0608284	-0.394395	-0.06083	-0.556848	-0.06083	-0.588836	-0.06083	-0.517348
																					-0.060729	-0.396351	-0.06073	-0.556706	-0.06073	-0.58775	-0.06073	-0.518353
																					-0.0606306	-0.391841	-0.06064	-0.56048	-0.06063	-0.587873	-0.06063	-0.518507
																					-0.0605324	-0.400159	-0.06053	-0.560417	-0.06053	-0.591075	-0.06053	-0.51975
																					-0.0604282	-0.394316	-0.06041	-0.562038	-0.06043	-0.590241	-0.06043	-0.521724
																					-0.060331	-0.400876	-0.06031	-0.565397	-0.06033	-0.590433	-0.06033	-0.522633
																					-0.0602312	-0.397007	-0.06021	-0.565135	-0.06023	-0.592882	-0.06023	-0.523445
																					-0.060132	-0.396596	-0.06011	-0.564837	-0.06013	-0.592246	-0.06013	-0.522789
																					-0.0600271	-0.403403	-0.06001	-0.566157	-0.06003	-0.592891	-0.06003	-0.524505
																					-0.0599289	-0.396988	-0.05992	-0.568327	-0.05991	-0.59789	-0.05993	-0.523831
																					-0.0598318	-0.405625	-0.05982	-0.566791	-0.05982	-0.598221	-0.05983	-0.525947
																					-0.0597292	-0.400332	-0.05973	-0.564295	-0.05971	-0.597968	-0.05973	-0.527883
																					-0.0596298	-0.402799	-0.05963	-0.567745	-0.05961	-0.599725	-0.05963	-0.528281
																					-0.0595266	-0.405656	-0.05953	-0.566265	-0.05951	-0.601077	-0.05953	-0.528904
																					-0.0594315	-0.401149	-0.05943	-0.56632	-0.05942	-0.600293	-0.05943	-0.528414
																					-0.0593309	-0.409554	-0.05933	-0.569831	-0.05931	-0.601401	-0.05933	-0.530161
																					-0.0592289	-0.403752	-0.05923	-0.570142	-0.05921	-0.603726	-0.05923	-0.529603
																					-0.0591312	-0.410306	-0.05913	-0.569028	-0.05911	-0.602798	-0.05913	-0.531597
																					-0.0590301	-0.406351	-0.05903	-0.570334	-0.05902	-0.60339	-0.05903	-0.533122
																					-0.0589287	-0.406019	-0.05892	-0.575068	-0.05891	-0.606191	-0.05893	-0.534131
																					-0.0588253	-0.412939	-0.05882	-0.574948	-0.05881	-0.60518	-0.05883	-0.53424
																					-0.0587292	-0.40659	-0.05871	-0.574773	-0.05871	-0.605636	-0.05873	-0.534501
																					-0.0586296	-0.41422	-0.05862	-0.578474	-0.05862	-0.608302	-0.05863	-0.535394
																					-0.058528	-0.409769	-0.05851	-0.577506	-0.05852	-0.607773	-0.05853	-0.535504
																					-0.0584259	-0.412392	-0.05841	-0.577033	-0.05841	-0.608142	-0.05843	-0.53789
																					-0.0583256	-0.415012	-0.05832	-0.580697	-0.05832	-0.610613	-0.05833	-0.538918
																					-0.0582266	-0.410432	-0.05822	-0.580445	-0.05821	-0.610382	-0.05823	-0.539514
																					-0.0581259	-0.418995	-0.05811	-0.579977	-0.05812	-0.610713	-0.05813	-0.539761
																					-0.0580236	-0.412882	-0.05801	-0.581382	-0.05801	-0.612362	-0.05802	-0.54035
																					-0.057925	-0.419996	-0.05791	-0.583695	-0.05791	-0.613391	-0.05793	-0.541178
																					-0.0578285	-0.415825	-0.05781	-0.582631	-0.05781	-0.612836	-0.05783	-0.541366
																					-0.0577272	-0.415697	-0.05771	-0.58265	-0.05771	-0.614473	-0.05773	-0.543605
																					-0.0576237	-0.42308	-0.0576	-0.586097	-0.05761	-0.616268	-0.05762	-0.544974
																					-0.0575226	-0.416235	-0.05751	-0.585244	-0.05751	-0.615466	-0.05753	-0.545673
																					-0.0574249	-0.424182	-0.05741	-0.584847	-0.05741	-0.616441	-0.05743	-0.545362
																					-0.0573263	-0.419428	-0.05731	-0.58835	-0.05731	-0.618878	-0.05733	-0.546408
																					-0.0572193	-0.421305	-0.05721	-0.588436	-0.0572	-0.61802	-0.05722	-0.546962
																					-0.0571184	-0.425189	-0.05711	-0.588016	-0.05711	-0.6185	-0.05712	-0.547552
																					-0.0570248	-0.419996	-0.05701	-0.589275	-0.05701	-0.621462	-0.05702	-0.550102
																					-0.0569231	-0.428646	-0.05691	-0.591555	-0.05691	-0.620558	-0.05692	-0.5508
																					-0.0568216	-0.422728	-0.05681	-0.59071	-0.05681	-0.620989	-0.05682	-0.551632
																					-0.0567182	-0.428514	-0.0567	-0.59049	-0.0567	-0.623938	-0.05672	-0.551176
																					-0.0566216	-0.426034	-0.05661	-0.594203	-0.05661	-0.623018	-0.05663	-0.552728
																					-0.056521	-0.424751	-0.05651	-0.593363	-0.05651	-0.623597	-0.05652	-0.552508
																					-0.0564161	-0.432936	-0.0564	-0.592988	-0.0564	-0.626251	-0.05642	-0.553897
																					-0.0563189	-0.426002	-0.05631	-0.596295	-0.05631	-0.62595	-0.05632	-0.555511
																					-0.0562199	-0.433783	-0.05621	-0.596372	-0.05621	-0.626064	-0.05622	-0.556963
																					-0.0561178	-0.428943	-0.05611	-0.595965	-0.05611	-0.628252	-0.05612	-0.557673
																					-0.0560196	-0.430696	-0.056	-0.597432	-0.056	-0.628848	-0.05602	-0.557282
																					-0.055916	-0.435154	-0.0559	-0.599696	-0.0559	-0.628357	-0.05592	-0.558998
																					-0.055823	-0.429835	-0.05581	-0.598758	-0.0558	-0.630116	-0.05582	-0.558544
																					-0.0557234	-0.438726	-0.0557	-0.598631	-0.0557	-0.631798	-0.05572	-0.560462
																					-0.0556145	-0.432483	-0.0556	-0.602375	-0.0556	-0.631041	-0.05561	-0.562136
																					-0.0555117	-0.43907	-0.0555	-0.601392	-0.0555	-0.632199	-0.05551	-0.562783
																					-0.0554134	-0.435764	-0.05539	-0.601058	-0.0554	-0.634429	-0.05541	-0.563142
																					-0.0553164	-0.434525	-0.05529	-0.604576	-0.0553	-0.633773	-0.05532	-0.563628
																					-0.0552124	-0.442565	-0.0552	-0.604516	-0.0552	-0.634355	-0.05521	-0.565108
																					-0.0551115	-0.435899	-0.05509	-0.604269	-0.0551	-0.637183	-0.05511	-0.564584
																					-0.0550152	-0.444463	-0.05499	-0.605556	-0.055	-0.636362	-0.05501	-0.567127
																					-0.0549158	-0.439212	-0.0549	-0.607913	-0.0549	-0.636852	-0.05492	-0.567845
																					-0.054814	-0.440628	-0.0548	-0.606877	-0.0548	-0.639739	-0.05482	-0.568973
																					-0.0547154	-0.445944	-0.0547	-0.607026	-0.0547	-0.638957	-0.05472	-0.569165
																					-0.054615	-0.43974	-0.0546	-0.610392	-0.0546	-0.639504	-0.05462	-0.569621
																					-0.0545189	-0.44899	-0.05451	-0.609731	-0.0545	-0.641858	-0.05452	-0.570379
																					-0.0544167	-0.443015	-0.0544	-0.609421	-0.0544	-0.641686	-0.05442	-0.570315
																					-0.0543175	-0.44745	-0.0543	-0.613018	-0.0543	-0.64216	-0.05431	-0.573417
																					-0.0542181	-0.446693	-0.0542	-0.612836	-0.0542	-0.644074	-0.05422	-0.574403
																					-0.0541231	-0.444415	-0.05411	-0.612564	-0.0541	-0.645072	-0.05412	-0.574856
																					-0.0540207	-0.452768	-0.05401	-0.613835	-0.054	-0.644507	-0.05402	-0.575568
																					-0.0539202	-0.446109	-0.05391	-0.61638	-0.0539	-0.646377	-0.0539	-0.578297
																					-0.0538157	-0.452726	-0.0538	-0.615385	-0.0538	-0.648091	-0.0538	-0.57908
																					-0.0537247	-0.449239	-0.0537	-0.615344	-0.05371	-0.647239	-0.05371	-0.579379
																					-0.0536211	-0.450305	-0.05361	-0.619011	-0.05361	-0.64831	-0.05361	-0.581569
																					-0.05352	-0.454872	-0.05351	-0.617938	-0.0535	-0.650779	-0.05351	-0.582998
																					-0.0534191	-0.45025	-0.05341	-0.617795	-0.0534	-0.649998	-0.0534	-0.583591
																					-0.0533237	-0.457749	-0.05331	-0.621328	-0.05331	-0.650449	-0.05331	-0.583337
																					-0.0532223	-0.453096	-0.05321	-0.621328	-0.05321	-0.653428	-0.05321	-0.584686
																					-0.0531252	-0.458151	-0.05311	-0.621164	-0.05311	-0.652753	-0.05311	-0.585121
																					-0.0530245	-0.456642	-0.05301	-0.622327	-0.05301	-0.653029	-0.05301	-0.586182
																					-0.0529259	-0.454886	-0.05291	-0.624943	-0.05291	-0.655792	-0.05291	-0.588226
																					-0.0528231	-0.463402	-0.05281	-0.623907	-0.0528	-0.655203	-0.05281	-0.589189
																					-0.052722	-0.456396	-0.05271	-0.623969	-0.0527	-0.65587	-0.05271	-0.589983
																					-0.052626	-0.46431	-0.05261	-0.627636	-0.05261	-0.658439	-0.05261	-0.589495
																					-0.052528	-0.45997	-0.05251	-0.626678	-0.05252	-0.658249	-0.05252	-0.591209
																					-0.0524265	-0.461134	-0.05241	-0.626511	-0.05241	-0.658405	-0.05241	-0.591103
																					-0.0523256	-0.466587	-0.05231	-0.629959	-0.05231	-0.660426	-0.05231	-0.59319
																					-0.0522274	-0.460445	-0.05221	-0.630064	-0.05221	-0.66153	-0.05221	-0.594454
																					-0.0521276	-0.468485	-0.05211	-0.629917	-0.05211	-0.660989	-0.05211	-0.595509
																					-0.0520271	-0.463688	-0.05201	-0.631135	-0.05201	-0.66258	-0.05201	-0.595868
																					-0.0519243	-0.467539	-0.05191	-0.633688	-0.05191	-0.664655	-0.05191	-0.596217
																					-0.0518292	-0.467286	-0.05181	-0.6328	-0.05181	-0.663645	-0.05181	-0.597685
																					-0.0517326	-0.465271	-0.05171	-0.632716	-0.05172	-0.664666	-0.05172	-0.597714
																					-0.0516321	-0.473307	-0.05162	-0.636501	-0.05162	-0.667516	-0.05161	-0.599823
																					-0.0515268	-0.466954	-0.05151	-0.635512	-0.05151	-0.666465	-0.05151	-0.601254
																					-0.0514271	-0.474941	-0.05141	-0.63549	-0.05142	-0.667024	-0.05141	-0.601863
																					-0.0513315	-0.470355	-0.05132	-0.638861	-0.05132	-0.670051	-0.05132	-0.602109
																					-0.0512272	-0.47154	-0.05121	-0.639	-0.05122	-0.668959	-0.05121	-0.602917
																					-0.0511259	-0.476279	-0.05111	-0.6387	-0.05111	-0.669798	-0.05111	-0.604249
																					-0.0510265	-0.471045	-0.05101	-0.640051	-0.05102	-0.672601	-0.05101	-0.604348
																					-0.05093	-0.479212	-0.05092	-0.642613	-0.05092	-0.672045	-0.05092	-0.60644
																					-0.0508314	-0.474354	-0.05081	-0.641696	-0.05082	-0.672635	-0.05082	-0.607644
																					-0.0507284	-0.478841	-0.05071	-0.641686	-0.05071	-0.675026	-0.05071	-0.608781
																					-0.050629	-0.478567	-0.05061	-0.64543	-0.05061	-0.674898	-0.05061	-0.608951
																					-0.0505302	-0.476352	-0.05051	-0.644551	-0.05052	-0.675212	-0.05051	-0.609841
																					-0.0504286	-0.484447	-0.05041	-0.644442	-0.05042	-0.677277	-0.05041	-0.610693
																					-0.0503307	-0.478301	-0.05031	-0.647971	-0.05032	-0.67832	-0.05032	-0.611155
																					-0.05023	-0.485499	-0.05022	-0.648167	-0.05022	-0.67798	-0.05021	-0.613361
																					-0.0501337	-0.481561	-0.05011	-0.647905	-0.05012	-0.679741	-0.05012	-0.614695
																					-0.0500324	-0.482605	-0.05002	-0.64912	-0.05002	-0.681733	-0.05001	-0.615537
																					-0.0499302	-0.487807	-0.04992	-0.651947	-0.04991	-0.680801	-0.04991	-0.615506
																					-0.0498289	-0.482792	-0.04981	-0.650878	-0.04982	-0.682005	-0.04982	-0.616776
																					-0.049732	-0.490651	-0.04972	-0.65068	-0.04972	-0.684888	-0.04972	-0.617235
																					-0.0496304	-0.486041	-0.04962	-0.654692	-0.04962	-0.683866	-0.04961	-0.618346
																					-0.0495298	-0.490317	-0.04951	-0.653882	-0.04952	-0.684591	-0.04952	-0.620466
																					-0.0494301	-0.489739	-0.04941	-0.653727	-0.04942	-0.687575	-0.04942	-0.62138
																					-0.0493313	-0.487791	-0.04932	-0.657164	-0.04932	-0.686606	-0.04932	-0.621977
																					-0.0492279	-0.495373	-0.04922	-0.657298	-0.04922	-0.687359	-0.04921	-0.622039
																					-0.0491257	-0.489655	-0.04911	-0.657142	-0.04911	-0.690314	-0.04911	-0.624166
																					-0.049029	-0.497301	-0.04901	-0.658495	-0.04902	-0.689724	-0.04902	-0.623628
																					-0.0489315	-0.49317	-0.04892	-0.661034	-0.04892	-0.69023	-0.04892	-0.625586
																					-0.0488314	-0.493714	-0.04881	-0.660235	-0.04881	-0.692792	-0.04882	-0.627146
																					-0.0487286	-0.499183	-0.04871	-0.660246	-0.04871	-0.692914	-0.04871	-0.628535
																					-0.0486277	-0.494144	-0.04861	-0.66403	-0.04861	-0.69318	-0.04862	-0.62888
																					-0.0485319	-0.501744	-0.04852	-0.663259	-0.04852	-0.69498	-0.04851	-0.629162
																					-0.0484322	-0.497231	-0.04842	-0.662976	-0.04842	-0.696567	-0.04842	-0.630851
																					-0.0483309	-0.501877	-0.04832	-0.666453	-0.04831	-0.696114	-0.04831	-0.630557
																					-0.0482315	-0.501104	-0.04822	-0.666796	-0.04822	-0.697436	-0.04822	-0.63298
																					-0.0481298	-0.499183	-0.04812	-0.666511	-0.04812	-0.699782	-0.04811	-0.634694
																					-0.0480303	-0.507592	-0.04802	-0.667859	-0.04802	-0.698859	-0.04801	-0.635554
																					-0.047928	-0.50126	-0.04792	-0.670477	-0.04792	-0.699992	-0.04791	-0.63615
																					-0.0478285	-0.508337	-0.04782	-0.669648	-0.04781	-0.70301	-0.04781	-0.636597
																					-0.0477308	-0.504297	-0.04772	-0.669752	-0.04772	-0.702067	-0.04772	-0.637898
																					-0.0476318	-0.505681	-0.04761	-0.673481	-0.04761	-0.702699	-0.04761	-0.638144
																					-0.0475227	-0.510897	-0.04751	-0.67282	-0.04751	-0.705873	-0.04751	-0.64047
																					-0.0474266	-0.505626	-0.04742	-0.672739	-0.04741	-0.705137	-0.04741	-0.641589
																					-0.0473269	-0.514018	-0.04732	-0.676121	-0.04731	-0.705711	-0.04731	-0.642484
																					-0.0472279	-0.508829	-0.04722	-0.676635	-0.04722	-0.708631	-0.04721	-0.643186
																					-0.0471264	-0.513015	-0.04712	-0.676238	-0.04711	-0.708254	-0.04711	-0.643814
																					-0.0470304	-0.513561	-0.04702	-0.67757	-0.04702	-0.708694	-0.04701	-0.644909
																					-0.0469335	-0.51136	-0.04692	-0.680424	-0.04692	-0.711165	-0.04692	-0.645039
																					-0.0468294	-0.519547	-0.04681	-0.679459	-0.04681	-0.711747	-0.04681	-0.647588
																					-0.0467266	-0.513192	-0.04672	-0.679682	-0.04671	-0.711633	-0.04671	-0.649043
																					-0.0466255	-0.520239	-0.04662	-0.683379	-0.04661	-0.713765	-0.04661	-0.649723
																					-0.0465286	-0.516435	-0.04652	-0.682775	-0.04651	-0.714937	-0.04651	-0.649866
																					-0.046427	-0.517704	-0.04641	-0.682715	-0.04642	-0.714542	-0.04642	-0.651318
																					-0.0463247	-0.523182	-0.04631	-0.686128	-0.04631	-0.7161	-0.04631	-0.651936
																					-0.0462254	-0.517721	-0.04621	-0.686534	-0.04621	-0.718241	-0.04621	-0.652941
																					-0.0461304	-0.526211	-0.04612	-0.686307	-0.04612	-0.71765	-0.04611	-0.655114
																					-0.0460289	-0.521071	-0.04602	-0.687503	-0.04602	-0.718537	-0.04601	-0.656205
																					-0.0459253	-0.5257	-0.04592	-0.690326	-0.04592	-0.721609	-0.04591	-0.657019
																					-0.0458261	-0.525576	-0.04582	-0.689411	-0.04582	-0.720613	-0.04581	-0.65703
																					-0.0457295	-0.523281	-0.04572	-0.689652	-0.04572	-0.721441	-0.04571	-0.658786
																					-0.0456413	-0.530512	-0.04562	-0.693326	-0.04562	-0.72439	-0.04561	-0.658999
																					-0.0455248	-0.525436	-0.04551	-0.692865	-0.04551	-0.723791	-0.04551	-0.660606
																					-0.0454269	-0.533416	-0.04542	-0.692756	-0.04542	-0.724638	-0.04541	-0.662422
																					-0.0453289	-0.528705	-0.04531	-0.695992	-0.04531	-0.727307	-0.04531	-0.663781
																					-0.0452284	-0.529978	-0.04521	-0.696542	-0.04522	-0.72715	-0.04521	-0.664586
																					-0.0451262	-0.535588	-0.04511	-0.696408	-0.04511	-0.72774	-0.04511	-0.664507
																					-0.0450277	-0.530153	-0.04501	-0.697436	-0.04501	-0.730257	-0.04501	-0.666237
																					-0.0449274	-0.538247	-0.04491	-0.70046	-0.04492	-0.730614	-0.04491	-0.666134
																					-0.0448255	-0.533525	-0.04481	-0.699585	-0.04481	-0.730707	-0.04481	-0.66818
																					-0.0447268	-0.538544	-0.04471	-0.699807	-0.04471	-0.732775	-0.04472	-0.670097
																					-0.0446276	-0.538128	-0.04461	-0.703531	-0.04462	-0.734186	-0.04462	-0.671145
																					-0.0445242	-0.535816	-0.04452	-0.702885	-0.04451	-0.733786	-0.04452	-0.671641
																					-0.044418	-0.547136	-0.04441	-0.703096	-0.04441	-0.735388	-0.04441	-0.672265
																					-0.0443111	-0.540888	-0.04431	-0.706186	-0.04431	-0.737869	-0.04431	-0.673922
																					-0.0442171	-0.546581	-0.04421	-0.706912	-0.04421	-0.737157	-0.04421	-0.673713
																					-0.0441254	-0.541546	-0.04411	-0.706736	-0.04411	-0.738165	-0.04411	-0.676343
																					-0.0440193	-0.542763	-0.04401	-0.707952	-0.04401	-0.741068	-0.04401	-0.677992
																					-0.0439102	-0.551667	-0.04391	-0.711001	-0.0439	-0.740553	-0.04391	-0.678953
																					-0.0438074	-0.545768	-0.04381	-0.710218	-0.0438	-0.741258	-0.04381	-0.679412
																					-0.0437164	-0.552508	-0.04371	-0.710382	-0.04371	-0.744427	-0.04371	-0.680082
																					-0.0436205	-0.546399	-0.04361	-0.714313	-0.04361	-0.743759	-0.04361	-0.681686
																					-0.0435171	-0.550058	-0.0435	-0.713524	-0.04351	-0.744564	-0.04351	-0.681781
																					-0.0434168	-0.5508	-0.0434	-0.713575	-0.04341	-0.747304	-0.04341	-0.684365
																					-0.0433226	-0.548255	-0.04331	-0.716868	-0.04331	-0.747235	-0.04331	-0.685806
																					-0.0432178	-0.556644	-0.0432	-0.717637	-0.04321	-0.747702	-0.04321	-0.686869
																					-0.0431158	-0.550879	-0.0431	-0.717586	-0.0431	-0.750103	-0.04311	-0.686952
																					-0.0430183	-0.559096	-0.043	-0.718627	-0.04301	-0.750919	-0.04301	-0.688294
																					-0.0429087	-0.557149	-0.0429	-0.721674	-0.0429	-0.750822	-0.04291	-0.689039
																					-0.0428036	-0.558179	-0.0428	-0.720897	-0.04281	-0.752975	-0.04281	-0.689905
																					-0.0427113	-0.56389	-0.0427	-0.721039	-0.0427	-0.754538	-0.0427	-0.692574
																					-0.0426045	-0.55882	-0.0426	-0.72482	-0.0426	-0.754202	-0.0426	-0.693545
																					-0.0425064	-0.566628	-0.04251	-0.724194	-0.04251	-0.755615	-0.04251	-0.694493
																					-0.0424007	-0.562531	-0.0424	-0.724364	-0.0424	-0.758243	-0.04241	-0.694809
																					-0.0423048	-0.566456	-0.0423	-0.727596	-0.0423	-0.757623	-0.0423	-0.696444
																					-0.0422136	-0.564025	-0.0422	-0.72849	-0.0422	-0.758567	-0.0422	-0.696738
																					-0.0421139	-0.561392	-0.0421	-0.728385	-0.0421	-0.761752	-0.0421	-0.698307
																					-0.0420044	-0.572258	-0.042	-0.729425	-0.042	-0.760858	-0.042	-0.700473
																					-0.0418989	-0.567154	-0.04189	-0.732642	-0.0419	-0.761908	-0.0419	-0.701671
																					-0.0417976	-0.573951	-0.0418	-0.731978	-0.0418	-0.764946	-0.0418	-0.702675
																					-0.0417002	-0.570453	-0.0417	-0.732138	-0.0417	-0.764403	-0.0417	-0.702662
																					-0.0415955	-0.57179	-0.0416	-0.736017	-0.04159	-0.765276	-0.04159	-0.704452
																					-0.0414972	-0.57668	-0.0415	-0.735669	-0.0415	-0.768352	-0.04149	-0.704651
																					-0.0413958	-0.572341	-0.0414	-0.735589	-0.04139	-0.76802	-0.0414	-0.706799
																					-0.0412985	-0.579753	-0.0413	-0.738798	-0.0413	-0.768612	-0.0413	-0.708681
																					-0.0411943	-0.575836	-0.0412	-0.739783	-0.04119	-0.771087	-0.0412	-0.709713
																					-0.0410942	-0.580155	-0.04109	-0.739607	-0.04109	-0.772075	-0.04109	-0.710458
																					-0.0409935	-0.579827	-0.04099	-0.740838	-0.04099	-0.771945	-0.04099	-0.710988
																					-0.0408956	-0.578148	-0.04089	-0.743868	-0.04089	-0.773942	-0.0409	-0.712533
																					-0.0407906	-0.585926	-0.04079	-0.743254	-0.04079	-0.776037	-0.04079	-0.712647
																					-0.0406895	-0.581203	-0.04069	-0.7435	-0.04069	-0.77564	-0.04069	-0.715103
																					-0.040593	-0.587769	-0.04059	-0.747496	-0.04059	-0.776948	-0.04059	-0.716855
																					-0.0404928	-0.584507	-0.04049	-0.746878	-0.04049	-0.779812	-0.04049	-0.71783
																					-0.0403904	-0.585263	-0.04039	-0.747098	-0.04039	-0.779116	-0.04039	-0.718472
																					-0.0402863	-0.590777	-0.04029	-0.750296	-0.04029	-0.77993	-0.04029	-0.719438
																					-0.0401895	-0.586581	-0.04019	-0.751072	-0.04019	-0.783217	-0.04019	-0.720626
																					-0.0400944	-0.59345	-0.04009	-0.751003	-0.04009	-0.782605	-0.04009	-0.721182
																					-0.0399881	-0.590136	-0.03998	-0.752155	-0.03999	-0.783292	-0.03999	-0.723934
																					-0.0398844	-0.593788	-0.03988	-0.755363	-0.03988	-0.786559	-0.03989	-0.725395
																					-0.0397839	-0.594135	-0.03978	-0.754747	-0.03979	-0.786228	-0.03979	-0.726442
																					-0.0396875	-0.592294	-0.03969	-0.754915	-0.03969	-0.786875	-0.03969	-0.726664
																					-0.0395868	-0.599608	-0.03958	-0.758906	-0.03958	-0.789881	-0.03958	-0.728095
																					-0.0394789	-0.595412	-0.03948	-0.758581	-0.03948	-0.790215	-0.03948	-0.729122
																					-0.0393795	-0.601637	-0.03938	-0.758793	-0.03938	-0.790549	-0.03938	-0.730217
																					-0.0392761	-0.59864	-0.03928	-0.761937	-0.03928	-0.792924	-0.03928	-0.732549
																					-0.0391834	-0.599774	-0.03918	-0.762919	-0.03918	-0.794407	-0.03918	-0.733893
																					-0.0390785	-0.60518	-0.03908	-0.762819	-0.03908	-0.793963	-0.03908	-0.734867
																					-0.0389772	-0.601038	-0.03898	-0.764131	-0.03898	-0.795942	-0.03898	-0.735348
																					-0.0388813	-0.608092	-0.03888	-0.767099	-0.03888	-0.798192	-0.03888	-0.736969
																					-0.0387821	-0.604714	-0.03878	-0.766567	-0.03878	-0.797373	-0.03878	-0.73756
																					-0.0386848	-0.608332	-0.03869	-0.766811	-0.03869	-0.79898	-0.03868	-0.738811
																					-0.0385826	-0.609681	-0.03858	-0.770782	-0.03859	-0.802134	-0.03858	-0.741163
																					-0.0384834	-0.606967	-0.03848	-0.770449	-0.03848	-0.801262	-0.03848	-0.74271
																					-0.0383831	-0.614706	-0.03838	-0.770637	-0.03839	-0.802228	-0.03839	-0.74369
																					-0.0382835	-0.610262	-0.03828	-0.773898	-0.03828	-0.80561	-0.03829	-0.743868
																					-0.038191	-0.616319	-0.03818	-0.774907	-0.03819	-0.805139	-0.03819	-0.745699
																					-0.0380896	-0.613472	-0.03809	-0.774805	-0.03809	-0.805783	-0.03809	-0.746082
																					-0.0379906	-0.613795	-0.03799	-0.775875	-0.03799	-0.809161	-0.03799	-0.747909
																					-0.0378899	-0.620158	-0.03789	-0.778968	-0.03789	-0.808876	-0.03789	-0.750061
																					-0.0377882	-0.615699	-0.03779	-0.778245	-0.03779	-0.809541	-0.03779	-0.751322
																					-0.0376947	-0.622647	-0.03769	-0.778821	-0.03769	-0.812534	-0.03769	-0.752321
																					-0.0375967	-0.619471	-0.03759	-0.782442	-0.0376	-0.812901	-0.03759	-0.752683
																					-0.0374943	-0.62243	-0.03749	-0.782397	-0.03749	-0.813365	-0.03749	-0.754342
																					-0.0373901	-0.624808	-0.03739	-0.78274	-0.03739	-0.815627	-0.03739	-0.754705
																					-0.0372952	-0.621905	-0.0373	-0.785777	-0.03729	-0.817271	-0.0373	-0.756948
																					-0.0371956	-0.629424	-0.0372	-0.7868	-0.0372	-0.81698	-0.0372	-0.758835
																					-0.0370974	-0.625191	-0.03709	-0.786845	-0.03709	-0.818969	-0.0371	-0.760065
																					-0.03699	-0.63082	-0.03699	-0.788021	-0.03699	-0.821473	-0.03699	-0.761028
																					-0.0368963	-0.628775	-0.0369	-0.791293	-0.0369	-0.820821	-0.0369	-0.761908
																					-0.0368006	-0.629456	-0.0368	-0.790716	-0.0368	-0.822223	-0.0368	-0.763546
																					-0.0366939	-0.635512	-0.0367	-0.791065	-0.0367	-0.82537	-0.0367	-0.763989
																					-0.0365953	-0.631209	-0.03659	-0.795128	-0.0366	-0.824762	-0.03659	-0.766754
																					-0.0365026	-0.63761	-0.0365	-0.794805	-0.0365	-0.825716	-0.0365	-0.768208
																					-0.0364	-0.63496	-0.0364	-0.795051	-0.0364	-0.829154	-0.0364	-0.769551
																					-0.0363016	-0.637567	-0.0363	-0.798114	-0.0363	-0.828689	-0.0363	-0.769913
																					-0.0362007	-0.640169	-0.0362	-0.799538	-0.0362	-0.829552	-0.0362	-0.771334
																					-0.0361015	-0.637588	-0.0361	-0.799585	-0.0361	-0.832803	-0.0361	-0.772731
																					-0.0360094	-0.644909	-0.036	-0.800578	-0.036	-0.83292	-0.036	-0.773445
																					-0.035902	-0.640943	-0.0359	-0.80401	-0.0359	-0.833741	-0.0359	-0.77636
																					-0.0358017	-0.646639	-0.03581	-0.803524	-0.03581	-0.836197	-0.03581	-0.777787
																					-0.0357067	-0.644345	-0.03571	-0.803728	-0.03571	-0.836804	-0.03571	-0.77888
																					-0.0356079	-0.644649	-0.03561	-0.807784	-0.03561	-0.837463	-0.03561	-0.77922
																					-0.0355101	-0.651274	-0.03551	-0.807516	-0.03551	-0.839787	-0.03551	-0.781073
																					-0.0354046	-0.646813	-0.03541	-0.807895	-0.03541	-0.841286	-0.03541	-0.781757
																					-0.0353104	-0.654015	-0.03531	-0.811019	-0.03531	-0.841439	-0.03531	-0.783441
																					-0.0352097	-0.650713	-0.03521	-0.81231	-0.03521	-0.843338	-0.03521	-0.785822
																					-0.0351076	-0.652731	-0.03511	-0.81255	-0.03511	-0.846038	-0.03511	-0.787387
																					-0.0350111	-0.656416	-0.03501	-0.813493	-0.03501	-0.845538	-0.03501	-0.788247
																					-0.0349102	-0.653273	-0.03491	-0.816996	-0.03491	-0.846885	-0.03492	-0.788806
																					-0.0348175	-0.660527	-0.03481	-0.816464	-0.03482	-0.84992	-0.03482	-0.790731
																					-0.0347109	-0.656784	-0.03471	-0.816867	-0.03471	-0.849833	-0.03471	-0.791278
																					-0.0346144	-0.662207	-0.03461	-0.820951	-0.03461	-0.850739	-0.03461	-0.793397
																					-0.0345188	-0.660415	-0.03452	-0.820707	-0.03452	-0.854417	-0.03452	-0.795788
																					-0.0344179	-0.660764	-0.03442	-0.821163	-0.03442	-0.85389	-0.03442	-0.796942
																					-0.0343206	-0.667299	-0.03432	-0.824368	-0.03432	-0.854786	-0.03432	-0.798114
																					-0.0342156	-0.662886	-0.03421	-0.825667	-0.03421	-0.858357	-0.03422	-0.79881
																					-0.0341169	-0.669901	-0.03412	-0.825914	-0.03411	-0.858073	-0.03412	-0.800811
																					-0.0340204	-0.66715	-0.03402	-0.826903	-0.03402	-0.858765	-0.03402	-0.801013
																					-0.0339203	-0.669143	-0.03392	-0.830383	-0.03392	-0.862046	-0.03392	-0.803665
																					-0.0338181	-0.673261	-0.03381	-0.829951	-0.03382	-0.862745	-0.03381	-0.805956
																					-0.0337217	-0.66951	-0.03372	-0.830334	-0.03372	-0.863068	-0.03372	-0.807248
																					-0.0336155	-0.677523	-0.03362	-0.834614	-0.03362	-0.86537	-0.03362	-0.808116
																					-0.0335203	-0.67355	-0.03352	-0.834413	-0.03352	-0.867413	-0.03352	-0.809145
																					-0.0334154	-0.679317	-0.03342	-0.834833	-0.03342	-0.867286	-0.03342	-0.810987
																					-0.0333202	-0.677617	-0.03331	-0.838073	-0.03332	-0.869102	-0.03332	-0.811401
																					-0.0332237	-0.677324	-0.03322	-0.839413	-0.03322	-0.872077	-0.03322	-0.81439
																					-0.0331192	-0.684722	-0.03312	-0.839753	-0.03312	-0.87162	-0.03312	-0.816335
																					-0.0330221	-0.679941	-0.03301	-0.840774	-0.03302	-0.872884	-0.03302	-0.817529
																					-0.0329229	-0.687012	-0.03292	-0.844162	-0.03292	-0.876311	-0.03292	-0.818435
																					-0.0328226	-0.684198	-0.03282	-0.843922	-0.03282	-0.876126	-0.03282	-0.819618
																					-0.0327228	-0.686152	-0.03272	-0.844351	-0.03272	-0.876959	-0.03272	-0.821456
																					-0.0326189	-0.690351	-0.03261	-0.848565	-0.03262	-0.880699	-0.03262	-0.822044
																					-0.0325235	-0.686917	-0.03252	-0.848738	-0.03252	-0.880381	-0.03252	-0.825091
																					-0.0324299	-0.694785	-0.03242	-0.848981	-0.03243	-0.881241	-0.03242	-0.82687
																					-0.0323254	-0.690809	-0.03232	-0.852171	-0.03232	-0.884885	-0.03232	-0.828341
																					-0.0322239	-0.696701	-0.03222	-0.853591	-0.03222	-0.88498	-0.03222	-0.828789
																					-0.0321283	-0.694846	-0.03212	-0.854048	-0.03213	-0.885716	-0.03212	-0.830483
																					-0.0320272	-0.694956	-0.03203	-0.85491	-0.03202	-0.888827	-0.03202	-0.831667
																					-0.031921	-0.702154	-0.03192	-0.858676	-0.03192	-0.889723	-0.03192	-0.833305
																					-0.0318253	-0.697583	-0.03182	-0.858215	-0.03182	-0.8902	-0.03182	-0.836197
																					-0.0317224	-0.70495	-0.03172	-0.858854	-0.03172	-0.892671	-0.03173	-0.837649
																					-0.0316294	-0.702253	-0.03163	-0.862924	-0.03162	-0.894596	-0.03163	-0.839073
																					-0.0315283	-0.704227	-0.03152	-0.862996	-0.03152	-0.894963	-0.03153	-0.839685
																					-0.0314215	-0.709121	-0.03142	-0.863588	-0.03142	-0.896646	-0.03142	-0.841866
																					-0.0313259	-0.704913	-0.03132	-0.866653	-0.03132	-0.899602	-0.03133	-0.842722
																					-0.0312217	-0.713142	-0.03123	-0.868157	-0.03122	-0.899173	-0.03123	-0.844661
																					-0.0311265	-0.709298	-0.03112	-0.868575	-0.03113	-0.900501	-0.03112	-0.84723
																					-0.0310204	-0.714721	-0.03102	-0.869721	-0.03102	-0.904272	-0.03102	-0.849103
																					-0.0309244	-0.713778	-0.03092	-0.873178	-0.03092	-0.903759	-0.03092	-0.850251
																					-0.0308241	-0.71346	-0.03082	-0.873068	-0.03082	-0.904844	-0.03082	-0.850896
																					-0.0307244	-0.721013	-0.03072	-0.873913	-0.03072	-0.908634	-0.03072	-0.853293
																					-0.030621	-0.716343	-0.03062	-0.877923	-0.03062	-0.908634	-0.03062	-0.853854
																					-0.0305214	-0.723426	-0.03052	-0.878072	-0.03052	-0.909551	-0.03052	-0.856409
																					-0.0304258	-0.720819	-0.03042	-0.87876	-0.03042	-0.912919	-0.03042	-0.858534
																					-0.0303249	-0.723075	-0.03032	-0.881802	-0.03032	-0.913624	-0.03032	-0.860046
																					-0.0302202	-0.727176	-0.03022	-0.883586	-0.03022	-0.91437	-0.03022	-0.861563
																					-0.030123	-0.723947	-0.03012	-0.884075	-0.03012	-0.917166	-0.03012	-0.86253
																					-0.0300189	-0.732018	-0.03002	-0.88515	-0.03002	-0.918774	-0.03002	-0.864685
																					-0.0299175	-0.728293	-0.02992	-0.889075	-0.02992	-0.919203	-0.02992	-0.865172
																					-0.0298232	-0.734026	-0.02981	-0.888789	-0.02982	-0.921413	-0.02982	-0.868302
																					-0.0297231	-0.732975	-0.02972	-0.889494	-0.02972	-0.9238	-0.02972	-0.870432
																					-0.0296215	-0.732655	-0.02962	-0.893632	-0.02962	-0.923862	-0.02962	-0.871931
																					-0.0295168	-0.740459	-0.02952	-0.893825	-0.02952	-0.925703	-0.02952	-0.873196
																					-0.0294164	-0.735736	-0.02942	-0.894712	-0.02941	-0.929136	-0.02942	-0.874539
																					-0.0293183	-0.742873	-0.02932	-0.897577	-0.02932	-0.928677	-0.02932	-0.876385
																					-0.0292195	-0.740526	-0.02922	-0.899485	-0.02921	-0.930182	-0.02922	-0.877274
																					-0.0291153	-0.74271	-0.02911	-0.900129	-0.02911	-0.933968	-0.02911	-0.880717
																					-0.0290109	-0.74707	-0.02901	-0.901245	-0.02901	-0.933925	-0.02901	-0.882365
																					-0.0289174	-0.743759	-0.02891	-0.904923	-0.02891	-0.934983	-0.02891	-0.883981
																					-0.0288145	-0.751779	-0.02881	-0.904706	-0.02881	-0.938661	-0.02881	-0.884867
																					-0.0287128	-0.748212	-0.02871	-0.905576	-0.02871	-0.938853	-0.02871	-0.886511
																					-0.0286177	-0.753826	-0.02861	-0.910071	-0.02861	-0.940094	-0.02861	-0.888333
																					-0.0285149	-0.75278	-0.02851	-0.910231	-0.02851	-0.94332	-0.02851	-0.889513
																					-0.0284141	-0.752836	-0.02841	-0.910951	-0.02841	-0.944119	-0.02841	-0.892498
																					-0.0283143	-0.760645	-0.02831	-0.914108	-0.02831	-0.944985	-0.02831	-0.894634
																					-0.0282084	-0.755895	-0.02821	-0.91607	-0.02821	-0.94781	-0.02821	-0.896103
																					-0.028111	-0.763603	-0.02811	-0.916658	-0.02811	-0.949449	-0.02811	-0.897111
																					-0.0280128	-0.76056	-0.02801	-0.917674	-0.02801	-0.949887	-0.02801	-0.899212
																					-0.0279103	-0.763289	-0.0279	-0.921619	-0.02791	-0.95237	-0.02791	-0.900168
																					-0.0278065	-0.767559	-0.0278	-0.92166	-0.02781	-0.954735	-0.0278	-0.902441
																					-0.0277056	-0.764575	-0.0277	-0.922358	-0.02771	-0.955023	-0.02771	-0.90524
																					-0.0276068	-0.772847	-0.0276	-0.926657	-0.02761	-0.956912	-0.0276	-0.907201
																					-0.0275072	-0.768915	-0.02751	-0.926948	-0.02751	-0.960085	-0.02751	-0.908853
																					-0.0274	-0.774981	-0.0274	-0.927926	-0.02741	-0.960242	-0.0274	-0.909511
																					-0.0273027	-0.774073	-0.0273	-0.930978	-0.0273	-0.961794	-0.0273	-0.911874
																					-0.0272035	-0.774015	-0.0272	-0.933081	-0.0272	-0.965457	-0.02721	-0.912718
																					-0.0271013	-0.782144	-0.0271	-0.933545	-0.0271	-0.965594	-0.0271	-0.915503
																					-0.027001	-0.777169	-0.027	-0.934792	-0.027	-0.966959	-0.027	-0.918183
																					-0.0268979	-0.785012	-0.0269	-0.938811	-0.0269	-0.970897	-0.0269	-0.919959
																					-0.0268041	-0.781995	-0.0268	-0.93864	-0.0268	-0.970759	-0.0268	-0.921311
																					-0.0267031	-0.784862	-0.0267	-0.939473	-0.0267	-0.972048	-0.0267	-0.922626
																					-0.0266016	-0.789427	-0.02659	-0.943989	-0.0266	-0.975684	-0.02659	-0.925144
																					-0.0264965	-0.786018	-0.0265	-0.944249	-0.02649	-0.976801	-0.0265	-0.92591
																					-0.026403	-0.794637	-0.0264	-0.94505	-0.0264	-0.977805	-0.0264	-0.928593
																					-0.0262975	-0.79102	-0.02629	-0.948203	-0.0263	-0.980735	-0.02629	-0.931314
																					-0.0261999	-0.796572	-0.0262	-0.950391	-0.02619	-0.982692	-0.02619	-0.933313
																					-0.0260921	-0.79648	-0.02609	-0.951028	-0.02609	-0.983142	-0.02609	-0.934708
																					-0.0259981	-0.795803	-0.026	-0.952062	-0.026	-0.985561	-0.026	-0.936043
																					-0.025892	-0.80415	-0.02589	-0.956177	-0.02589	-0.988569	-0.02589	-0.938298
																					-0.0257894	-0.79943	-0.02579	-0.956266	-0.02579	-0.988904	-0.02579	-0.939366
																					-0.02569	-0.807106	-0.02569	-0.956978	-0.02569	-0.990826	-0.02569	-0.942328
																					-0.0255959	-0.804636	-0.02559	-0.961388	-0.02559	-0.994162	-0.02559	-0.944941
																					-0.0254929	-0.80709	-0.02549	-0.961974	-0.02549	-0.994526	-0.02549	-0.946634
																					-0.02539	-0.812039	-0.02539	-0.96317	-0.02539	-0.996059	-0.02539	-0.947898
																					-0.0252867	-0.808812	-0.02529	-0.966117	-0.02529	-1.00002	-0.02529	-0.949734
																					-0.0251925	-0.817384	-0.02519	-0.968283	-0.02519	-1.00005	-0.02519	-0.951688
																					-0.0250876	-0.813861	-0.02509	-0.969038	-0.02509	-1.0016	-0.02509	-0.952966
																					-0.0249874	-0.819862	-0.02499	-0.970598	-0.02498	-1.00574	-0.02499	-0.956311
																					-0.0248842	-0.819472	-0.02489	-0.974708	-0.02488	-1.00622	-0.02489	-0.95854
																					-0.0247853	-0.818888	-0.02478	-0.974987	-0.02478	-1.00742	-0.02478	-0.960489
																					-0.0246877	-0.827564	-0.02468	-0.97573	-0.02468	-1.01091	-0.02468	-0.961433
																					-0.0245787	-0.822975	-0.02458	-0.980453	-0.02458	-1.0124	-0.02458	-0.963938
																					-0.0244782	-0.83055	-0.02447	-0.981018	-0.02448	-1.01331	-0.02448	-0.965594
																					-0.0243794	-0.828259	-0.02438	-0.982149	-0.02438	-1.01618	-0.02438	-0.967689
																					-0.0242763	-0.830733	-0.02428	-0.985181	-0.02428	-1.01867	-0.02428	-0.97092
																					-0.0241781	-0.836079	-0.02418	-0.987755	-0.02417	-1.01921	-0.02418	-0.973156
																					-0.0240724	-0.832736	-0.02407	-0.988425	-0.02407	-1.02194	-0.02407	-0.975196
																					-0.0239754	-0.841405	-0.02398	-0.98984	-0.02398	-1.02485	-0.02398	-0.976126
																					-0.023871	-0.837937	-0.02387	-0.994065	-0.02387	-1.02539	-0.02387	-0.978881
																					-0.0237689	-0.843441	-0.02377	-0.99438	-0.02377	-1.02743	-0.02377	-0.980101
																					-0.0236657	-0.843699	-0.02367	-0.995498	-0.02367	-1.03117	-0.02367	-0.983047
																					-0.0235716	-0.843287	-0.02357	-0.999926	-0.02357	-1.03151	-0.02357	-0.985799
																					-0.0234703	-0.852189	-0.02347	-1.00076	-0.02347	-1.03326	-0.02347	-0.98809
																					-0.0233661	-0.84749	-0.02337	-1.00197	-0.02336	-1.0375	-0.02337	-0.989912
																					-0.02327	-0.855614	-0.02326	-1.00497	-0.02327	-1.03777	-0.02327	-0.991308
																					-0.0231746	-0.85303	-0.02317	-1.00767	-0.02317	-1.03933	-0.02317	-0.994065
																					-0.0230689	-0.855509	-0.02307	-1.00832	-0.02307	-1.04322	-0.02307	-0.995182
																					-0.0229724	-0.861063	-0.02297	-1.00982	-0.02297	-1.04415	-0.02297	-0.998502
																					-0.0228744	-0.857435	-0.02287	-1.01407	-0.02287	-1.0457	-0.02287	-1.00121
																					-0.0227788	-0.866309	-0.02277	-1.0143	-0.02277	-1.04902	-0.02278	-1.00323
																					-0.0226766	-0.862834	-0.02268	-1.01537	-0.02267	-1.05062	-0.02268	-1.00482
																					-0.0225719	-0.86852	-0.02257	-1.02016	-0.02257	-1.052	-0.02257	-1.00689
																					-0.0224764	-0.868865	-0.02248	-1.02088	-0.02247	-1.05512	-0.02248	-1.00925
																					-0.0223803	-0.868284	-0.02238	-1.02202	-0.02238	-1.05716	-0.02238	-1.0104
																					-0.0222785	-0.877274	-0.02228	-1.02511	-0.02228	-1.05817	-0.02228	-1.01417
																					-0.0221789	-0.872481	-0.02218	-1.02801	-0.02218	-1.06066	-0.02218	-1.0167
																					-0.0220812	-0.880194	-0.02208	-1.02851	-0.02208	-1.06383	-0.02208	-1.01898
																					-0.0219822	-0.878388	-0.02198	-1.03022	-0.02198	-1.06423	-0.02198	-1.02062
																					-0.0218836	-0.880736	-0.02188	-1.03486	-0.02188	-1.06658	-0.02188	-1.02251
																					-0.0217844	-0.886378	-0.02178	-1.03512	-0.02179	-1.07064	-0.02179	-1.02506
																					-0.0216861	-0.883322	-0.02168	-1.03622	-0.02169	-1.07096	-0.02169	-1.02686
																					-0.0215859	-0.891731	-0.02159	-1.04092	-0.02159	-1.07281	-0.02159	-1.03038
																					-0.0214857	-0.889075	-0.02149	-1.04192	-0.02149	-1.07702	-0.02149	-1.03305
																					-0.0213904	-0.89477	-0.02139	-1.04325	-0.02139	-1.07752	-0.02139	-1.03515
																					-0.0212836	-0.895272	-0.02128	-1.04652	-0.02129	-1.0795	-0.02128	-1.03681
																					-0.0211928	-0.894963	-0.02119	-1.04924	-0.02119	-1.08335	-0.02119	-1.0393
																					-0.0210939	-0.904252	-0.02109	-1.05001	-0.02109	-1.08446	-0.02109	-1.04133
																					-0.0209907	-0.899466	-0.02099	-1.05181	-0.02099	-1.08649	-0.02099	-1.04352
																					-0.020888	-0.907838	-0.02089	-1.05638	-0.02089	-1.08987	-0.02089	-1.04737
																					-0.0207973	-0.905418	-0.0208	-1.05672	-0.0208	-1.09141	-0.0208	-1.04935
																					-0.0206967	-0.908435	-0.02069	-1.05829	-0.02069	-1.09318	-0.02069	-1.05184
																					-0.0205893	-0.914189	-0.02059	-1.06307	-0.02059	-1.09639	-0.02059	-1.0535
																					-0.0204951	-0.910751	-0.0205	-1.06401	-0.0205	-1.09919	-0.02049	-1.05635
																					-0.0203968	-0.920102	-0.0204	-1.06555	-0.0204	-1.09978	-0.0204	-1.05826
																					-0.0202949	-0.91676	-0.0203	-1.06868	-0.02029	-1.10288	-0.02029	-1.06083
																					-0.0201946	-0.922194	-0.0202	-1.07177	-0.0202	-1.10629	-0.02019	-1.06446
																					-0.0200992	-0.923677	-0.0201	-1.07261	-0.0201	-1.10695	-0.0201	-1.06692
																					-0.0199987	-0.923141	-0.02	-1.07427	-0.02	-1.10935	-0.02	-1.06902
																					-0.0199021	-0.932513	-0.0199	-1.07902	-0.0199	-1.11342	-0.0199	-1.07052
																					-0.0198	-0.927781	-0.0198	-1.07985	-0.0198	-1.11431	-0.0198	-1.07398
																					-0.0196921	-0.93668	-0.01969	-1.08112	-0.0197	-1.11662	-0.0197	-1.07567
																					-0.0196003	-0.934475	-0.0196	-1.08595	-0.0196	-1.12096	-0.0196	-1.07867
																					-0.0195022	-0.937148	-0.0195	-1.08703	-0.0195	-1.12161	-0.01951	-1.0821
																					-0.0194019	-0.943276	-0.0194	-1.08878	-0.0194	-1.12392	-0.0194	-1.08487
																					-0.0192951	-0.940416	-0.0193	-1.09211	-0.0193	-1.12806	-0.0193	-1.087
																					-0.0192087	-0.94888	-0.01921	-1.09535	-0.01921	-1.12939	-0.01921	-1.08878
																					-0.0191074	-0.946547	-0.0191	-1.09626	-0.01911	-1.13125	-0.01911	-1.09196
																					-0.0190033	-0.952304	-0.019	-1.09823	-0.019	-1.13522	-0.01901	-1.09354
																					-0.0189057	-0.953562	-0.0189	-1.10307	-0.0189	-1.13728	-0.01891	-1.09765
																					-0.0188149	-0.952723	-0.01881	-1.10348	-0.01881	-1.13859	-0.01881	-1.10052
																					-0.01871	-0.962515	-0.01871	-1.10532	-0.01871	-1.1422	-0.0187	-1.10323
																					-0.0186105	-0.958093	-0.01861	-1.11043	-0.01861	-1.14507	-0.01861	-1.10551
																					-0.0185121	-0.966822	-0.01851	-1.11151	-0.01851	-1.14655	-0.01851	-1.10793
																					-0.0184119	-0.964845	-0.01841	-1.11361	-0.01841	-1.14932	-0.01841	-1.11097
																					-0.0183169	-0.967552	-0.01831	-1.11685	-0.01831	-1.15343	-0.01831	-1.11281
																					-0.0182134	-0.974128	-0.01821	-1.12034	-0.01821	-1.15438	-0.01821	-1.11682
																					-0.01811	-0.971242	-0.01811	-1.1217	-0.01811	-1.15698	-0.01811	-1.12031
																					-0.0180141	-0.980383	-0.01801	-1.12373	-0.01801	-1.16113	-0.01801	-1.12278
																					-0.0179161	-0.977875	-0.01791	-1.12846	-0.01791	-1.16241	-0.01791	-1.12458
																					-0.0178167	-0.983544	-0.01781	-1.12942	-0.01781	-1.16456	-0.01781	-1.1275
																					-0.0177108	-0.985323	-0.01771	-1.13118	-0.01771	-1.16915	-0.01771	-1.13035
																					-0.0176176	-0.984967	-0.01762	-1.13586	-0.01762	-1.17035	-0.01761	-1.13278
																					-0.0175218	-0.994405	-0.01752	-1.13758	-0.01752	-1.17265	-0.01752	-1.13687
																					-0.0174155	-0.99085	-0.01741	-1.13978	-0.01741	-1.1774	-0.01741	-1.13995
																					-0.0173144	-0.99941	-0.01731	-1.14298	-0.01731	-1.17914	-0.01732	-1.14257
																					-0.0172223	-0.997841	-0.01722	-1.14655	-0.01722	-1.18108	-0.01722	-1.14439
																					-0.0171203	-1.00069	-0.01712	-1.14772	-0.01712	-1.18505	-0.01712	-1.14814
																					-0.0170151	-1.00792	-0.01701	-1.15012	-0.01701	-1.18796	-0.01701	-1.15046
																					-0.0169161	-1.00467	-0.01691	-1.15536	-0.01691	-1.18955	-0.01691	-1.1536
																					-0.0168204	-1.01417	-0.01682	-1.15649	-0.01682	-1.19314	-0.01682	-1.15751
																					-0.0167208	-1.01197	-0.01672	-1.15836	-0.01672	-1.19673	-0.01672	-1.16077
																					-0.0166246	-1.01739	-0.01662	-1.1637	-0.01662	-1.19816	-0.01662	-1.16377
																					-0.0165193	-1.02011	-0.01652	-1.16543	-0.01652	-1.20143	-0.01652	-1.16564
																					-0.0164222	-1.01944	-0.01642	-1.16738	-0.01642	-1.20591	-0.01642	-1.16937
																					-0.0163231	-1.02927	-0.01632	-1.17115	-0.01632	-1.20714	-0.01632	-1.17148
																					-0.0162238	-1.02589	-0.01622	-1.17489	-0.01622	-1.20976	-0.01622	-1.17559
																					-0.0161206	-1.03448	-0.01612	-1.17647	-0.01611	-1.21486	-0.01612	-1.17955
																					-0.016025	-1.03321	-0.01603	-1.17851	-0.01602	-1.21582	-0.01602	-1.18227
																					-0.0159246	-1.03632	-0.01593	-1.184	-0.01592	-1.21858	-0.01592	-1.18535
																					-0.015819	-1.04341	-0.01582	-1.18539	-0.01582	-1.22341	-0.01582	-1.18788
																					-0.0157231	-1.04089	-0.01572	-1.18762	-0.01572	-1.22502	-0.01572	-1.19165
																					-0.0156294	-1.04988	-0.01563	-1.19299	-0.01563	-1.2275	-0.01563	-1.1938
																					-0.0155264	-1.04839	-0.01552	-1.19503	-0.01552	-1.23213	-0.01552	-1.19801
																					-0.0154253	-1.0547	-0.01542	-1.1975	-0.01542	-1.23462	-0.01542	-1.20206
																					-0.0153303	-1.0568	-0.01532	-1.20092	-0.01533	-1.23661	-0.01533	-1.20477
																					-0.0152325	-1.05677	-0.01523	-1.20509	-0.01523	-1.241	-0.01523	-1.20785
																					-0.0151251	-1.06707	-0.01512	-1.20702	-0.01513	-1.24439	-0.01512	-1.21092
																					-0.0150259	-1.06386	-0.01502	-1.20944	-0.01503	-1.24621	-0.01502	-1.21461
																					-0.0149282	-1.07232	-0.01492	-1.21498	-0.01493	-1.25038	-0.01493	-1.21712
																					-0.0148259	-1.07183	-0.01482	-1.21667	-0.01483	-1.2546	-0.01483	-1.2216
																					-0.0147274	-1.07462	-0.01472	-1.21895	-0.01473	-1.2564	-0.01472	-1.22555
																					-0.0146269	-1.08228	-0.01462	-1.22444	-0.01462	-1.25969	-0.01462	-1.22896
																					-0.0145278	-1.07988	-0.01452	-1.22659	-0.01452	-1.26492	-0.01452	-1.23167
																					-0.0144316	-1.08926	-0.01443	-1.229	-0.01443	-1.26631	-0.01443	-1.23491
																					-0.0143296	-1.088	-0.01433	-1.23285	-0.01433	-1.26947	-0.01433	-1.23814
																					-0.0142228	-1.0944	-0.01422	-1.23741	-0.01422	-1.27506	-0.01422	-1.2416
																					-0.0141216	-1.09728	-0.01412	-1.23907	-0.01412	-1.27704	-0.01412	-1.24638
																					-0.0140293	-1.09743	-0.01403	-1.2419	-0.01403	-1.27964	-0.01403	-1.25023
																					-0.0139297	-1.10755	-0.01393	-1.24754	-0.01393	-1.28528	-0.01393	-1.25385
																					-0.0138213	-1.10516	-0.01382	-1.24981	-0.01382	-1.28793	-0.01382	-1.25675
																					-0.013727	-1.11403	-0.01372	-1.25231	-0.01372	-1.29039	-0.01372	-1.261
																					-0.0136288	-1.11339	-0.01363	-1.25816	-0.01363	-1.29561	-0.01363	-1.26373
																					-0.0135205	-1.11717	-0.01352	-1.26097	-0.01352	-1.29889	-0.01352	-1.26833
																					-0.0134182	-1.1251	-0.01342	-1.26359	-0.01342	-1.30161	-0.01342	-1.27284
																					-0.0133231	-1.12278	-0.01332	-1.26761	-0.01332	-1.30592	-0.01332	-1.2764
																					-0.0132246	-1.13285	-0.01322	-1.27252	-0.01322	-1.30984	-0.01323	-1.28006
																					-0.0131223	-1.13158	-0.01312	-1.27454	-0.01312	-1.3126	-0.01312	-1.28311
																					-0.013023	-1.13829	-0.01302	-1.27752	-0.01302	-1.31696	-0.01302	-1.28793
																					-0.0129207	-1.14117	-0.01292	-1.28409	-0.01292	-1.3219	-0.01292	-1.29109
																					-0.0128231	-1.14203	-0.01282	-1.28598	-0.01282	-1.32385	-0.01282	-1.29551
																					-0.0127197	-1.15248	-0.01272	-1.28858	-0.01272	-1.32749	-0.01272	-1.30024
																					-0.0126226	-1.14994	-0.01262	-1.29476	-0.01262	-1.33335	-0.01262	-1.30428
																					-0.0125144	-1.1596	-0.01251	-1.29795	-0.01251	-1.33586	-0.01251	-1.30808
																					-0.0124214	-1.15921	-0.01242	-1.30088	-0.01242	-1.339	-0.01242	-1.31175
																					-0.012323	-1.16327	-0.01232	-1.30535	-0.01232	-1.34486	-0.01232	-1.31618
																					-0.0122157	-1.17174	-0.01221	-1.31091	-0.01222	-1.34762	-0.01221	-1.31952
																					-0.0121167	-1.17002	-0.01212	-1.31295	-0.01212	-1.35098	-0.01211	-1.3253
																					-0.012024	-1.18048	-0.01202	-1.31624	-0.01202	-1.35675	-0.01202	-1.32927
																					-0.0119187	-1.17959	-0.01192	-1.32298	-0.01192	-1.35994	-0.01192	-1.33384
																					-0.0118154	-1.18682	-0.01182	-1.32557	-0.01181	-1.36387	-0.01181	-1.33753
																					-0.0117156	-1.19054	-0.01171	-1.32862	-0.01172	-1.36949	-0.01172	-1.34149
																					-0.0116208	-1.19127	-0.01162	-1.33478	-0.01162	-1.37304	-0.01162	-1.34561
																					-0.0115189	-1.20237	-0.01152	-1.33798	-0.01152	-1.37649	-0.01152	-1.34962
																					-0.0114144	-1.20073	-0.01141	-1.34158	-0.01141	-1.38233	-0.01141	-1.35572
																					-0.0113135	-1.21044	-0.01131	-1.34656	-0.01131	-1.38656	-0.01131	-1.36028
																					-0.0112137	-1.21076	-0.01121	-1.3521	-0.01121	-1.38954	-0.01122	-1.36497
																					-0.0111139	-1.21498	-0.01111	-1.35449	-0.01111	-1.3947	-0.01112	-1.36854
																					-0.0110169	-1.22357	-0.01102	-1.35843	-0.01101	-1.40039	-0.01102	-1.37347
																					-0.0109081	-1.223	-0.01091	-1.36537	-0.01091	-1.40338	-0.01091	-1.37831
																					-0.0108151	-1.23352	-0.01081	-1.36832	-0.01081	-1.40783	-0.01081	-1.38264
																					-0.0107154	-1.23327	-0.01071	-1.37193	-0.01071	-1.41443	-0.01071	-1.38858
																					-0.0106124	-1.24044	-0.01061	-1.37903	-0.01061	-1.41769	-0.01061	-1.39371
																					-0.0105095	-1.24517	-0.01051	-1.38285	-0.01051	-1.42186	-0.01051	-1.39837
																					-0.0104141	-1.2463	-0.01041	-1.38647	-0.01041	-1.42836	-0.01041	-1.40232
																					-0.0103114	-1.25819	-0.01031	-1.39197	-0.01031	-1.43175	-0.01031	-1.40765
																					-0.0102086	-1.25681	-0.01021	-1.3982	-0.0102	-1.43638	-0.01021	-1.4123
																					-0.0101089	-1.26708	-0.0101	-1.4011	-0.0101	-1.44333	-0.0101	-1.4178
																					-0.0100131	-1.26791	-0.01001	-1.40526	-0.01001	-1.4467	-0.01001	-1.42354
																					-0.00990882	-1.27304	-0.0099	-1.41305	-0.0099	-1.45181	-0.0099	-1.42925
																					-0.00980945	-1.2825	-0.0098	-1.41641	-0.0098	-1.45828	-0.0098	-1.43467
																					-0.00970688	-1.28212	-0.0097	-1.42051	-0.0097	-1.46235	-0.00971	-1.43895
																					-0.00960607	-1.29396	-0.0096	-1.42789	-0.0096	-1.46686	-0.0096	-1.44508
																					-0.00950599	-1.29441	-0.0095	-1.43255	-0.0095	-1.47283	-0.0095	-1.44977
																					-0.00940433	-1.30207	-0.0094	-1.43672	-0.0094	-1.47849	-0.0094	-1.45618
																					-0.00930333	-1.30774	-0.0093	-1.44292	-0.0093	-1.48276	-0.0093	-1.46248
																					-0.00920353	-1.30945	-0.0092	-1.44938	-0.0092	-1.48831	-0.0092	-1.46786
																					-0.0091022	-1.3218	-0.0091	-1.45305	-0.0091	-1.495	-0.0091	-1.47312
																					-0.00899997	-1.3215	-0.009	-1.45801	-0.009	-1.49928	-0.009	-1.47812
																					-0.00889783	-1.33252	-0.00889	-1.46557	-0.0089	-1.50497	-0.0089	-1.48454
																					-0.00880213	-1.3337	-0.0088	-1.46921	-0.0088	-1.51153	-0.0088	-1.48877
																					-0.00870137	-1.33905	-0.0087	-1.47404	-0.0087	-1.51614	-0.0087	-1.49603
																					-0.00859408	-1.34995	-0.00859	-1.48239	-0.00859	-1.52234	-0.00859	-1.50285
																					-0.00849509	-1.35027	-0.00849	-1.48761	-0.00849	-1.53044	-0.00849	-1.50926
																					-0.00840035	-1.36255	-0.0084	-1.49196	-0.0084	-1.53459	-0.0084	-1.51411
																					-0.00829773	-1.3641	-0.0083	-1.49839	-0.00829	-1.54054	-0.0083	-1.52087
																					-0.00819478	-1.37236	-0.00819	-1.50612	-0.00819	-1.54873	-0.00819	-1.52781
																					-0.0080925	-1.37929	-0.00809	-1.51061	-0.00809	-1.55413	-0.00809	-1.53321
																					-0.0079957	-1.38198	-0.00799	-1.51556	-0.00799	-1.56001	-0.00799	-1.54122
																					-0.00789332	-1.39546	-0.00789	-1.52483	-0.00789	-1.56743	-0.00789	-1.54852
																					-0.00779262	-1.39593	-0.00779	-1.53045	-0.00779	-1.57356	-0.00779	-1.55488
																					-0.00769274	-1.40783	-0.00769	-1.53566	-0.00769	-1.57978	-0.00769	-1.56067
																					-0.00759187	-1.411	-0.00759	-1.54456	-0.00759	-1.58781	-0.00759	-1.56814
																					-0.00749173	-1.4173	-0.00749	-1.55077	-0.0075	-1.59435	-0.00749	-1.57476
																					-0.00739086	-1.42937	-0.00739	-1.5567	-0.0074	-1.60002	-0.00739	-1.5816
																					-0.007284	-1.43152	-0.00728	-1.56431	-0.00729	-1.60784	-0.00729	-1.59043
																					-0.00719299	-1.44382	-0.00719	-1.57204	-0.0072	-1.61563	-0.0072	-1.59777
																					-0.00709352	-1.44672	-0.0071	-1.57744	-0.0071	-1.62147	-0.0071	-1.60525
																					-0.00698984	-1.45725	-0.007	-1.58372	-0.007	-1.62909	-0.007	-1.61194
																					-0.00688915	-1.46453	-0.0069	-1.59356	-0.0069	-1.63873	-0.0069	-1.62024
																					-0.00679748	-1.46815	-0.00681	-1.59856	-0.00681	-1.64416	-0.00681	-1.62656
																					-0.00669601	-1.48295	-0.0067	-1.60594	-0.0067	-1.65198	-0.0067	-1.63526
																					-0.00659268	-1.48503	-0.0066	-1.61564	-0.0066	-1.66194	-0.0066	-1.64447
																					-0.00649576	-1.49844	-0.0065	-1.62285	-0.0065	-1.66812	-0.0065	-1.65262
																					-0.00640409	-1.50148	-0.00641	-1.62891	-0.00641	-1.67521	-0.00641	-1.66005
																					-0.00629566	-1.51061	-0.0063	-1.63815	-0.0063	-1.68628	-0.0063	-1.66837
																					-0.006197	-1.52358	-0.0062	-1.64756	-0.0062	-1.69371	-0.00621	-1.67759
																					-0.00609629	-1.52706	-0.00611	-1.65417	-0.00611	-1.70186	-0.00611	-1.68578
																					-0.00599928	-1.54156	-0.00601	-1.662	-0.00601	-1.712	-0.00601	-1.69544
																					-0.00589933	-1.54642	-0.00591	-1.67313	-0.00591	-1.72073	-0.00591	-1.70575
																					-0.00579901	-1.55835	-0.00581	-1.68078	-0.00581	-1.72945	-0.00581	-1.71503
																					-0.00569651	-1.568	-0.0057	-1.68925	-0.0057	-1.74016	-0.0057	-1.72543
																					-0.0056093	-1.57357	-0.00561	-1.69976	-0.00561	-1.74967	-0.00561	-1.73349
																					-0.00551274	-1.5904	-0.00551	-1.70859	-0.00551	-1.75834	-0.00551	-1.74419
																					-0.00540979	-1.5946	-0.00541	-1.71744	-0.00541	-1.76913	-0.00541	-1.75441
																					-0.0053046	-1.61097	-0.00531	-1.72829	-0.00531	-1.78133	-0.00531	-1.76601
																					-0.00521343	-1.61648	-0.00521	-1.73919	-0.00521	-1.7895	-0.00521	-1.77643
																					-0.00511286	-1.62699	-0.00511	-1.74778	-0.00511	-1.80039	-0.00511	-1.78769
																					-0.00500643	-1.64442	-0.00501	-1.75854	-0.00501	-1.81452	-0.00501	-1.79958
																					-0.00490928	-1.64962	-0.00491	-1.77115	-0.00491	-1.82393	-0.00491	-1.81049
																					-0.00481603	-1.66675	-0.00482	-1.78027	-0.00482	-1.83435	-0.00482	-1.8218
																					-0.0047112	-1.67483	-0.00471	-1.79175	-0.00471	-1.84949	-0.00471	-1.83471
																					-0.00461254	-1.6893	-0.00461	-1.80525	-0.00461	-1.86047	-0.00461	-1.84827
																					-0.00450904	-1.70294	-0.00451	-1.8169	-0.00451	-1.87316	-0.00451	-1.86208
																					-0.00440974	-1.71229	-0.00441	-1.82803	-0.00441	-1.88847	-0.00441	-1.8757
																					-0.00431037	-1.73284	-0.00431	-1.84129	-0.00431	-1.90095	-0.00431	-1.88843
																					-0.00421228	-1.74046	-0.00421	-1.85569	-0.00421	-1.91447	-0.00421	-1.90283
																					-0.00411301	-1.76031	-0.00411	-1.86749	-0.00411	-1.92999	-0.00411	-1.91833
																					-0.00401571	-1.77117	-0.00401	-1.88075	-0.00402	-1.94429	-0.00401	-1.93338
																					-0.00391413	-1.78638	-0.00391	-1.89785	-0.00392	-1.95899	-0.00392	-1.94997
																					-0.0038132	-1.80813	-0.00381	-1.91125	-0.00381	-1.97634	-0.00382	-1.96719
																					-0.00370969	-1.81983	-0.00371	-1.92641	-0.00371	-1.99501	-0.00371	-1.98568
																					-0.00361892	-1.84122	-0.00362	-1.94274	-0.00362	-2.00965	-0.00362	-2.00155
																					-0.00351836	-1.8548	-0.00352	-1.95919	-0.00352	-2.0279	-0.00352	-2.02091
																					-0.00341048	-1.87726	-0.00341	-1.97673	-0.00341	-2.05095	-0.00341	-2.04198
																					-0.00331471	-1.89754	-0.00331	-1.99506	-0.00331	-2.06827	-0.00331	-2.06258
																					-0.00322167	-1.91258	-0.00322	-2.01333	-0.00322	-2.08706	-0.00322	-2.08353
																					-0.00311834	-1.94177	-0.00312	-2.03246	-0.00312	-2.1123	-0.00312	-2.10755
																					-0.00301466	-1.9597	-0.00301	-2.05303	-0.00301	-2.13492	-0.00301	-2.13268
																					-0.00291382	-1.98852	-0.00292	-2.07641	-0.00292	-2.15811	-0.00291	-2.15804
																					-0.00282055	-2.00862	-0.00282	-2.09522	-0.00282	-2.18358	-0.00282	-2.18381
																					-0.00271612	-2.0363	-0.00272	-2.12034	-0.00272	-2.2116	-0.00272	-2.21397
																					-0.00261501	-2.07044	-0.00262	-2.14686	-0.00262	-2.24078	-0.00262	-2.24491
																					-0.00251547	-2.0959	-0.00252	-2.1732	-0.00251	-2.27533	-0.00251	-2.28132
																					-0.0024181	-2.13382	-0.00242	-2.19975	-0.00242	-2.30805	-0.00242	-2.31559
																					-0.002318	-2.16532	-0.00232	-2.23029	-0.00232	-2.34384	-0.00232	-2.35621
																					-0.00221897	-2.20607	-0.00222	-2.26429	-0.00222	-2.38347	-0.00222	-2.40029
																					-0.00211364	-2.25253	-0.00211	-2.30095	-0.00211	-2.43104	-0.00211	-2.45298
																					-0.00201975	-2.29291	-0.00202	-2.33612	-0.00202	-2.47604	-0.00202	-2.50358
																					-0.00192201	-2.3504	-0.00192	-2.38014	-0.00192	-2.53123	-0.00192	-2.56703
																					-0.00181445	-2.41133	-0.00182	-2.42718	-0.00182	-2.59973	-0.00182	-2.64293
																					-0.00171388	-2.48608	-0.00171	-2.4797	-0.00171	-2.67519	-0.00171	-2.73755
																					-0.00162305	-2.56167	-0.00162	-2.53478	-0.00162	-2.75556	-0.00162	-2.83934
																					-0.00151842	-2.67108	-0.00152	-2.60518	-0.00152	-2.87722	-0.00152	-2.9965
																					-0.00141503	-2.82183	-0.00142	-2.68969	-0.00141	-3.03689	-0.00142	-3.24323
																					-0.00131819	-3.01555	-0.00132	-2.78666	-0.00132	-3.2761	-0.00132	-3.79596
																					-0.00122403	-3.37172	-0.00122	-2.91272	-0.00122	-3.77602	-0.00122	-3.64854
																					-0.00111567	-3.68508	-0.00112	-3.11154	-0.00112	-3.57611	-0.00112	-3.16324
																					-0.00101587	-3.10003	-0.00102	-3.43312	-0.00102	-3.18018	-0.00102	-2.95629
																					-0.000917059	-2.86754	-0.000917464	-4.26559	-0.000920069	-2.98036	-0.000918031	-2.8101
																					-0.000818551	-2.70661	-0.000818178	-3.329	-0.000819314	-2.83812	-0.000818119	-2.70624
																					-0.000716624	-2.60163	-0.000717023	-3.0448	-0.000717559	-2.7311	-0.00071778	-2.61991
																					-0.000617474	-2.50451	-0.000617334	-2.87973	-0.000618082	-2.64888	-0.000617796	-2.54824
																					-0.000513953	-2.43364	-0.000513852	-2.75691	-0.00051309	-2.5732	-0.000512925	-2.48611
																					-0.000419958	-2.37045	-0.000418366	-2.66667	-0.000419353	-2.51666	-0.000420871	-2.43874
																					-0.000320207	-2.3136	-0.000320265	-2.58848	-0.000321874	-2.46488	-0.000322542	-2.39139
																					-0.000218053	-2.26796	-0.00021792	-2.52335	-0.000220826	-2.41681	-0.000217577	-2.34363
																					-0.000112999	-2.2153	-0.000114456	-2.4628	-0.00011355	-2.36864	-0.000113905	-2.30293
																					-1.89026e-05	-2.18437	-2.0884e-05	-2.41509	-2.2818e-05	-2.33503	-2.10901e-05	-2.27001
																					7.81852e-05	-2.14425	7.66979e-05	-2.37423	7.56609e-05	-2.30164	7.69904e-05	-2.23728
																					0.000185604	-2.10979	0.000184842	-2.32825	0.000183367	-2.26409	0.000186234	-2.20343
																					0.000284798	-2.07953	0.000286138	-2.28943	0.00028341	-2.23331	0.000286134	-2.17526
																					0.000374377	-2.04938	0.00037815	-2.25991	0.000375925	-2.20909	0.00037615	-2.15123
																					0.000482853	-2.02631	0.000482911	-2.22605	0.000482443	-2.17825	0.000483199	-2.12203
																					0.000582215	-1.99453	0.000583464	-2.19476	0.000582322	-2.15259	0.00058302	-2.0986
																					0.000681516	-1.97603	0.000681108	-2.16738	0.000680748	-2.13151	0.000681797	-2.07486
																					0.000777811	-1.95002	0.000780004	-2.14387	0.000777411	-2.1078	0.000778559	-2.05448
																					0.0008807	-1.92601	0.000880864	-2.11714	0.000880104	-2.08505	0.000880754	-2.03427
																					0.000977117	-1.91153	0.000979257	-2.09351	0.000981322	-2.06658	0.000980178	-2.01473
																					0.00108045	-1.88445	0.00108	-2.07389	0.00108	-2.04611	0.00108	-1.99547
																					0.00117672	-1.87208	0.00118	-2.05184	0.00118	-2.02733	0.00118	-1.97652
																					0.00127636	-1.84945	0.00128	-2.03019	0.00128	-2.01068	0.00128	-1.95997
																					0.00137558	-1.83371	0.00138	-2.01288	0.00138	-1.99339	0.00138	-1.94192
																					0.00148158	-1.81679	0.00148	-1.99339	0.00148	-1.9748	0.00148	-1.92552
																					0.00157659	-1.79711	0.00158	-1.97603	0.00158	-1.96011	0.00158	-1.91129
																					0.00167428	-1.78847	0.00167	-1.9593	0.00168	-1.94585	0.00167	-1.89655
																					0.00178083	-1.76608	0.00178	-1.94377	0.00178	-1.92824	0.00178	-1.8796
																					0.00188181	-1.75632	0.00188	-1.92599	0.00188	-1.91423	0.00188	-1.86523
																					0.00197552	-1.73957	0.00197	-1.91153	0.00197	-1.90309	0.00197	-1.85261
																					0.00207654	-1.72479	0.00208	-1.89904	0.00208	-1.88753	0.00208	-1.83733
																					0.00217994	-1.71642	0.00218	-1.88282	0.00218	-1.87329	0.00218	-1.82549
																					0.00227829	-1.69744	0.00228	-1.86836	0.00228	-1.86276	0.00228	-1.81324
																					0.00237441	-1.69169	0.00238	-1.85728	0.00238	-1.84938	0.00237	-1.80148
																					0.00247325	-1.67517	0.00248	-1.84433	0.00248	-1.83664	0.00247	-1.7887
																					0.0025766	-1.66463	0.00258	-1.83042	0.00258	-1.82723	0.00258	-1.7762
																					0.00267686	-1.65384	0.00268	-1.81822	0.00267	-1.81428	0.00268	-1.76485
																					0.00278007	-1.63811	0.00278	-1.80766	0.00278	-1.80192	0.00278	-1.75224
																					0.00287429	-1.63475	0.00288	-1.79467	0.00288	-1.79366	0.00288	-1.74319
																					0.00297256	-1.61817	0.00298	-1.78299	0.00298	-1.78222	0.00297	-1.73339
																					0.00308113	-1.61137	0.00308	-1.77353	0.00308	-1.76977	0.00308	-1.72148
																					0.00317843	-1.59801	0.00318	-1.76184	0.00318	-1.7617	0.00318	-1.71105
																					0.00327354	-1.58761	0.00328	-1.7512	0.00327	-1.75228	0.00328	-1.70172
																					0.0033757	-1.58252	0.00338	-1.74232	0.00338	-1.74133	0.00338	-1.69103
																					0.00348095	-1.56646	0.00348	-1.73187	0.00348	-1.7322	0.00348	-1.68095
																					0.00357847	-1.56349	0.00358	-1.72151	0.00358	-1.72423	0.00358	-1.67326
																					0.00367456	-1.55008	0.00367	-1.71227	0.00367	-1.71398	0.00367	-1.66478
																					0.00378004	-1.54284	0.00378	-1.70425	0.00378	-1.70489	0.00378	-1.65504
																					0.00388396	-1.5354	0.00388	-1.69328	0.00388	-1.69768	0.00388	-1.64526
																					0.00398212	-1.52299	0.00398	-1.6841	0.00398	-1.6876	0.00398	-1.63695
																					0.00408511	-1.52061	0.00408	-1.6775	0.00408	-1.67897	0.00408	-1.6274
																					0.00417728	-1.50733	0.00418	-1.66773	0.00418	-1.67345	0.00418	-1.61958
																					0.00427875	-1.50407	0.00428	-1.65888	0.00428	-1.66362	0.00428	-1.61219
																					0.00438654	-1.49138	0.00438	-1.65133	0.00438	-1.65487	0.00438	-1.60345
																					0.00448203	-1.4832	0.00448	-1.64371	0.00448	-1.64967	0.00448	-1.59594
																					0.0045779	-1.48147	0.00458	-1.63489	0.00458	-1.64057	0.00458	-1.5872
																					0.00468271	-1.46724	0.00468	-1.62643	0.00468	-1.63227	0.00468	-1.57999
																					0.00478914	-1.46578	0.00479	-1.62019	0.00479	-1.62603	0.00479	-1.57049
																					0.00488329	-1.45361	0.00488	-1.61152	0.00488	-1.61876	0.00488	-1.5646
																					0.00498283	-1.44777	0.00498	-1.6034	0.00498	-1.61071	0.00498	-1.55789
																					0.00508549	-1.44223	0.00508	-1.59807	0.00508	-1.60459	0.00508	-1.55014
																					0.00518691	-1.43057	0.00518	-1.5897	0.00518	-1.59775	0.00518	-1.54464
																					0.00528102	-1.43064	0.00528	-1.58232	0.00528	-1.59032	0.00528	-1.53738
																					0.00538702	-1.41729	0.00538	-1.57606	0.00538	-1.58386	0.00539	-1.52993
																					0.00548787	-1.41546	0.00548	-1.5695	0.00548	-1.57798	0.00549	-1.5219
																					0.00558765	-1.40523	0.00558	-1.5617	0.00558	-1.57031	0.00559	-1.51662
																					0.00568514	-1.39787	0.00568	-1.55491	0.00568	-1.56396	0.00569	-1.51038
																					0.0057833	-1.39717	0.00578	-1.5503	0.00578	-1.55943	0.00579	-1.50354
																					0.0058861	-1.38413	0.00589	-1.54308	0.00588	-1.55151	0.00588	-1.49698
																					0.00599103	-1.38355	0.00599	-1.5358	0.00598	-1.5451	0.00599	-1.49009
																					0.00609033	-1.37299	0.00609	-1.53179	0.00609	-1.54196	0.00609	-1.48404
																					0.00618482	-1.36859	0.00619	-1.52401	0.00618	-1.53459	0.00618	-1.47718
																					0.00628915	-1.36412	0.00629	-1.51737	0.00629	-1.52812	0.00629	-1.47199
																					0.00639467	-1.35294	0.00639	-1.51251	0.0064	-1.52375	0.00639	-1.4662
																					0.00648944	-1.35446	0.00649	-1.507	0.00649	-1.51675	0.00649	-1.46042
																					0.00658476	-1.3431	0.00659	-1.50025	0.00659	-1.51095	0.00658	-1.454
																					0.006692	-1.34175	0.00669	-1.49368	0.00669	-1.50698	0.00669	-1.44795
																					0.00679159	-1.33282	0.00679	-1.49036	0.00679	-1.50055	0.00679	-1.44158
																					0.00688555	-1.32658	0.00689	-1.48333	0.00689	-1.49477	0.00689	-1.43624
																					0.00698819	-1.32668	0.00699	-1.47662	0.00699	-1.49021	0.00699	-1.43177
																					0.00708911	-1.31462	0.00709	-1.47381	0.00709	-1.48521	0.00709	-1.42622
																					0.00719104	-1.31532	0.00719	-1.46669	0.00719	-1.47834	0.00719	-1.42049
																					0.00729277	-1.30531	0.00729	-1.46103	0.0073	-1.47355	0.00729	-1.41423
																					0.00739269	-1.30148	0.00739	-1.4569	0.00739	-1.46995	0.00739	-1.40945
																					0.00749054	-1.29796	0.00749	-1.45195	0.00749	-1.46314	0.00749	-1.40348
																					0.00759254	-1.28793	0.00759	-1.44528	0.00759	-1.45826	0.0076	-1.3983
																					0.00769405	-1.28975	0.0077	-1.43969	0.0077	-1.45522	0.0077	-1.39393
																					0.00779197	-1.27928	0.00779	-1.43701	0.00779	-1.44854	0.0078	-1.38926
																					0.00788927	-1.27903	0.00789	-1.43039	0.00789	-1.44343	0.00789	-1.38417
																					0.0079977	-1.2702	0.008	-1.42424	0.008	-1.44056	0.008	-1.37794
																					0.00809474	-1.26401	0.0081	-1.42188	0.00809	-1.43418	0.0081	-1.37368
																					0.00819273	-1.26515	0.0082	-1.41606	0.00819	-1.42886	0.00819	-1.36806
																					0.00829573	-1.25373	0.0083	-1.40991	0.0083	-1.42608	0.0083	-1.36358
																					0.00839872	-1.2547	0.0084	-1.40659	0.0084	-1.41996	0.0084	-1.36
																					0.00850053	-1.24552	0.0085	-1.4023	0.0085	-1.41487	0.0085	-1.35516
																					0.00859404	-1.24241	0.00859	-1.39698	0.0086	-1.4124	0.0086	-1.35056
																					0.00869765	-1.23963	0.0087	-1.39149	0.0087	-1.40699	0.0087	-1.34499
																					0.0087975	-1.23029	0.0088	-1.3889	0.0088	-1.40171	0.0088	-1.34107
																					0.00889816	-1.23243	0.0089	-1.38277	0.0089	-1.39843	0.0089	-1.33568
																					0.00899577	-1.22259	0.009	-1.37786	0.009	-1.39418	0.00899	-1.3326
																					0.00909405	-1.22316	0.0091	-1.37594	0.0091	-1.38906	0.00909	-1.32883
																					0.00919108	-1.21518	0.00919	-1.37035	0.00919	-1.38558	0.00919	-1.32451
																					0.00930071	-1.20913	0.0093	-1.36475	0.0093	-1.38221	0.0093	-1.31936
																					0.0093925	-1.21112	0.0094	-1.36195	0.0094	-1.37641	0.00939	-1.31549
																					0.00949216	-1.20065	0.00949	-1.35873	0.00949	-1.37274	0.00949	-1.31123
																					0.00959349	-1.2021	0.0096	-1.35288	0.0096	-1.36998	0.00959	-1.30588
																					0.00969386	-1.1936	0.0097	-1.34834	0.0097	-1.36411	0.0097	-1.30309
																					0.00978775	-1.1907	0.00979	-1.34676	0.00979	-1.36017	0.00979	-1.29945
																					0.00988927	-1.18906	0.00989	-1.34096	0.00989	-1.35809	0.00989	-1.29516
																					0.00999346	-1.17947	0.01	-1.33619	0.01	-1.3523	0.00999	-1.29021
																					0.0100917	-1.18227	0.01009	-1.33469	0.01009	-1.34835	0.01009	-1.28612
																					0.0101829	-1.17313	0.01019	-1.32969	0.01018	-1.34708	0.01018	-1.2821
																					0.0102892	-1.17342	0.01029	-1.32499	0.01029	-1.3416	0.01029	-1.27791
																					0.0103884	-1.16611	0.01039	-1.32219	0.01039	-1.33751	0.01039	-1.27516
																					0.0104905	-1.16081	0.01049	-1.31895	0.01049	-1.33533	0.01049	-1.27154
																					0.0105901	-1.16288	0.01059	-1.31347	0.01059	-1.33096	0.01059	-1.26756
																					0.0106885	-1.15255	0.01069	-1.30966	0.01069	-1.32637	0.01069	-1.26283
																					0.0107881	-1.15494	0.01079	-1.30784	0.01079	-1.324	0.01079	-1.25961
																					0.0108915	-1.14631	0.01089	-1.30222	0.01089	-1.3204	0.01089	-1.255
																					0.0109894	-1.14425	0.01099	-1.29793	0.01099	-1.31572	0.01099	-1.25168
																					0.0110858	-1.1422	0.01108	-1.29676	0.01108	-1.31302	0.01109	-1.2491
																					0.0111855	-1.13412	0.01119	-1.29166	0.01119	-1.31021	0.01119	-1.2456
																					0.0112906	-1.13677	0.01129	-1.28736	0.01129	-1.30492	0.01129	-1.2416
																					0.0113863	-1.12806	0.01139	-1.28496	0.01139	-1.30166	0.01138	-1.23724
																					0.0114813	-1.12892	0.01148	-1.28241	0.01148	-1.30018	0.01148	-1.23479
																					0.0115881	-1.12219	0.01159	-1.27679	0.01159	-1.29469	0.01159	-1.22975
																					0.0116865	-1.11695	0.01169	-1.27323	0.01169	-1.29093	0.01169	-1.22725
																					0.011786	-1.11927	0.01179	-1.27189	0.01178	-1.28954	0.01178	-1.22489
																					0.011886	-1.1096	0.01189	-1.2667	0.01189	-1.28476	0.01189	-1.22111
																					0.0119891	-1.11173	0.01199	-1.26252	0.01198	-1.28118	0.01199	-1.21761
																					0.0120861	-1.10413	0.01209	-1.26112	0.01209	-1.27942	0.01208	-1.21365
																					0.012183	-1.10167	0.01219	-1.25671	0.01218	-1.27475	0.01219	-1.21036
																					0.0122868	-1.10037	0.01229	-1.25259	0.01228	-1.27116	0.01228	-1.20635
																					0.0123839	-1.09235	0.01238	-1.25034	0.01238	-1.26928	0.01238	-1.20418
																					0.0124846	-1.09516	0.01248	-1.24785	0.01248	-1.26566	0.01248	-1.20143
																					0.0125854	-1.08658	0.01259	-1.2431	0.01259	-1.2613	0.01259	-1.19797
																					0.01268	-1.08769	0.01268	-1.23946	0.01268	-1.25918	0.01268	-1.19414
																					0.0127849	-1.08121	0.01278	-1.23831	0.01278	-1.25648	0.01278	-1.19104
																					0.0128913	-1.07632	0.01289	-1.23323	0.01289	-1.25194	0.01289	-1.18739
																					0.012989	-1.0792	0.01299	-1.22946	0.01299	-1.24939	0.01299	-1.18354
																					0.0130798	-1.06992	0.01308	-1.22866	0.01308	-1.24784	0.01308	-1.1819
																					0.0131883	-1.07258	0.01319	-1.22469	0.01319	-1.24271	0.01319	-1.1788
																					0.0132899	-1.06486	0.01329	-1.22042	0.01329	-1.23958	0.01329	-1.17577
																					0.0133863	-1.06284	0.01339	-1.21854	0.01338	-1.2386	0.01339	-1.17199
																					0.0134842	-1.06221	0.01348	-1.21651	0.01348	-1.23428	0.01348	-1.16908
																					0.0135863	-1.05406	0.01358	-1.21176	0.01359	-1.23067	0.01358	-1.16572
																					0.0136847	-1.05747	0.01368	-1.20841	0.01368	-1.22954	0.01369	-1.16252
																					0.0137872	-1.0491	0.01378	-1.2075	0.01379	-1.22522	0.01378	-1.16063
																					0.0138857	-1.05026	0.01389	-1.20288	0.01388	-1.22218	0.01389	-1.15776
																					0.0139841	-1.04442	0.01399	-1.19902	0.01398	-1.22091	0.01398	-1.1548
																					0.0140871	-1.03954	0.01409	-1.19851	0.01408	-1.21667	0.01409	-1.15088
																					0.0141946	-1.04241	0.01419	-1.19426	0.01419	-1.21325	0.0142	-1.14817
																					0.0142842	-1.03337	0.01428	-1.19058	0.01429	-1.21192	0.01429	-1.14476
																					0.014384	-1.0363	0.01438	-1.1886	0.01438	-1.20865	0.01438	-1.1422
																					0.0144879	-1.02885	0.01449	-1.18663	0.01449	-1.20516	0.01449	-1.14032
																					0.0145921	-1.02693	0.01459	-1.18193	0.01459	-1.20265	0.01459	-1.13748
																					0.0146844	-1.02628	0.01468	-1.17899	0.01468	-1.20089	0.01468	-1.13469
																					0.0147869	-1.01874	0.01479	-1.17832	0.01479	-1.19665	0.01478	-1.13118
																					0.0148881	-1.02202	0.01489	-1.17371	0.01489	-1.19418	0.01489	-1.12853
																					0.0149898	-1.01405	0.01499	-1.17017	0.01499	-1.19265	0.01499	-1.1251
																					0.0150898	-1.01552	0.01509	-1.1698	0.01508	-1.18868	0.01508	-1.12291
																					0.0151914	-1.00982	0.01519	-1.166	0.01519	-1.18565	0.01519	-1.12086
																					0.0152881	-1.00547	0.01529	-1.16238	0.01529	-1.18463	0.01529	-1.1184
																					0.0153873	-1.00854	0.01539	-1.16049	0.01539	-1.1807	0.01539	-1.11537
																					0.0154839	-0.999975	0.01549	-1.15868	0.01549	-1.17773	0.01549	-1.11157
																					0.0155856	-1.00286	0.01559	-1.15423	0.01559	-1.17703	0.01559	-1.10932
																					0.0156839	-0.99601	0.01569	-1.15126	0.01569	-1.17287	0.01569	-1.1062
																					0.0157878	-0.994477	0.01579	-1.15085	0.01579	-1.17006	0.01579	-1.10416
																					0.0158844	-0.99358	0.01589	-1.14665	0.01589	-1.16922	0.01589	-1.10232
																					0.0159812	-0.986681	0.01599	-1.14349	0.01599	-1.16543	0.01598	-1.09953
																					0.0160866	-0.990057	0.01609	-1.14302	0.01609	-1.16224	0.01609	-1.09651
																					0.0161903	-0.982102	0.01619	-1.13944	0.01619	-1.16074	0.01619	-1.09336
																					0.0162888	-0.983662	0.01629	-1.1361	0.01629	-1.15804	0.01629	-1.09114
																					0.0163853	-0.978319	0.01638	-1.13445	0.01638	-1.15476	0.01639	-1.08797
																					0.0164917	-0.973874	0.01649	-1.13288	0.01649	-1.15266	0.01649	-1.08607
																					0.0165904	-0.977431	0.01659	-1.12863	0.01659	-1.15092	0.01659	-1.08443
																					0.0166861	-0.968626	0.01669	-1.12582	0.01669	-1.14721	0.01669	-1.0816
																					0.0167895	-0.971979	0.01679	-1.12563	0.01679	-1.145	0.01679	-1.07858
																					0.0168878	-0.964799	0.01689	-1.12148	0.01689	-1.14408	0.01689	-1.07591
																					0.0169863	-0.963418	0.01699	-1.11811	0.01699	-1.14019	0.01699	-1.07337
																					0.0170915	-0.963034	0.01709	-1.11791	0.01709	-1.13738	0.01709	-1.07052
																					0.0171876	-0.955866	0.01719	-1.11467	0.01719	-1.13701	0.01719	-1.06943
																					0.0172843	-0.960018	0.01729	-1.11132	0.01729	-1.13305	0.01729	-1.06707
																					0.0173928	-0.95182	0.01739	-1.10942	0.01739	-1.13022	0.01739	-1.06438
																					0.0174943	-0.953584	0.0175	-1.10806	0.0175	-1.12972	0.01749	-1.06102
																					0.0175863	-0.9484	0.01759	-1.10429	0.01759	-1.12602	0.01759	-1.0591
																					0.0176845	-0.94427	0.01769	-1.10136	0.01769	-1.12324	0.01769	-1.05641
																					0.0177944	-0.948181	0.0178	-1.10133	0.01779	-1.12265	0.01779	-1.05406
																					0.017892	-0.938939	0.01789	-1.09753	0.01789	-1.11911	0.0179	-1.05264
																					0.017984	-0.942931	0.01799	-1.0944	0.01799	-1.11669	0.01799	-1.05051
																					0.0180896	-0.935852	0.01809	-1.09434	0.01809	-1.11528	0.0181	-1.04789
																					0.0181907	-0.934411	0.01819	-1.09111	0.01819	-1.11275	0.01819	-1.04505
																					0.018291	-0.934306	0.01829	-1.0879	0.01829	-1.10964	0.0183	-1.04287
																					0.0183935	-0.927219	0.0184	-1.08598	0.01839	-1.10796	0.0184	-1.03995
																					0.0184923	-0.931356	0.01849	-1.08514	0.01849	-1.10655	0.01849	-1.03788
																					0.0185886	-0.923986	0.01859	-1.08133	0.01859	-1.10298	0.01859	-1.03681
																					0.0186939	-0.925475	0.01869	-1.07817	0.0187	-1.10077	0.0187	-1.03448
																					0.0187962	-0.920368	0.01879	-1.07835	0.01879	-1.09999	0.01879	-1.03183
																					0.0188938	-0.916232	0.01889	-1.07471	0.01889	-1.09651	0.0189	-1.02903
																					0.018992	-0.920225	0.01899	-1.07148	0.01899	-1.09376	0.019	-1.02699
																					0.0190962	-0.911553	0.0191	-1.07125	0.0191	-1.09354	0.0191	-1.0243
																					0.0191913	-0.915017	0.0192	-1.06859	0.01919	-1.08962	0.01919	-1.02282
																					0.0192908	-0.908415	0.01929	-1.06555	0.01929	-1.0873	0.01929	-1.02127
																					0.0193976	-0.907003	0.0194	-1.06355	0.0194	-1.08667	0.0194	-1.0189
																					0.0194984	-0.907261	0.0195	-1.06275	0.0195	-1.08323	0.0195	-1.01611
																					0.0195923	-0.900403	0.0196	-1.05927	0.0196	-1.08077	0.01959	-1.01382
																					0.0196978	-0.904548	0.0197	-1.05621	0.0197	-1.08012	0.0197	-1.01171
																					0.0197984	-0.896995	0.0198	-1.05643	0.0198	-1.07723	0.0198	-1.00922
																					0.0198999	-0.898803	0.0199	-1.05281	0.0199	-1.07439	0.0199	-1.00789
																					0.0199938	-0.894075	0.02	-1.05004	0.02	-1.07354	0.02	-1.00649
																					0.0200959	-0.88999	0.0201	-1.0499	0.0201	-1.07148	0.0201	-1.00447
																					0.0201977	-0.894056	0.0202	-1.04707	0.0202	-1.06822	0.0202	-1.0018
																					0.0202994	-0.885508	0.0203	-1.04409	0.0203	-1.06675	0.0203	-0.99941
																					0.0204013	-0.889113	0.0204	-1.0423	0.02041	-1.06558	0.0204	-0.997548
																					0.0204967	-0.883003	0.0205	-1.04195	0.0205	-1.06216	0.0205	-0.994988
																					0.0205983	-0.881353	0.0206	-1.03809	0.0206	-1.06035	0.0206	-0.99421
																					0.0207046	-0.882008	0.02071	-1.03515	0.02071	-1.05967	0.02071	-0.992322
																					0.020802	-0.874705	0.02081	-1.03563	0.0208	-1.05627	0.0208	-0.990201
																					0.020902	-0.879169	0.0209	-1.03228	0.0209	-1.05381	0.0209	-0.987182
																					0.0210048	-0.871803	0.021	-1.02922	0.021	-1.0537	0.021	-0.985347
																					0.0211097	-0.873509	0.02111	-1.0293	0.02111	-1.05021	0.02111	-0.983094
																					0.021204	-0.86912	0.02121	-1.02683	0.02121	-1.04781	0.0212	-0.980853
																					0.0213013	-0.864884	0.0213	-1.02394	0.0213	-1.04773	0.0213	-0.980077
																					0.0214057	-0.86912	0.02141	-1.02235	0.02141	-1.04426	0.0214	-0.978389
																					0.0215045	-0.860706	0.02151	-1.02194	0.02151	-1.04198	0.02151	-0.976149
																					0.0216055	-0.864343	0.02161	-1.01818	0.02161	-1.04141	0.0216	-0.973133
																					0.0217049	-0.858197	0.02171	-1.0155	0.02171	-1.0386	0.0217	-0.971679
																					0.0218071	-0.856798	0.02181	-1.01603	0.02181	-1.03611	0.02181	-0.969152
																					0.0219058	-0.857594	0.02191	-1.01255	0.02191	-1.03528	0.02191	-0.967689
																					0.022012	-0.850565	0.02201	-1.0098	0.02201	-1.03342	0.02201	-0.966549
																					0.0221078	-0.854822	0.02211	-1.00998	0.02211	-1.03017	0.02211	-0.964777
																					0.0222104	-0.847836	0.02221	-1.00754	0.02221	-1.0289	0.02221	-0.962447
																					0.0223132	-0.849277	0.02231	-1.00482	0.02231	-1.02819	0.02231	-0.95957
																					0.0224127	-0.845676	0.02241	-1.00326	0.02241	-1.02474	0.02241	-0.958406
																					0.0225065	-0.841457	0.02251	-1.00313	0.02251	-1.02303	0.02251	-0.955777
																					0.0226086	-0.845797	0.02261	-0.999631	0.02261	-1.02251	0.02261	-0.954358
																					0.0227149	-0.837582	0.02271	-0.996912	0.02272	-1.01934	0.02272	-0.953275
																					0.0228175	-0.841081	0.02282	-0.997572	0.02282	-1.0168	0.02281	-0.951622
																					0.022913	-0.83532	0.02291	-0.994186	0.02291	-1.01716	0.02291	-0.949361
																					0.0230171	-0.833389	0.02302	-0.991405	0.02302	-1.01369	0.02301	-0.947004
																					0.0231208	-0.835001	0.02312	-0.991646	0.02312	-1.01161	0.02311	-0.945418
																					0.0232198	-0.82763	0.02322	-0.989408	0.02322	-1.01159	0.02322	-0.942845
																					0.0233194	-0.831917	0.02332	-0.986418	0.02332	-1.00862	0.02331	-0.941725
																					0.0234188	-0.825124	0.02342	-0.984896	0.02342	-1.00634	0.02341	-0.940587
																					0.0235208	-0.826391	0.02352	-0.984753	0.02352	-1.00594	0.02352	-0.938811
																					0.0236241	-0.823106	0.02362	-0.981159	0.02362	-1.00353	0.02362	-0.936382
																					0.0237187	-0.818905	0.02372	-0.9786	0.02372	-1.00131	0.02372	-0.934285
																					0.023819	-0.823286	0.02382	-0.979303	0.02382	-1.00015	0.02382	-0.932892
																					0.0239218	-0.81508	0.02392	-0.976102	0.02392	-0.998748	0.02392	-0.930308
																					0.0240295	-0.818645	0.02403	-0.973179	0.02403	-0.995839	0.02403	-0.929638
																					0.0241173	-0.813109	0.02412	-0.973642	0.02412	-0.994502	0.02412	-0.928406
																					0.0242209	-0.81164	0.02422	-0.971449	0.02422	-0.99421	0.02422	-0.926367
																					0.0243272	-0.812837	0.02433	-0.968397	0.02433	-0.990417	0.02433	-0.923883
																					0.0244274	-0.805893	0.02443	-0.967005	0.02443	-0.988856	0.02443	-0.921886
																					0.024518	-0.810335	0.02452	-0.966959	0.02452	-0.988904	0.02452	-0.92045
																					0.0246243	-0.803696	0.02463	-0.963622	0.02463	-0.985609	0.02463	-0.918428
																					0.0247203	-0.804966	0.02472	-0.961074	0.02472	-0.983639	0.02473	-0.917817
																					0.0248209	-0.801885	0.02482	-0.961906	0.02482	-0.983828	0.02482	-0.916212
																					0.0249189	-0.79762	0.02492	-0.958741	0.02492	-0.980665	0.02492	-0.914552
																					0.0250237	-0.801932	0.02502	-0.956111	0.02502	-0.978483	0.02502	-0.911834
																					0.0251217	-0.793978	0.02512	-0.956333	0.02512	-0.978623	0.02512	-0.910531
																					0.0252188	-0.797806	0.02522	-0.954336	0.02522	-0.975753	0.02522	-0.908415
																					0.0253189	-0.791841	0.02532	-0.95171	0.02532	-0.973688	0.02532	-0.906963
																					0.0254199	-0.790503	0.02542	-0.950019	0.02542	-0.973064	0.02542	-0.906229
																					0.0255163	-0.79207	0.02551	-0.950347	0.02551	-0.971242	0.02551	-0.904884
																					0.0256214	-0.785162	0.02562	-0.946743	0.02562	-0.968603	0.02562	-0.902736
																					0.0257205	-0.789684	0.02572	-0.944378	0.02572	-0.967666	0.02572	-0.900383
																					0.0258125	-0.783068	0.02581	-0.945462	0.02581	-0.966686	0.02581	-0.899192
																					0.0259153	-0.784338	0.02592	-0.942134	0.02592	-0.963735	0.02592	-0.896685
																					0.0260163	-0.781474	0.02601	-0.939644	0.02602	-0.962334	0.02602	-0.895658
																					0.0261089	-0.777448	0.02611	-0.93988	0.02611	-0.961906	0.02611	-0.894885
																					0.0262104	-0.781742	0.02621	-0.937936	0.02621	-0.958831	0.02621	-0.893382
																					0.0263136	-0.773825	0.02631	-0.935237	0.02631	-0.957023	0.02631	-0.891673
																					0.0264137	-0.777743	0.02641	-0.933609	0.02641	-0.957268	0.02641	-0.88917
																					0.0265113	-0.77193	0.02651	-0.933756	0.02651	-0.954159	0.02651	-0.887971
																					0.026611	-0.770405	0.02661	-0.93058	0.02661	-0.952238	0.02661	-0.885622
																					0.0267098	-0.772556	0.02671	-0.928176	0.02671	-0.952458	0.02671	-0.884999
																					0.02681	-0.765605	0.02681	-0.929157	0.02681	-0.949624	0.02681	-0.883962
																					0.0269112	-0.769696	0.02691	-0.925952	0.02691	-0.947636	0.02691	-0.882308
																					0.0270053	-0.763118	0.027	-0.923759	0.02701	-0.947789	0.027	-0.880474
																					0.0271043	-0.761383	0.0271	-0.923904	0.0271	-0.945331	0.0271	-0.878351
																					0.0272113	-0.766739	0.02721	-0.921906	0.02721	-0.943233	0.02721	-0.876978
																					0.0273097	-0.759061	0.02731	-0.919448	0.02731	-0.942716	0.02731	-0.874852
																					0.0274014	-0.760645	0.0274	-0.917918	0.0274	-0.941059	0.0274	-0.874373
																					0.0275034	-0.759386	0.0275	-0.918163	0.0275	-0.938682	0.0275	-0.873306
																					0.0276092	-0.755363	0.02761	-0.914673	0.02761	-0.937701	0.02761	-0.871455
																					0.0277058	-0.756246	0.02771	-0.912597	0.0277	-0.936807	0.02771	-0.869593
																					0.0278002	-0.750186	0.0278	-0.913483	0.0278	-0.93401	0.0278	-0.867776
																					0.0279072	-0.750227	0.0279	-0.910311	0.0279	-0.932428	0.02791	-0.866363
																					0.0280019	-0.750642	0.028	-0.908136	0.028	-0.93266	0.028	-0.864235
																					0.0280988	-0.750186	0.0281	-0.908375	0.0281	-0.929324	0.0281	-0.863984
																					0.0281991	-0.745986	0.0282	-0.906606	0.0282	-0.927635	0.0282	-0.862942
																					0.0283288	-0.782203	0.0283	-0.904213	0.0283	-0.92801	0.0283	-0.861241
																					0.0283729	-0.746782	0.0284	-0.902441	0.0284	-0.925102	0.0284	-0.858925
																					0.0285084	-0.741447	0.0285	-0.902638	0.02851	-0.922996	0.0285	-0.857346
																					0.0285699	-0.751169	0.0286	-0.899797	0.0286	-0.923409	0.0286	-0.855809
																					0.0287272	-0.747166	0.0287	-0.897538	0.0287	-0.920491	0.0287	-0.854382
																					0.0289157	-0.738178	0.0288	-0.898335	0.0288	-0.91857	0.0288	-0.853784
																					0.0288849	-0.743404	0.0289	-0.895446	0.0289	-0.918713	0.0289	-0.852346
																					0.0289034	-0.741095	0.02899	-0.893267	0.029	-0.916516	0.029	-0.851036
																					0.0290698	-0.73328	0.02909	-0.893401	0.0291	-0.914431	0.0291	-0.848252
																					0.0292016	-0.729861	0.0292	-0.891712	0.0292	-0.913805	0.0292	-0.847525
																					0.0292858	-0.7317	0.0293	-0.889208	0.0293	-0.912376	0.0293	-0.845315
																					0.0293789	-0.729689	0.02939	-0.887687	0.02939	-0.910111	0.02939	-0.844231
																					0.0294965	-0.728885	0.0295	-0.888085	0.0295	-0.909192	0.02949	-0.843578
																					0.0295851	-0.727202	0.02959	-0.884678	0.0296	-0.908753	0.0296	-0.842174
																					0.0296896	-0.724612	0.02969	-0.882702	0.0297	-0.905952	0.0297	-0.840774
																					0.0297784	-0.723205	0.02979	-0.883586	0.02979	-0.90445	0.0298	-0.838361
																					0.0298912	-0.717406	0.0299	-0.880661	0.02989	-0.904529	0.0299	-0.837616
																					0.029996	-0.720561	0.02999	-0.878481	0.02999	-0.901676	0.02999	-0.835169
																					0.0300969	-0.719129	0.0301	-0.878704	0.0301	-0.899778	0.0301	-0.834648
																					0.0301923	-0.717727	0.03019	-0.877255	0.03019	-0.900462	0.03019	-0.833943
																					0.030291	-0.71765	0.03029	-0.874944	0.03029	-0.897422	0.03029	-0.832569
																					0.0303908	-0.714899	0.03039	-0.873233	0.03039	-0.895658	0.03039	-0.830666
																					0.0304968	-0.712635	0.0305	-0.873509	0.0305	-0.896123	0.0305	-0.828507
																					0.0305878	-0.7128	0.03059	-0.870432	0.03059	-0.893575	0.0306	-0.827911
																					0.030689	-0.711216	0.03069	-0.868429	0.03069	-0.891616	0.03069	-0.825469
																					0.0307965	-0.708392	0.0308	-0.869247	0.03079	-0.891501	0.0308	-0.824926
																					0.0308974	-0.706423	0.0309	-0.8664	0.03089	-0.889704	0.0309	-0.82422
																					0.0309939	-0.707751	0.03099	-0.864397	0.03099	-0.88744	0.03099	-0.822926
																					0.0310945	-0.705324	0.03109	-0.864613	0.03109	-0.886871	0.03109	-0.820951
																					0.0311958	-0.704414	0.03119	-0.863121	0.03119	-0.885849	0.03119	-0.819115
																					0.0312954	-0.702786	0.03129	-0.860742	0.03129	-0.883435	0.03129	-0.818289
																					0.0313955	-0.704315	0.03139	-0.859227	0.03139	-0.882477	0.03139	-0.815965
																					0.0314938	-0.699524	0.03149	-0.859708	0.03149	-0.882346	0.03149	-0.815965
																					0.0315924	-0.697681	0.03159	-0.856692	0.03159	-0.87956	0.03159	-0.815096
																					0.0316936	-0.697032	0.03169	-0.854593	0.03169	-0.877979	0.03169	-0.813765
																					0.031794	-0.69773	0.03179	-0.855632	0.03179	-0.878369	0.03179	-0.811513
																					0.0318912	-0.69724	0.03189	-0.852889	0.03189	-0.875516	0.03189	-0.810303
																					0.0319868	-0.694517	0.03199	-0.850861	0.03199	-0.873656	0.03199	-0.808417
																					0.0320963	-0.694128	0.0321	-0.850774	0.03209	-0.874521	0.03209	-0.807074
																					0.0321926	-0.690676	0.03219	-0.849711	0.03219	-0.871455	0.03219	-0.806743
																					0.0322865	-0.689736	0.03229	-0.847196	0.03229	-0.869739	0.03229	-0.805861
																					0.0323896	-0.69029	0.03239	-0.845694	0.03239	-0.870177	0.03239	-0.80437
																					0.0324902	-0.686582	0.03249	-0.846211	0.03249	-0.867667	0.03249	-0.802025
																					0.0325865	-0.685496	0.03259	-0.843184	0.03259	-0.865912	0.03259	-0.80134
																					0.0326859	-0.688474	0.03269	-0.841201	0.03269	-0.865894	0.03269	-0.799383
																					0.0327915	-0.682419	0.03279	-0.842225	0.0328	-0.863948	0.03279	-0.798037
																					0.0328913	-0.679917	0.03289	-0.839464	0.0329	-0.861993	0.03289	-0.797759
																					0.0329895	-0.682301	0.03299	-0.83748	0.03299	-0.861492	0.03299	-0.796634
																					0.0330891	-0.679905	0.03309	-0.837413	0.03309	-0.860742	0.03309	-0.795189
																					0.0331915	-0.678719	0.03319	-0.836163	0.0332	-0.858197	0.03319	-0.792924
																					0.0332928	-0.677757	0.03329	-0.834077	0.03329	-0.856957	0.0333	-0.792405
																					0.0333975	-0.673701	0.0334	-0.832017	0.0334	-0.857205	0.0334	-0.789957
																					0.0334902	-0.672311	0.03349	-0.832887	0.03349	-0.854364	0.0335	-0.78926
																					0.0335873	-0.674398	0.03359	-0.829984	0.03359	-0.852767	0.03359	-0.789079
																					0.033695	-0.670166	0.0337	-0.827779	0.0337	-0.853275	0.0337	-0.787538
																					0.0337923	-0.669407	0.0338	-0.829038	0.0338	-0.850512	0.0338	-0.786348
																					0.0338909	-0.665519	0.03389	-0.826457	0.03389	-0.84886	0.03389	-0.783949
																					0.0339935	-0.664132	0.03399	-0.824319	0.034	-0.849381	0.034	-0.783531
																					0.0341011	-0.662445	0.0341	-0.824302	0.0341	-0.84685	0.0341	-0.781132
																					0.0341957	-0.661609	0.0342	-0.823253	0.0342	-0.845142	0.0342	-0.78088
																					0.0342905	-0.660527	0.0343	-0.821196	0.0343	-0.845332	0.0343	-0.78042
																					0.0343983	-0.659751	0.0344	-0.819261	0.0344	-0.843167	0.0344	-0.778983
																					0.0344984	-0.657432	0.0345	-0.820008	0.0345	-0.841388	0.0345	-0.777169
																					0.0345961	-0.656628	0.0346	-0.817174	0.0346	-0.841132	0.0346	-0.775391
																					0.0347012	-0.654614	0.0347	-0.815209	0.03471	-0.839515	0.0347	-0.774629
																					0.0348017	-0.65335	0.0348	-0.816319	0.03481	-0.83748	0.0348	-0.77241
																					0.0349007	-0.652698	0.0349	-0.813733	0.0349	-0.836939	0.0349	-0.772134
																					0.0350052	-0.650691	0.035	-0.811608	0.03501	-0.83618	0.03501	-0.771363
																					0.0351017	-0.649559	0.0351	-0.811656	0.03511	-0.833808	0.0351	-0.77013
																					0.0352007	-0.648419	0.0352	-0.810637	0.0352	-0.832719	0.0352	-0.768049
																					0.0353041	-0.646933	0.0353	-0.80848	0.03531	-0.832987	0.03531	-0.766941
																					0.0354096	-0.645354	0.03541	-0.806601	0.03541	-0.830067	0.03541	-0.765648
																					0.0355062	-0.64441	0.03551	-0.80739	0.03551	-0.828623	0.03551	-0.763746
																					0.0356037	-0.643976	0.0356	-0.804433	0.03561	-0.829187	0.0356	-0.763917
																					0.0357111	-0.64161	0.03571	-0.80254	0.03571	-0.82654	0.03571	-0.763018
																					0.0358131	-0.640104	0.03581	-0.803759	0.03581	-0.824811	0.03581	-0.761298
																					0.0359076	-0.639075	0.03591	-0.801278	0.03591	-0.825535	0.03591	-0.759386
																					0.0360119	-0.638454	0.03601	-0.799259	0.03601	-0.82291	0.03601	-0.758694
																					0.0361118	-0.636852	0.03611	-0.799135	0.03611	-0.821424	0.03612	-0.756976
																					0.0362118	-0.63548	0.03621	-0.798331	0.03621	-0.821783	0.03621	-0.755685
																					0.0363113	-0.634376	0.03631	-0.795988	0.03631	-0.819667	0.03631	-0.755545
																					0.0364111	-0.633329	0.03641	-0.794392	0.03641	-0.818014	0.03642	-0.754538
																					0.0365145	-0.632399	0.03651	-0.79525	0.03651	-0.817578	0.03652	-0.753198
																					0.0366159	-0.631535	0.03662	-0.792176	0.03661	-0.816593	0.03662	-0.75128
																					0.036717	-0.630389	0.03672	-0.790336	0.03672	-0.814406	0.03672	-0.750601
																					0.0368124	-0.629435	0.03682	-0.791628	0.03681	-0.813765	0.03682	-0.748859
																					0.0369162	-0.627636	0.03692	-0.789124	0.03692	-0.813621	0.03692	-0.747771
																					0.0370213	-0.625898	0.03702	-0.787131	0.03702	-0.810939	0.03702	-0.74751
																					0.0371164	-0.624518	0.03712	-0.78698	0.03712	-0.809716	0.03712	-0.746535
																					0.037216	-0.623328	0.03722	-0.786409	0.03722	-0.810176	0.03722	-0.745192
																					0.0373211	-0.6221	0.03732	-0.783964	0.03732	-0.807484	0.03732	-0.742941
																					0.0374226	-0.62102	0.03742	-0.782218	0.03743	-0.805751	0.03743	-0.742493
																					0.0375168	-0.620558	0.03752	-0.783277	0.03752	-0.806633	0.03752	-0.740499
																					0.0376169	-0.623741	0.03762	-0.780523	0.03762	-0.8039	0.03762	-0.73981
																					0.037723	-0.620383	0.03772	-0.778481	0.03772	-0.802337	0.03773	-0.73954
																					0.0378254	-0.617693	0.03782	-0.779708	0.03782	-0.803024	0.03783	-0.738192
																					0.0379259	-0.61696	0.03792	-0.777404	0.03792	-0.800624	0.03792	-0.736674
																					0.0380262	-0.614746	0.03803	-0.775406	0.03803	-0.799042	0.03803	-0.735228
																					0.0381245	-0.613825	0.03813	-0.775244	0.03813	-0.799027	0.03813	-0.734213
																					0.0382258	-0.612252	0.03823	-0.774702	0.03823	-0.797435	0.03823	-0.73243
																					0.0383303	-0.61201	0.03833	-0.772206	0.03833	-0.795557	0.03833	-0.732138
																					0.0384291	-0.610423	0.03843	-0.770637	0.03843	-0.795189	0.03843	-0.731594
																					0.0385281	-0.609831	0.03853	-0.771537	0.03853	-0.794239	0.03853	-0.730654
																					0.0386332	-0.608262	0.03863	-0.768756	0.03863	-0.792298	0.03863	-0.728622
																					0.0387312	-0.607116	0.03873	-0.76684	0.03873	-0.791552	0.03874	-0.727478
																					0.0388292	-0.606271	0.03883	-0.768136	0.03883	-0.7914	0.03883	-0.72652
																					0.0389345	-0.604873	0.03894	-0.765792	0.03894	-0.788595	0.03894	-0.724494
																					0.0390366	-0.603805	0.03904	-0.763903	0.03904	-0.787493	0.03904	-0.724742
																					0.0391369	-0.602789	0.03914	-0.763717	0.03914	-0.788157	0.03914	-0.723882
																					0.0392332	-0.601657	0.03924	-0.763247	0.03923	-0.785702	0.03924	-0.722802
																					0.0393406	-0.600195	0.03934	-0.760773	0.03934	-0.783919	0.03934	-0.720807
																					0.0394394	-0.598806	0.03944	-0.759103	0.03944	-0.784742	0.03944	-0.719657
																					0.0395359	-0.598211	0.03954	-0.76022	0.03953	-0.782367	0.03953	-0.718434
																					0.0396391	-0.596946	0.03964	-0.757356	0.03964	-0.780672	0.03964	-0.717047
																					0.0397425	-0.59613	0.03974	-0.755503	0.03974	-0.78131	0.03974	-0.716906
																					0.039846	-0.595529	0.03984	-0.756681	0.03985	-0.778954	0.03984	-0.716087
																					0.0399452	-0.59401	0.03994	-0.754496	0.03994	-0.777581	0.03995	-0.71481
																					0.0400442	-0.592314	0.04005	-0.752725	0.04004	-0.777728	0.04005	-0.713003
																					0.0401445	-0.591583	0.04015	-0.752252	0.04014	-0.776169	0.04015	-0.712039
																					0.0402498	-0.589935	0.04025	-0.751974	0.04025	-0.774337	0.04025	-0.710533
																					0.0403534	-0.589084	0.04035	-0.749577	0.04036	-0.773562	0.04036	-0.709449
																					0.0404472	-0.588083	0.04045	-0.748019	0.04045	-0.773197	0.04045	-0.709638
																					0.0405418	-0.586381	0.04054	-0.749163	0.04054	-0.770971	0.04055	-0.708656
																					0.0406477	-0.589552	0.04065	-0.746452	0.04065	-0.770058	0.04065	-0.7072
																					0.0407478	-0.585756	0.04075	-0.744536	0.04075	-0.770275	0.04075	-0.705087
																					0.0408421	-0.583742	0.04084	-0.745822	0.04085	-0.767675	0.04084	-0.704888
																					0.040945	-0.58362	0.04095	-0.743704	0.04095	-0.766466	0.04095	-0.702972
																					0.0410446	-0.581663	0.04104	-0.741637	0.04105	-0.767286	0.04105	-0.702179
																					0.0411446	-0.580295	0.04114	-0.741502	0.04114	-0.764689	0.04114	-0.702142
																					0.0412416	-0.57854	0.04124	-0.74123	0.04124	-0.763175	0.04125	-0.701028
																					0.041341	-0.577302	0.04134	-0.738636	0.04134	-0.76386	0.04135	-0.700004
																					0.0414383	-0.576225	0.04144	-0.737197	0.04144	-0.761539	0.04144	-0.697902
																					0.0415413	-0.57566	0.04154	-0.73834	0.04154	-0.760164	0.04155	-0.697362
																					0.0416386	-0.574994	0.04165	-0.735629	0.04164	-0.760532	0.04164	-0.695431
																					0.0417345	-0.574893	0.04174	-0.73392	0.04174	-0.758398	0.04174	-0.695358
																					0.0418339	-0.573896	0.04183	-0.734934	0.04183	-0.757145	0.04183	-0.694895
																					0.041938	-0.57326	0.04194	-0.732735	0.04194	-0.75706	0.04194	-0.693654
																					0.042033	-0.571918	0.04204	-0.731223	0.04204	-0.755783	0.04204	-0.692393
																					0.0421316	-0.569758	0.04213	-0.730852	0.04213	-0.753895	0.04213	-0.690905
																					0.0422369	-0.568755	0.04223	-0.730693	0.04224	-0.753254	0.04224	-0.690194
																					0.0423347	-0.567427	0.04234	-0.727951	0.04234	-0.753129	0.04234	-0.688234
																					0.0424295	-0.566365	0.04244	-0.72656	0.04244	-0.750892	0.04243	-0.688258
																					0.0425318	-0.565315	0.04254	-0.727701	0.04253	-0.749785	0.04253	-0.687898
																					0.042631	-0.564566	0.04264	-0.725082	0.04264	-0.750255	0.04263	-0.686701
																					0.0427296	-0.563259	0.04273	-0.72327	0.04273	-0.747854	0.04273	-0.685353
																					0.0428247	-0.562513	0.04283	-0.724429	0.04283	-0.746658	0.04283	-0.683925
																					0.0429277	-0.560828	0.04293	-0.72253	0.04293	-0.747331	0.04293	-0.683142
																					0.0430271	-0.559712	0.04303	-0.720703	0.04303	-0.744782	0.04303	-0.68132
																					0.0431261	-0.558713	0.04313	-0.720277	0.04313	-0.743377	0.04312	-0.681722
																					0.043228	-0.557904	0.04323	-0.720303	0.04323	-0.744154	0.04323	-0.681084
																					0.0433256	-0.556733	0.04332	-0.717766	0.04332	-0.741786	0.04332	-0.679788
																					0.0434244	-0.555892	0.04343	-0.716113	0.04343	-0.740404	0.04342	-0.678156
																					0.0435305	-0.555547	0.04353	-0.717227	0.04353	-0.740689	0.04353	-0.677219
																					0.0436249	-0.553853	0.04363	-0.714797	0.04362	-0.739189	0.04362	-0.676203
																					0.0437183	-0.553387	0.04372	-0.713003	0.04372	-0.737613	0.04372	-0.674502
																					0.0438242	-0.551921	0.04383	-0.714134	0.04383	-0.737398	0.04382	-0.675107
																					0.0439272	-0.550774	0.04393	-0.712305	0.04393	-0.736325	0.04392	-0.6742
																					0.0440199	-0.549814	0.04402	-0.710571	0.04402	-0.734506	0.04402	-0.673017
																					0.0441191	-0.549082	0.04412	-0.710054	0.04412	-0.734173	0.04412	-0.670868
																					0.0442213	-0.549317	0.04422	-0.710117	0.04422	-0.733853	0.04422	-0.670592
																					0.0443209	-0.547465	0.04432	-0.707676	0.04432	-0.731514	0.04432	-0.669005
																					0.0444181	-0.547786	0.04442	-0.705998	0.04442	-0.730495	0.04442	-0.668031
																					0.0445185	-0.547092	0.04452	-0.7073	0.04452	-0.730971	0.04452	-0.668042
																					0.0446173	-0.545172	0.04462	-0.70485	0.04462	-0.728661	0.04462	-0.667447
																					0.0447166	-0.546408	0.04472	-0.70296	0.04472	-0.727202	0.04472	-0.666225
																					0.0448168	-0.544345	0.04482	-0.704178	0.04482	-0.728227	0.04482	-0.664291
																					0.0449129	-0.543175	0.04492	-0.702365	0.04491	-0.725774	0.04491	-0.66411
																					0.0450123	-0.541966	0.04501	-0.700534	0.04501	-0.724403	0.04501	-0.662309
																					0.0451147	-0.541153	0.04512	-0.700029	0.04512	-0.725225	0.04512	-0.66162
																					0.0452148	-0.539957	0.04522	-0.700177	0.04522	-0.723114	0.04521	-0.661789
																					0.0453079	-0.539157	0.04531	-0.697632	0.04531	-0.7217	0.04531	-0.660831
																					0.0454113	-0.538043	0.04541	-0.696029	0.04542	-0.722179	0.04541	-0.659538
																					0.0455141	-0.537246	0.04552	-0.697325	0.04552	-0.72029	0.04551	-0.657823
																					0.0456137	-0.53618	0.04562	-0.694943	0.04561	-0.718949	0.04561	-0.657276
																					0.0457138	-0.535082	0.04571	-0.693023	0.04571	-0.71873	0.04571	-0.655548
																					0.0458149	-0.533996	0.04581	-0.694213	0.04582	-0.717933	0.04582	-0.655225
																					0.0459032	-0.534931	0.04591	-0.692477	0.04592	-0.716036	0.04591	-0.655047
																					0.0459986	-0.534535	0.04601	-0.690797	0.04602	-0.715384	0.04601	-0.654037
																					0.0460964	-0.5335	0.04611	-0.689941	0.04611	-0.71564	0.04611	-0.652642
																					0.0461983	-0.532544	0.04621	-0.690351	0.04621	-0.713092	0.04621	-0.651241
																					0.0462974	-0.531531	0.04631	-0.688054	0.04631	-0.712165	0.04631	-0.650471
																					0.0464003	-0.530645	0.04641	-0.686283	0.04642	-0.712774	0.04641	-0.648791
																					0.0464972	-0.52972	0.04651	-0.687623	0.04651	-0.710533	0.04651	-0.64912
																					0.0465931	-0.52873	0.0466	-0.685281	0.04661	-0.709058	0.0466	-0.648802
																					0.0466967	-0.527742	0.04671	-0.683427	0.04671	-0.710079	0.04671	-0.647402
																					0.0468008	-0.526955	0.04681	-0.68446	0.04682	-0.707476	0.04681	-0.6458
																					0.046895	-0.526038	0.04691	-0.682952	0.04691	-0.706186	0.04691	-0.644887
																					0.0469933	-0.523839	0.047	-0.681084	0.047	-0.707237	0.04701	-0.644161
																					0.0470997	-0.524546	0.04711	-0.680306	0.04712	-0.704937	0.04711	-0.642344
																					0.0471966	-0.523954	0.04721	-0.680789	0.04721	-0.703581	0.04721	-0.642549
																					0.0472897	-0.523765	0.0473	-0.678343	0.04731	-0.70419	0.0473	-0.6423
																					0.0473913	-0.521447	0.0474	-0.676693	0.04741	-0.702451	0.0474	-0.641179
																					0.0474934	-0.520459	0.04751	-0.677874	0.04751	-0.700991	0.04751	-0.639064
																					0.0475941	-0.518718	0.04761	-0.675515	0.04761	-0.700781	0.0476	-0.638593
																					0.0476936	-0.517915	0.0477	-0.673748	0.04771	-0.700238	0.0477	-0.63746
																					0.0477928	-0.516717	0.04781	-0.674793	0.04781	-0.698061	0.04781	-0.636299
																					0.0478924	-0.515757	0.0479	-0.673307	0.04791	-0.697558	0.0479	-0.636405
																					0.0479946	-0.51483	0.04801	-0.671514	0.04801	-0.69784	0.04801	-0.635682
																					0.0480917	-0.514034	0.04811	-0.670615	0.04811	-0.695114	0.04811	-0.634864
																					0.0481895	-0.512855	0.0482	-0.671237	0.04821	-0.694505	0.0482	-0.632726
																					0.0482882	-0.511911	0.0483	-0.668707	0.0483	-0.695102	0.0483	-0.632399
																					0.0483952	-0.510961	0.0484	-0.667127	0.04841	-0.692671	0.04841	-0.630957
																					0.0484924	-0.510108	0.0485	-0.668546	0.0485	-0.691546	0.0485	-0.630053
																					0.0485887	-0.509273	0.0486	-0.666134	0.0486	-0.692453	0.0486	-0.630421
																					0.0486942	-0.50825	0.0487	-0.664371	0.04871	-0.690134	0.04871	-0.629393
																					0.0487921	-0.507608	0.0488	-0.665303	0.0488	-0.688894	0.0488	-0.628326
																					0.048888	-0.507126	0.0489	-0.664019	0.0489	-0.689808	0.0489	-0.626345
																					0.0489908	-0.50681	0.049	-0.662106	0.049	-0.687707	0.049	-0.62649
																					0.0490932	-0.506336	0.0491	-0.661304	0.0491	-0.686343	0.0491	-0.624455
																					0.0491943	-0.505099	0.0492	-0.661948	0.0492	-0.686929	0.04921	-0.624062
																					0.0492895	-0.503363	0.0493	-0.659414	0.0493	-0.68546	0.0493	-0.624228
																					0.0493916	-0.502103	0.0494	-0.657924	0.0494	-0.684032	0.0494	-0.623204
																					0.0494945	-0.501128	0.0495	-0.659302	0.0495	-0.683533	0.04951	-0.621977
																					0.049593	-0.500271	0.0496	-0.656941	0.0496	-0.683308	0.0496	-0.620425
																					0.0496944	-0.499439	0.0497	-0.655181	0.04971	-0.681249	0.0497	-0.620076
																					0.0497908	-0.498593	0.0498	-0.65616	0.0498	-0.680541	0.04981	-0.618183
																					0.0498899	-0.497556	0.0499	-0.654958	0.0499	-0.681037	0.0499	-0.618203
																					0.0499983	-0.496613	0.05001	-0.652875	0.05001	-0.678367	0.05001	-0.617805
																					0.0500929	-0.495989	0.05011	-0.652278	0.0501	-0.677687	0.05011	-0.617051
[truncated: 1,000 more rows]
