# Supplementary material for: Effect of the supergravity on the formation and cycle life of non-aqueous lithium metal batteries
Source: Nat Commun. 2022 Jan 10;13:5. doi: 10.1038/s41467-021-27429-8 (PMC8748458; doi:10.1038/s41467-021-27429-8)
Supplement: Supplementary file 4 — Source Data [file 41467_2021_27429_MOESM4_ESM.zip › Source Data/Supplementary Figure19.xlsx]

## Sheet: Sheet1
Supplementary Figure 19
1	156.5	157.8	99.5	98.8
2	157	158.5	99.5	98.8
3	157.3	158	99.4	99.1
4	157.5	157.5	99.4	99.3
5	157.8	156.9	99.3	99.5
6	157.6	156.5	99.2	99.4
7	157.6	156.1	99.3	99.5
8	157.1	155.8	99.6	99.2
9	157.9	157.6	99.5	99.1
10	158.9	157.5	99.4	98.9
11	160.1	158.1	100	98.6
12	160.4	158	99	98.6
13	160.3	157.3	99.6	98.7
14	159.9	156.3	99.3	99
15	159.5	158	99.6	99.2
16	159.2	157.7	99.1	99.5
17	159.5	157.5	99.3	99.8
18	159.1	158.2	99.4	99.8
19	158.7	158.1	99.3	99.6
20	159	155.8	99.2	99.6
21	160.3	158.8	99.9	99.5
22	158.8	160.1	99.6	99.1
23	158	160.9	99.2	99.3
24	158.9	157.9	99.7	99.2
25	159.1	158.5	99.6	99.3
26	159	159.4	99.2	99.6
27	158.9	159.3	99.4	99.7
28	158.2	159.4	99.7	100
29	158	159.4	99.9	99.8
30	158.6	159.9	99.5	100.2
31	158.6	159.9	99	99.8
32	158	159	99	99.6
33	158	159.3	99	99.4
34	157.8	159.3	99.2	99.1
35	158.4	159.2	99.4	98.9
36	158.6	159	99.6	98.9
37	158.5	158.8	99.6	98.9
38	158.3	159.3	99.3	99.1
39	157.3	159.4	99.1	99.3
40	157.1	159.5	99	99.5
41	157	159.3	98.8	99.8
42	158.2	158.9	98.9	100
43	158.7	157.4	98.6	100
44	154.9	156.2	99.1	99.3
45	162.1	158.9	99.1	100.4
46	161	158.8	98.9	100
47	159.2	158.9	98.8	98.8
48	158.8	159.3	99.1	99
49	158.9	161	98.9	99
50	158.1	161.6	98.8	99.1
51	157.9	161.8	98.7	99.4
52	157.4	161.5	98.9	99.6
53	157.4	161.4	98.6	99.8
54	157.2	160.2	98.9	99.8
55	157.2	158.4	99.2	100
56	156.8	160.1	99.5	99.8
57	157.2	160.8	99.3	99.7
58	157.2	159.9	98.5	99.5
59	155.6	159.5	99.4	99
60	157.2	160.5	99.1	98.9
61	157.6	160.7	99	98.8
62	157.9	160.6	98.9	98.5
63	157.9	160.6	98.7	98.5
64	157.1	160.2	98.7	98.4
65	157.4	159.5	98.6	98.6
66	156.6	157.3	98.9	98.6
67	156.2	157.9	97.7	98.8
68	155.5	157.4	99.1	98.9
69	155.6	157.2	99.6	99.2
70	155.5	158.1	99.4	99.2
71	155.7	158.2	99.6	99
72	155.4	158.4	99.5	98.8
73	155.4	158.2	99.5	98.6
74	155.3	158	99.4	98.5
75	155.1	157.8	99.5	98.2
76	155.1	158.3	99.3	98.4
77	154	157.7	99.2	98.4
78	152.8	157.1	99.3	98.4
79	152.4	157.7	99.6	98.8
80	152.5	158.1	98.9	99.2
81	152.1	156.8	98.6	99.5
82	151.8	155.8	99.3	99.6
83	151.2	157.3	99.1	99.8
84	151.8	157.9	99	100.1
85	151.6	157.8	99.1	99.9
86	151.7	157.8	99	99.8
87	151	157.4	98.3	99.6
88	150.9	156.9	99.3	99.8
89	150.9	157.4	98.7	99.6
90	150.7	156.9	98.8	99.5
91	149.5	156.4	98.8	99.2
92	149.7	156	98.8	99.7
93	149.3	155.4	99	99.8
94	149.7	156.1	99	99.7
95	149.8	156.6	98.9	99.5
96	149.5	156.7	99	98.9
97	149.5	156.8	99	98.8
98	149.3	156.3	98.8	98.9
99	149.2	155.2	99.1	99.2
100	149.2	156.1	99.1	99
101	148.8	156.3	99.4	98.5
102	147.8	157.3	99.3	98.1
103	148	158.2	99.4	98.2
104	148.1	155.4	99.5	98.4
105	147.9	155.2	99.8	98.5
106	147.8	155.1	98.8	98.5
107	147.8	156.4	99.2	98.2
108	147.3	157	99.2	98
109	146.3	157.7	99	98.2
110	146.3	157.3	99.4	98.9
111	145.7	157.7	99.2	99.1
112	145.5	157.4	99.3	99.3
113	145.7	157.3	99.1	99.1
114	145.8	157.1	99.1	99.1
115	144.8	156.8	99	98.9
116	144.5	156.5	99.1	99.6
117	144.2	157.1	99.1	99.6
118	143.7	156.5	98.9	99.3
119	143.3	154.9	99	98.7
120	143.3	155.9	99.3	98.9
121	142.6	156.7	99.1	98.9
122	142.4	156.7	99.1	99.2
123	142.8	156.8	99.1	99
124	142	156.9	99	98.7
125	142.2	156.8	99.1	99.1
126	142.1	156	99.1	98.2
127	141	156	99.4	97.8
128	139.9	156.2	99	98.3
129	140.1	155.5	99.1	98.5
130	139.4	155.2	99	98.1
131	138.7	155.7	98.7	98.4
132	137.9	155.6	98.8	98.8
133	137.3	155.6	98.7	99.2
134	137	155.4	98.7	99.4
135	137.9	155.1	98.7	99
136	137.4	154.9	98.8	99.2
137	136.7	154.7	98.7	99.1
138	136.3	153.3	98.8	99.2
139	135.5	152	98.9	99.2
140	135.3	152.4	99.4	98.8
141	135.7	153.2	99.4	98.8
142	135.1	152.8	99.4	97.6
143	134.8	152.9	99.5	97.9
144	134.8	153.2	99.6	97.8
145	134.1	153.1	99.6	98.3
146	131.3	153.2	99.7	98.7
147	130.8	153	99.6	99.5
148	131.8	153.1	99.5	99.3
149	132.1	153.4	99.3	98.6
150	130.8	153.3	99.2	98
151	129.1	153.5	99	97.4
152	127.8	153.2	98.8	97.4
153	126.7	153.2	98.7	97.9
154	125.7	152	98.9	98.3
155	124.9	153.1	98.8	98.8
156	124	153	98.7	98.5
157	123.9	152.6	98.8	98.9
158	122.4	152.6	98.8	98.2
159	122.8	152.7	98.6	98.4
160	121.8	152.7	98.5	98.2
161	120.2	152.2	98.8	97.6
162	119.3	152.5	98.6	98
163	119.1	150.3	99.1	98.3
164	118	151.1	99.3	98.1
165	119.8	151.9	99	99.4
166	118.7	152	98.8	98.4
167	117.7	152	98.7	98.1
168	117.6	151.8	98.7	98.6
169	118.4	151.4	98.9	98.4
170	117.9	151.2	98.9	97.5
171	116.7	151.4	98.8	97.8
172	116.1	151.7	98.6	97.8
173	114.3	151.7	98.5	97.8
174	113.4	152	98.4	98
175	113.2	151.3	99	98
176	112.5	150.5	99.2	97.7
177	112.5	151.4	99	97.9
178	111.7	151.2	98.9	97.6
179	111.1	150.7	98.9	97.8
180	110.2	150.6	98.9	98.3
181	110.2	150.4	99.2	98.6
182	109.7	150.3	99.3	97.8
183	109.9	150.1	99.2	97.3
184	108.8	149.1	99.3	96.8
185	107.3	150.1	99.6	97.3
186	106.6	150.2	99.8	98
187	106.5	150.1	97.8	99.2
188	105.9	150.9	98.5	98.1
189	106.7	149.2	98.9	97.9
190	106.7	148.9	98.7	97.7
191	105.4	148.9	98.5	96.5
192	105.6	148.3	98.8	96.9
193	105	147.4	98.9	97.4
194	104.8	146.4	99.2	98.7
195	104.6	146.4	98.8	98.1
196	104.1	145.6	99.4	98.2
197	104.6	145.4	98.7	96.7
198	103.6	145.6	99.3	96.6
199	103.8	145.2	99.3	97.2
200	101.8	145.2	99.5	97
