# Supplementary material for: Effect of the supergravity on the formation and cycle life of non-aqueous lithium metal batteries
Source: Nat Commun. 2022 Jan 10;13:5. doi: 10.1038/s41467-021-27429-8 (PMC8748458; doi:10.1038/s41467-021-27429-8)
Supplement: Supplementary file 4 — Source Data [file 41467_2021_27429_MOESM4_ESM.zip › Source Data/Supplementary Figure2.xlsx]

## Sheet: Sheet1
Supplementary Figure 2
1	90.25	1	91.5	1	93.8	1	94.29
2	94.83	2	94.3	2	95.8	2	94.75
3	97.92	3	98.6	3	97.8	3	97.83
4	95.42	4	98.4	4	97.2	4	95.5
5	97.43	5	98.3	5	97.8	5	97.33
6	95.25	6	98.1	6	97.4	6	97.67
7	97	7	98.3	7	97.8	7	97.59
8	95.42	8	99.1	8	98	8	98.75
9	95.67	9	99.3	9	98.1	9	97.17
10	95.5	10	98.2	10	98.1	10	97.26
11	95.75	11	99.2	11	98.3	11	97.08
12	95.75	12	97.7	12	98.3	12	97
13	96.42	13	97.5	13	98.3	13	96.67
14	96.92	14	97.9	14	98.6	14	96.25
15	96.25	15	97.9	15	98.7	15	96.75
16	97.17	16	98.2	16	98.6	16	98.08
17	96.34	17	98.3	17	98.3	17	96.92
18	96.34	18	98.1	18	98.4	18	97.67
19	97.33	19	98.6	19	98.6	19	97.42
20	96.5	20	98.4	20	98.7	20	97.5
21	97.09	21	98.6	21	98.9	21	97.42
22	96.5	22	93.3	22	98.4	22	97.83
23	97.75	23	98.6	23	98.3	23	97.42
24	97.17	24	98.3	24	98.5	24	98
25	97.67	25	98.4	25	99.2	25	98.25
26	97.67	26	98.2	26	98.8	26	97.17
27	97.67	27	98.2	27	98.8	27	97.42
28	97.17	28	98.4	28	98.7	28	98.17
29	97.42	29	98.5	29	98.8	29	97.83
30	98	30	98.5	30	98.9	30	98.67
31	97.67	31	98.2	31	98.9	31	98.25
32	98	32	98.3	32	98.5	32	98.08
33	97.5	33	98.4	33	98.3	33	97.25
34	98.42	34	98.6	34	98.7	34	98.5
35	97.58	35	98	35	98.9	35	98.42
36	97.92	36	98.3	36	98.9	36	97.5
37	97.83	37	98.4	37	98.8	37	98.75
38	98.5	38	98.2	38	98.4	38	98.42
39	98.08	39	98.3	39	98.9	39	98.5
40	99.17	40	97.8	40	99	40	97.84
41	97.84	41	98.5	41	98.8	41	98.75
42	97.83	42	98.2	42	98.8	42	97.84
43	98	43	98.5	43	98.7	43	98.83
44	97.42	44	98.2	44	98.8	44	97.33
45	98.58	45	98.2	45	98.9	45	97.09
46	97.5	46	98.5	46	98.8	46	99
47	98.42	47	98.3	47	98.3	47	98.42
48	98.5	48	97.9	48	98.3	48	98.58
49	97.42	49	98.2	49	98.8	49	99.08
50	97.5	50	98.9	50	99.3	50	98.67
51	97.34	51	98.4	51	98.6	51	98.5
52	98.75	52	98.4	52	98.3	52	99
53	99	53	98.6	53	98.7	53	98.08
54	97.34	54	98.3	54	98.8	54	98.58
55	98.25	55	98.3	55	99.1	55	97.67
56	98.25	56	98.4	56	99	56	97.58
57	98.17	57	98.4	57	98.4	57	98.25
58	98.25	58	98.1	58	98.8	58	98.67
59	98.5	59	97.9	59	99	59	98
60	96.3	60	98.3	60	98.8	60	98.17
61	98.5	61	98	61	97.7	61	98.33
62	92.3	62	98.3	62	98.5	62	98.83
63	95.1	63	97.8	63	98.5	63	98.25
64	99.6	64	98.4	64	98.8	64	98.92
65	101.5	65	98.3	65	98.8	65	98.5
66	102.4	66	98.2	66	98.3	66	98.92
67	89.5	67	98.2	67	98.8	67	97.84
68	78.6	68	97.9	68	98.9	68	98.75
69	85.1	69	97.8	69	98.3	69	99.33
70	75.8	70	98.3	70	98.6	70	98.25
71	68.5	71	97.5	71	98.7	71	99.58
72	98.6	72	97.8	72	98.8	72	98.75
73	84.5	73	97.8	73	98.3	73	98.75
74	99.5	74	98.2	74	98.7	74	98.75
75	85.4	75	98.1	75	98.8	75	98.17
76	100.2	76	97.6	76	98.2	76	98.42
77	86.4	77	98.1	77	98.3	77	98.75
78	95.6	78	97.5	78	98.4	78	99.17
79	78.5	79	97.7	79	98.4	79	98.5
80	66.5	80	97.6	80	98.5	80	98.25
		81	98	81	98.6	81	97.75
		82	97.4	82	98	82	97.67
		83	97.7	83	98.3	83	98.5
		84	97.2	84	98.5	84	98.17
		85	97.2	85	98.2	85	98
		86	97.3	86	98.4	86	98.34
		87	97.4	87	98.4	87	98
		88	97.2	88	98.4	88	98.5
		89	97.1	89	98.5	89	97.75
		90	96.7	90	98.7	90	98.42
		91	96.2	91	98.2	91	98
		92	96.9	92	98	92	97.34
		93	96.2	93	98.1	93	98.17
		94	96.2	94	98.3	94	99.17
		95	95.7	95	98.6	95	99.75
		96	95.4	96	97.8	96	99.17
		97	96	97	97.9	97	99.5
		98	95.9	98	99.1	98	99.25
		99	95.4	99	98.6	99	100.25
		100	95.1	100	98.2	100	100.08
		101	95.8	101	98.8	101	98.75
		102	95.3	102	98.4	102	98.83
		103	94.8	103	98.4	103	98.67
		104	94.7	104	98.3	104	98.67
		105	94.7	105	98.8	105	98.08
		106	94.6	106	98.7	106	98.5
		107	93.9	107	98.8	107	98.75
		108	93	108	98.5	108	98.33
		109	93.5	109	99	109	98.42
		110	93	110	99.3	110	99
		111	93.1	111	99.3	111	98.08
		112	92.6	112	99	112	98.33
		113	92.2	113	99.3	113	98.25
		114	93.5	114	99.2	114	98.67
		115	92.6	115	99.2	115	98.75
				116	99.3	116	99.08
				117	99.5	117	98.33
				118	99.2	118	98.83
				119	99.3	119	99.25
				120	98.8	120	99.08
				121	98.5	121	99.58
				122	98.9	122	99.08
				123	99.3	123	99.25
				124	98.8	124	99
				125	98.8	125	99.83
				126	99.8	126	99.33
				127	98.3	127	98.67
				128	98.9	128	98.75
				129	98.6	129	98.75
				130	98.9	130	98.92
				131	98.7	131	98.42
				132	98.8	132	98.08
				133	97.8	133	99
				134	98.2	134	98.58
				135	98	135	97.67
				136	99.6	136	99.58
				137	99.6	137	98.17
				138	99.4	138	96.67
				139	99.3	139	98.92
				140	99.8	140	98.42
				141	99.4	141	98
				142	99.2	142	99
				143	98.8	143	98.92
				144	99.6	144	100.92
				145	99.3	145	99.5
				146	99	146	99.75
				147	99.3	147	99.92
				148	98.9	148	100.08
				149	99.5	149	99.5
				150	99.4	150	98.92
				151	99.2	151	99
				152	99.7	152	98.75
				153	99.6	153	98.42
				154	99.4	154	98.58
				155	99.3	155	98.25
				156	99.5	156	98.42
				157	112.8	157	99.33
				158	113.3	158	99.08
				159	105.2	159	98.75
				160	97.8	160	98.58
				161	100.4	161	98.25
				162	101.5	162	97.59
				163	97.9	163	97.92
				164	96.2	164	99
				165	90.3	165	98
				166	95.1	166	98.42
				167	98.4	167	99
				168	97.7	168	100.08
				169	100.7	169	99.25
				170	98.5	170	99.58
				171	101.2	171	99.83
				172	94.7	172	99.92
				173	94.8	173	99.83
				174	96.7	174	99.67
				175	98.2	175	99.33
				176	98.4	176	99.67
				177	101.2	177	99.83
				178	99.9	178	99.25
				179	100.3	179	99.25
				180	102.9	180	99.33
				181	99.1	181	98.84
				182	98.4	182	99.33
				183	101.1	183	98.84
				184	101.2	184	99.17
				185	102	185	98.83
				186	95.3	186	98.58
				187	104	187	98.83
				188	104.1	188	99.17
				189	97	189	98.75
				190	101.9	190	98.92
				191	99.7	191	98.92
				192	99.5	192	99
				193	91.9	193	99.08
				194	101.1	194	99
				195	97.2	195	98.92
				196	94.8	196	99.25
				197	98.3	197	99.5
				198	105.7	198	99.17
				199	102.3	199	99.08
				200	98.3	200	99.33
				201	94.8	201	99.25
				202	98.3	202	98.92
				203	108.7	203	98.83
				204	104	204	98.67
				205	100.7	205	99.67
				206	100.9	206	99.25
				207	91.5	207	99.08
				208	99.6	208	99.09
				209	103.4	209	99.08
				210	98.8	210	98.75
				211	100.5	211	98.5
				212	106.3	212	98.75
				213	96.7	213	98.42
				214	106.4	214	98.75
				215	102.1	215	98.33
				216	102.3	216	98.83
				217	100.2	217	99
				218	101.1	218	98.33
				219	107.8	219	98.17
				220	106.7	220	99.92
				221	102	221	99.92
				222	106.9	222	99.17
				223	102.1	223	99.58
				224	103.3	224	99.08
				225	105.2	225	98.75
				226	99.1	226	99.08
				227	98.6	227	99.25
				228	110.2	228	98.92
				229	99.3	229	98.83
				230	90.1	230	99.08
				231	104.6	231	99.17
				232	98.3	232	99
				233	110.2	233	99.17
				234	102.4	234	98.92
				235	85.6	235	99.42
				236	100.6	236	99.58
				237	93.7	237	98.75
				238	97.9	238	98.42
				239	102	239	99.42
				240	100.9	240	99.25
				241	97	241	99.25
				242	106.5	242	99.25
				243	98.4	243	98.75
				244	95.9	244	99.08
				245	98.4	245	98.75
				246	99.2	246	99.58
				247	103.7	247	99.25
				248	100.4	248	99.25
				249	101.8	249	98.92
				250	98.8	250	98.92
				251	102.3	251	99
				252	100.2	252	98.67
				253	98.5	253	98.83
				254	99.2	254	99.33
				255	97	255	99.08
				256	91.8	256	98.92
				257	112.9	257	98.75
				258	103.5	258	99.17
				259	102.5	259	98.92
				260	108.2	260	98.75
				261	98.3	261	98.42
				262	96.6	262	98.83
				263	99.5	263	99.17
				264	93.3	264	99.58
				265	78.8	265	99.17
				266	99.3	266	99.17
				267	86.5	267	99.33
				268	103.7	268	99.58
				269	106.1	269	98.92
				270	97.3	270	99.33
				271	96.5	271	99.42
				272	102.3	272	98.92
				273	96.8	273	98.75
				274	95.4	274	99.17
				275	95	275	98.92
				276	97.5	276	99.17
				277	95.3	277	99.33
				278	95.3	278	99.33
				279	90.9	279	98.83
				280	97.4	280	99.17
				281	91.2	281	99.17
				282	97.8	282	98.92
				283	92.3	283	99
				284	88.4	284	99.25
				285	92.2	285	99.08
				286	86.3	286	99
				287	93.3	287	99.17
				288	82.7	288	99.08
				289	90	289	99.42
				290	98.6	290	98.67
				291	97.9	291	99
				292	92.2	292	99.5
				293	90	293	99.08
				294	89.2	294	98.83
				295	93.6	295	98.67
				296	89.3	296	99.25
				297	99.7	297	99.5
				298	101.2	298	99.25
				299	97.5	299	99
				300	94.5	300	98.58
