# Supplementary material for: Effect of the supergravity on the formation and cycle life of non-aqueous lithium metal batteries
Source: Nat Commun. 2022 Jan 10;13:5. doi: 10.1038/s41467-021-27429-8 (PMC8748458; doi:10.1038/s41467-021-27429-8)
Supplement: Supplementary file 4 — Source Data [file 41467_2021_27429_MOESM4_ESM.zip › Source Data/Supplementary Figure21.xlsx]

## Sheet: Sheet1
Supplementary Figure 20
1	1.917	1.904	89	88.6
2	1.925	1.92	100.3	100.3
3	1.94	1.933	100.3	100.1
4	1.946	1.942	100.3	100.1
5	1.955	1.95	100.2	99.9
6	1.964	1.959	100.2	99.8
7	1.967	1.962	100.2	99.6
8	1.974	1.969	100.2	99.6
9	1.98	1.97	100.2	99.5
10	1.981	1.975	100.1	99.5
11	1.984	1.975	100.2	99.5
12	1.984	1.975	100	99.5
13	1.985	1.977	100	99.5
14	1.981	1.974	100	99.4
15	1.984	1.977	100.1	99.5
16	1.989	1.979	100	99.5
17	1.986	1.976	100	99.4
18	1.987	1.977	100.1	99.6
19	1.987	1.973	100	99.5
20	1.987	1.974	100	99.7
21	1.992	1.973	100.2	99.5
22	1.989	1.971	99.8	99.6
23	1.99	1.969	100.1	99.7
24	1.989	1.966	100	99.5
25	1.981	1.959	100	99.6
26	1.98	1.955	99.9	99.7
27	1.984	1.95	100.1	99.6
28	1.99	1.95	100.1	99.7
29	1.986	1.956	99.9	99.7
30	1.986	1.954	100	99.5
31	1.987	1.955	100.1	99.7
32	1.987	1.957	99.9	99.6
33	1.985	1.953	100	99.5
34	1.982	1.956	100	99.6
35	1.984	1.954	100	99.5
36	1.983	1.952	100	99.4
37	1.979	1.951	99.9	99.5
38	1.977	1.951	99.9	99.4
39	1.975	1.95	100	99.3
40	1.973	1.952	100	99.3
41	1.976	1.955	100.1	99.3
42	1.976	1.957	99.9	99.2
43	1.977	1.954	100	98.8
44	1.976	1.957	99.8	99.1
45	1.977	1.956	99.8	99.1
46	1.975	1.957	99.9	98.9
47	1.974	1.954	99.7	99
48	1.97	1.952	99.6	99
49	1.969	1.945	99.7	99.1
50	1.972	1.953	99.6	98.8
51	1.967	1.945	99.5	98.9
52	1.965	1.95	99.5	99
53	1.964	1.949	99.4	98.9
54	1.968	1.946	99.4	99
55	1.97	1.95	99.3	99.2
56	1.97	1.946	99.3	99.1
57	1.971	1.947	99.2	99.2
58	1.972	1.947	99	99.3
59	1.971	1.92	99	98
60	1.97	1.961	99	89
61	1.969	1.897	99	99.7
62	1.968	1.895	98.9	99.8
63	1.966	1.899	99.3	99.9
64	1.969	1.904	99.3	99.9
65	1.971	1.906	99.4	99.7
66	1.975	1.905	99.4	99.7
67	1.976	1.906	99.4	99.7
68	1.976	1.902	99.6	99.5
69	1.978	1.899	99.6	99.4
70	1.977	1.899	99.7	99.5
71	1.978	1.896	99.7	99.3
72	1.978	1.885	99.7	99
73	1.975	1.873	99.6	98.6
74	1.976	1.865	99.7	97.9
75	1.976	1.834	99.7	95.5
76	1.976	1.806	99.8	92.7
77	1.981	--	99.8	--
78	1.981		99.7
79	1.979		99.7
80	1.981		99.7
81	1.983		99.7
82	1.983		99.7
83	1.978		99.7
84	1.975		99.6
85	1.976		99.6
86	1.973		99.5
87	1.978		99.5
88	1.973		99.5
89	1.974		99.5
90	1.975		99.4
91	1.971		99.4
92	1.974		99.4
93	1.972		99.2
94	1.966		99.1
95	1.956		99.1
96	1.946		98.9
97	1.952		98.7
98	1.944		98.4
99	1.947		98.1
100	1.945		97.5
