# Supplementary material for: Effect of the supergravity on the formation and cycle life of non-aqueous lithium metal batteries
Source: Nat Commun. 2022 Jan 10;13:5. doi: 10.1038/s41467-021-27429-8 (PMC8748458; doi:10.1038/s41467-021-27429-8)
Supplement: Supplementary file 4 — Source Data [file 41467_2021_27429_MOESM4_ESM.zip › Source Data/Supplementary Figure3.xlsx]

## Sheet: Sheet1
0	0.115	0	-0.0016	0	-0.0016	0	-0.0006
0	0.1252	0	-0.0019	0.01	-0.0012	0.01	-0.0006
0	0.1339	0	-0.1891	0.01	-0.0012	0.01	-0.0006
0	0.1395	0	-0.1814	0.01	-0.1028	0.01	-0.1082
0	0.1407	0	-0.1724	0.02	-0.0964	0.02	-0.1073
0	0.1417	0	-0.1659	0.03	-0.0921	0.03	-0.1066
0.1	0.1404	0	-0.1603	0.03	-0.0893	0.03	-0.1039
0.1	0.1404	0.1	-0.1566	0.04	-0.0862	0.04	-0.0989
0.1	0.1401	0.1	-0.1541	0.05	-0.0831	0.05	-0.0952
0.1	0.1395	0.1	-0.1497	0.06	-0.0818	0.06	-0.0918
0.1	0.1395	0.1	-0.1485	0.07	-0.0803	0.07	-0.0893
0.1	0.1395	0.1	-0.1469	0.08	-0.0784	0.08	-0.0871
0.1	0.1395	0.1	-0.1442	0.09	-0.0769	0.08	-0.0868
0.1	0.1389	0.1	-0.1417	0.1	-0.0769	0.09	-0.0862
0.1	0.1392	0.1	-0.1404	0.1	-0.0756	0.1	-0.0856
0.1	0.1389	0.1	-0.1383	0.11	-0.0747	0.11	-0.0846
0.1	0.1389	0.1	-0.1373	0.12	-0.0738	0.12	-0.0843
0.1	0.1386	0.1	-0.1355	0.13	-0.0722	0.13	-0.0837
0.2	0.1386	0.1	-0.1342	0.14	-0.0713	0.14	-0.0834
0.2	0.1386	0.2	-0.1336	0.15	-0.0704	0.14	-0.0822
0.2	0.138	0.2	-0.1321	0.16	-0.0701	0.15	-0.0809
0.2	0.1376	0.2	-0.1305	0.17	-0.0688	0.16	-0.0794
0.2	0.138	0.2	-0.1299	0.17	-0.0682	0.17	-0.0784
0.2	0.1376	0.2	-0.128	0.18	-0.0667	0.18	-0.0781
0.2	0.1376	0.2	-0.1277	0.19	-0.067	0.19	-0.0778
0.2	0.1376	0.2	-0.1268	0.2	-0.0667	0.2	-0.0766
0.2	0.1376	0.2	-0.1252	0.21	-0.0657	0.2	-0.076
0.2	0.1367	0.2	-0.1237	0.22	-0.0654	0.21	-0.0756
0.2	0.1373	0.2	-0.1237	0.23	-0.0648	0.22	-0.0747
0.2	0.137	0.2	-0.1231	0.23	-0.0639	0.23	-0.0732
0.3	0.137	0.2	-0.1225	0.24	-0.0629	0.24	-0.0735
0.3	0.1367	0.3	-0.1147	0.25	-0.062	0.25	-0.0725
0.3	0.1367	0.3	-0.1138	0.26	-0.0617	0.25	-0.0719
0.3	0.1367	0.3	-0.1125	0.27	-0.0611	0.26	-0.0722
0.3	0.1367	0.3	-0.1116	0.28	-0.0605	0.27	-0.0716
0.3	0.1361	0.3	-0.1107	0.29	-0.0605	0.28	-0.071
0.3	0.1364	0.3	-0.1101	0.29	-0.0595	0.29	-0.0691
0.3	0.1364	0.3	-0.1094	0.3	-0.0598	0.3	-0.0688
0.3	0.1361	0.3	-0.1094	0.31	-0.0595	0.31	-0.0685
0.3	0.1358	0.3	-0.1088	0.32	-0.0589	0.31	-0.0682
0.3	0.1364	0.3	-0.1079	0.33	-0.0586	0.32	-0.0682
0.3	0.1358	0.3	-0.1082	0.34	-0.058	0.33	-0.0682
0.4	0.1361	0.3	-0.1073	0.35	-0.0574	0.34	-0.0679
0.4	0.1361	0.4	-0.1066	0.35	-0.057	0.35	-0.0673
0.4	0.1364	0.4	-0.1063	0.36	-0.0564	0.36	-0.067
0.4	0.1361	0.4	-0.1063	0.37	-0.0558	0.36	-0.066
0.4	0.1355	0.4	-0.1054	0.38	-0.0555	0.37	-0.0654
0.4	0.1358	0.4	-0.1051	0.39	-0.0546	0.38	-0.0642
0.4	0.1358	0.4	-0.1048	0.4	-0.0546	0.39	-0.0636
0.4	0.1358	0.4	-0.1045	0.41	-0.0549	0.4	-0.0636
0.4	0.1358	0.4	-0.1039	0.42	-0.0546	0.41	-0.0632
0.4	0.1358	0.4	-0.1032	0.42	-0.0536	0.42	-0.0632
0.4	0.1364	0.4	-0.1026	0.43	-0.0533	0.42	-0.0626
0.4	0.1364	0.4	-0.1017	0.44	-0.0536	0.43	-0.0629
0.5	0.1367	0.4	-0.1014	0.45	-0.053	0.44	-0.0626
0.5	0.1367	0.5	-0.1011	0.46	-0.053	0.45	-0.0623
0.5	0.1367	0.5	-0.1004	0.47	-0.053	0.46	-0.062
0.5	0.1367	0.5	-0.0998	0.48	-0.0533	0.47	-0.0617
0.5	0.1367	0.5	-0.0989	0.48	-0.0527	0.48	-0.062
0.5	0.1367	0.5	-0.0989	0.49	-0.0524	0.48	-0.0614
0.5	0.137	0.5	-0.0983	0.5	-0.0521	0.49	-0.0614
0.5	0.1367	0.5	-0.0989	0.51	-0.0515	0.5	-0.0614
0.5	0.1367	0.5	-0.0986	0.52	-0.0512	0.51	-0.0601
0.5	0.137	0.5	-0.098	0.53	-0.0508	0.52	-0.0595
0.5	0.1376	0.5	-0.0977	0.53	-0.0508	0.53	-0.0589
0.5	0.1373	0.5	-0.0973	0.54	-0.0505	0.53	-0.0592
0.6	0.1376	0.6	-0.097	0.55	-0.0505	0.54	-0.0583
0.6	0.1376	0.6	-0.097	0.56	-0.0505	0.55	-0.0583
0.6	0.1376	0.6	-0.0967	0.57	-0.0505	0.56	-0.058
0.6	0.138	0.6	-0.0967	0.58	-0.0505	0.57	-0.0583
0.6	0.1386	0.6	-0.0964	0.59	-0.0499	0.58	-0.058
0.6	0.1386	0.6	-0.0961	0.6	-0.0505	0.59	-0.0577
0.6	0.1386	0.6	-0.0958	0.6	-0.0505	0.59	-0.0574
0.6	0.1386	0.6	-0.0961	0.61	-0.0499	0.6	-0.057
0.6	0.1389	0.6	-0.0961	0.62	-0.0499	0.61	-0.057
0.6	0.1389	0.6	-0.0958	0.63	-0.0496	0.62	-0.0564
0.6	0.1386	0.6	-0.0958	0.64	-0.0487	0.63	-0.0567
0.7	0.1392	0.6	-0.0942	0.65	-0.0484	0.64	-0.0567
0.7	0.1392	0.7	-0.0942	0.66	-0.0477	0.65	-0.0564
0.7	0.1392	0.7	-0.0933	0.67	-0.0474	0.65	-0.0564
0.7	0.1392	0.7	-0.0933	0.67	-0.0477	0.66	-0.0564
0.7	0.1395	0.7	-0.093	0.68	-0.0471	0.67	-0.0564
0.7	0.1395	0.7	-0.0924	0.69	-0.0468	0.68	-0.0564
0.7	0.1395	0.7	-0.0908	0.7	-0.0471	0.69	-0.0564
0.7	0.1404	0.7	-0.0915	0.71	-0.0465	0.7	-0.0564
0.7	0.1401	0.7	-0.0905	0.72	-0.0462	0.7	-0.0564
0.7	0.1404	0.7	-0.0905	0.73	-0.0465	0.71	-0.0561
0.7	0.1404	0.7	-0.0905	0.74	-0.0462	0.72	-0.0558
0.7	0.1407	0.7	-0.0905	0.74	-0.0459	0.73	-0.0561
0.8	0.1414	0.7	-0.0902	0.75	-0.0462	0.74	-0.0561
0.8	0.1414	0.8	-0.0899	0.76	-0.0459	0.75	-0.0561
0.8	0.1417	0.8	-0.0899	0.77	-0.0459	0.76	-0.0558
0.8	0.142	0.8	-0.0896	0.78	-0.0462	0.76	-0.0561
0.8	0.1423	0.8	-0.0893	0.79	-0.0456	0.77	-0.0555
0.8	0.1423	0.8	-0.089	0.8	-0.0459	0.78	-0.0555
0.8	0.1426	0.8	-0.0884	0.81	-0.0456	0.79	-0.0555
0.8	0.1423	0.8	-0.0884	0.81	-0.0453	0.8	-0.0555
0.8	0.1426	0.8	-0.0884	0.82	-0.0453	0.81	-0.0552
0.8	0.1432	0.8	-0.088	0.83	-0.0446	0.81	-0.0558
0.8	0.1435	0.8	-0.0877	0.84	-0.0453	0.82	-0.0555
0.8	0.1442	0.8	-0.0871	0.85	-0.0446	0.83	-0.0552
0.9	0.1435	0.8	-0.0868	0.86	-0.045	0.84	-0.0552
0.9	0.1451	0.9	-0.0859	0.87	-0.0446	0.85	-0.0552
0.9	0.1445	0.9	-0.0856	0.87	-0.0446	0.86	-0.0555
0.9	0.1454	0.9	-0.0862	0.88	-0.0446	0.87	-0.0552
0.9	0.1454	0.9	-0.0859	0.89	-0.0446	0.87	-0.0552
0.9	0.1451	0.9	-0.0853	0.9	-0.0443	0.88	-0.0552
0.9	0.1457	0.9	-0.0849	0.91	-0.0443	0.89	-0.0549
0.9	0.146	0.9	-0.0853	0.92	-0.0443	0.9	-0.0552
0.9	0.146	0.9	-0.0853	0.93	-0.0443	0.91	-0.0552
0.9	0.146	0.9	-0.0849	0.93	-0.044	0.92	-0.0549
0.9	0.1463	0.9	-0.0846	0.94	-0.044	0.93	-0.0552
0.9	0.1469	0.9	-0.0846	0.95	-0.044	0.93	-0.0552
1	0.146	0.9	-0.0843	0.96	-0.0443	0.94	-0.0549
1	0.1466	1	-0.0843	0.97	-0.0443	0.95	-0.0549
1	0.1466	1	-0.084	0.98	-0.0437	0.96	-0.0549
1	0.1463	1	-0.084	0.99	-0.0437	0.97	-0.0549
1	0.1466	1	-0.0837	0.99	-0.044	0.98	-0.0546
1	0.1469	1	-0.0831	1	-0.044	0.99	-0.0546
1	0.1469	1	-0.0828	1.01	-0.0437	0.99	-0.0543
1	0.1469	1	-0.0822	1.01	-0.0136	1	-0.0536
1	0.0133	1	-0.0037	1.01	-0.0059	1.01	-0.0539
1	0.0059	1	-0.0031	1.01	-0.0059	1.01	-0.0025
1	-0.1302	1	0.084	1.01	0.0233	1.02	-0.0009
1	-0.1407	1	0.0865	1.02	0.0366	1.02	-0.0009
1	-0.1451	1	0.0865	1.03	0.0378	1.02	0.0521
1	-0.1463	1	0.0856	1.04	0.0378	1.03	0.0539
1	-0.1476	1.1	0.0812	1.05	0.0372	1.03	0.0558
1.1	-0.1482	1.1	0.0747	1.06	0.0375	1.04	0.0555
1.1	-0.1485	1.1	0.0676	1.06	0.0375	1.05	0.0561
1.1	-0.1479	1.1	0.0623	1.07	0.0372	1.06	0.0564
1.1	-0.1469	1.1	0.0574	1.08	0.0369	1.07	0.0564
1.1	-0.1469	1.1	0.0546	1.09	0.0363	1.08	0.0558
1.1	-0.1473	1.1	0.0515	1.1	0.0369	1.09	0.0555
1.1	-0.1463	1.1	0.0499	1.11	0.0369	1.09	0.0558
1.1	-0.1466	1.1	0.0474	1.12	0.0369	1.1	0.0543
1.1	-0.1454	1.1	0.0456	1.13	0.036	1.11	0.053
1.1	-0.1454	1.1	0.0456	1.13	0.036	1.12	0.0518
1.1	-0.1451	1.1	0.044	1.14	0.0357	1.13	0.0508
1.2	-0.1451	1.2	0.0431	1.15	0.036	1.14	0.0502
1.2	-0.1445	1.2	0.0419	1.16	0.0353	1.14	0.0493
1.2	-0.1445	1.2	0.0419	1.17	0.0353	1.15	0.0481
1.2	-0.1442	1.2	0.0409	1.18	0.035	1.16	0.0474
1.2	-0.1438	1.2	0.04	1.19	0.0347	1.17	0.0462
1.2	-0.1445	1.2	0.0403	1.19	0.0344	1.18	0.0456
1.2	-0.1438	1.2	0.0388	1.2	0.0344	1.19	0.0456
1.2	-0.1435	1.2	0.0391	1.21	0.0341	1.2	0.0446
1.2	-0.1435	1.2	0.0381	1.22	0.0341	1.2	0.0443
1.2	-0.1435	1.2	0.0381	1.23	0.0341	1.21	0.044
1.2	-0.1435	1.2	0.0378	1.24	0.0341	1.22	0.0437
1.2	-0.1432	1.2	0.0372	1.25	0.0341	1.23	0.0431
1.3	-0.1435	1.3	0.0369	1.26	0.0341	1.24	0.0428
1.3	-0.1432	1.3	0.0369	1.26	0.0335	1.25	0.0428
1.3	-0.1432	1.3	0.0357	1.27	0.0338	1.25	0.0428
1.3	-0.1432	1.3	0.036	1.28	0.0338	1.26	0.0425
1.3	-0.1432	1.3	0.0353	1.29	0.0335	1.27	0.0425
1.3	-0.1429	1.3	0.0353	1.3	0.0335	1.28	0.0425
1.3	-0.1432	1.3	0.0353	1.31	0.0335	1.29	0.0419
1.3	-0.1429	1.3	0.0353	1.32	0.0335	1.3	0.0419
1.3	-0.1429	1.3	0.035	1.33	0.0335	1.31	0.0422
1.3	-0.1423	1.3	0.0344	1.33	0.0332	1.31	0.0422
1.3	-0.1423	1.3	0.0341	1.34	0.0332	1.32	0.0419
1.3	-0.1423	1.3	0.0338	1.35	0.0326	1.33	0.0419
1.4	-0.1423	1.4	0.0335	1.36	0.0326	1.34	0.0419
1.4	-0.142	1.4	0.0335	1.37	0.0319	1.35	0.0419
1.4	-0.142	1.4	0.0335	1.38	0.0319	1.36	0.0422
1.4	-0.142	1.4	0.0335	1.39	0.0322	1.36	0.0419
1.4	-0.142	1.4	0.0335	1.39	0.0319	1.37	0.0419
1.4	-0.1423	1.4	0.0335	1.4	0.0316	1.38	0.0419
1.4	-0.142	1.4	0.0335	1.41	0.0319	1.39	0.0422
1.4	-0.142	1.4	0.0335	1.42	0.0322	1.4	0.0419
1.4	-0.142	1.4	0.0335	1.43	0.0319	1.41	0.0428
1.4	-0.142	1.4	0.0335	1.44	0.0326	1.41	0.0431
1.4	-0.1417	1.4	0.0335	1.45	0.0316	1.42	0.0431
1.4	-0.142	1.4	0.0335	1.45	0.0319	1.43	0.0434
1.5	-0.142	1.5	0.0335	1.46	0.0319	1.44	0.0437
1.5	-0.142	1.5	0.0335	1.47	0.0316	1.45	0.0437
1.5	-0.1417	1.5	0.0335	1.48	0.0326	1.46	0.0443
1.5	-0.142	1.5	0.0335	1.49	0.0316	1.47	0.0446
1.5	-0.142	1.5	0.0335	1.5	0.0319	1.47	0.0446
1.5	-0.142	1.5	0.0335	1.51	0.0319	1.48	0.045
1.5	-0.1423	1.5	0.0335	1.52	0.0322	1.49	0.0456
1.5	-0.1423	1.5	0.0335	1.52	0.0322	1.5	0.0456
1.5	-0.1417	1.5	0.0335	1.53	0.0326	1.51	0.0465
1.5	-0.1423	1.5	0.0335	1.54	0.0329	1.52	0.0471
1.5	-0.142	1.5	0.0335	1.55	0.0332	1.53	0.0481
1.5	-0.1417	1.5	0.0335	1.56	0.0329	1.54	0.0484
1.6	-0.1423	1.6	0.0341	1.57	0.0332	1.54	0.0496
1.6	-0.142	1.6	0.0347	1.58	0.0335	1.55	0.0502
1.6	-0.142	1.6	0.0344	1.58	0.0335	1.56	0.0524
1.6	-0.142	1.6	0.0353	1.59	0.0341	1.57	0.0539
1.6	-0.1423	1.6	0.0353	1.6	0.0338	1.58	0.0558
1.6	-0.1423	1.6	0.0353	1.61	0.0335	1.59	0.0592
1.6	-0.1429	1.6	0.0353	1.62	0.0344	1.59	0.0636
1.6	-0.1426	1.6	0.0357	1.63	0.0338	1.6	0.0679
1.6	-0.1429	1.6	0.0366	1.64	0.0344	1.61	0.0729
1.6	-0.1423	1.6	0.0372	1.65	0.0341	1.62	0.0803
1.6	-0.1429	1.6	0.0372	1.65	0.0341	1.63	0.088
1.7	-0.1429	1.7	0.0378	1.66	0.0344	1.64	0.0952
1.7	-0.1432	1.7	0.0381	1.67	0.0344	1.65	0.1039
1.7	-0.1432	1.7	0.0381	1.68	0.0344	1.65	0.1116
1.7	-0.1432	1.7	0.0388	1.69	0.0347	1.66	0.1184
1.7	-0.1432	1.7	0.0397	1.7	0.0353	1.67	0.124
1.7	-0.1432	1.7	0.0403	1.71	0.0353	1.68	0.1293
1.7	-0.1435	1.7	0.0403	1.72	0.0353	1.69	0.1321
1.7	-0.1435	1.7	0.0412	1.72	0.0357	1.7	0.1336
1.7	-0.1438	1.7	0.0428	1.73	0.0357	1.7	0.1342
1.7	-0.1435	1.7	0.0434	1.74	0.036	1.71	0.1358
1.7	-0.1438	1.7	0.0446	1.75	0.0366	1.72	0.1361
1.7	-0.1438	1.7	0.0456	1.76	0.0378	1.73	0.1361
1.8	-0.1445	1.8	0.0462	1.77	0.0375	1.74	0.1358
1.8	-0.1445	1.8	0.0477	1.78	0.0381	1.75	0.1349
1.8	-0.1442	1.8	0.0496	1.78	0.0388	1.76	0.1339
1.8	-0.1442	1.8	0.0512	1.79	0.0397	1.76	0.1336
1.8	-0.1445	1.8	0.0524	1.8	0.0409	1.77	0.133
1.8	-0.1445	1.8	0.0558	1.81	0.0409	1.78	0.1321
1.8	-0.1451	1.8	0.0558	1.82	0.0409	1.79	0.1311
1.8	-0.1454	1.8	0.0595	1.83	0.0419	1.8	0.1299
1.8	-0.1454	1.8	0.0614	1.84	0.0428	1.81	0.1287
1.8	-0.146	1.8	0.0645	1.85	0.0428	1.81	0.1287
1.8	-0.1463	1.8	0.067	1.85	0.0443	1.82	0.1274
1.8	-0.1466	1.8	0.0701	1.86	0.0446	1.83	0.1268
1.9	-0.1466	1.9	0.0732	1.87	0.0465	1.84	0.1256
1.9	-0.1466	1.9	0.0772	1.88	0.0484	1.85	0.1246
1.9	-0.1469	1.9	0.0822	1.89	0.0493	1.86	0.1231
1.9	-0.1469	1.9	0.0893	1.9	0.0512	1.87	0.1228
1.9	-0.1476	1.9	0.0964	1.91	0.0524	1.87	0.1215
1.9	-0.1476	1.9	0.1057	1.91	0.0546	1.88	0.1203
1.9	-0.1482	1.9	0.1159	1.92	0.0574	1.89	0.1197
1.9	-0.1479	1.9	0.1256	1.93	0.0589	1.9	0.119
1.9	-0.1491	1.9	0.1342	1.94	0.0601	1.91	0.1181
1.9	-0.1494	1.9	0.1392	1.95	0.0626	1.92	0.1172
1.9	-0.1497	1.9	0.1423	1.96	0.0642	1.93	0.1156
1.9	-0.1497	1.9	0.1426	1.97	0.0667	1.93	0.1153
2	-0.15	2	0.1423	1.97	0.0688	1.94	0.1144
2	-0.1504	2	0.142	1.98	0.0716	1.95	0.1138
2	-0.15	2	0.1395	1.99	0.0725	1.96	0.1135
2	-0.1504	2	0.1386	2	0.0738	1.97	0.1135
2	-0.1507	2	0.137	2.01	0.075	1.98	0.1125
2	-0.1504	2	0.1352	2.01	0.0753	1.98	0.1122
2	-0.151	2	0.1339	2.01	0.0753	1.99	0.1113
2	-0.1507	2	0.1327	2.01	-0.0456	2	0.1107
2	-0.1507	2	0.1327	2.02	-0.0539	2.01	0.1107
2	-0.0167	2	-0.1311	2.03	-0.0505	2.02	0.1097
2	-0.0093	2	-0.1308	2.04	-0.0465	2.02	0.0031
2	0.1277	2	-0.1029	2.05	-0.0446	2.03	0.0019
2	0.1349	2	-0.0797	2.05	-0.0434	2.03	0.0019
2	0.1398	2.1	-0.066	2.06	-0.0425	2.03	-0.1088
2.1	0.142	2.1	-0.0589	2.07	-0.0412	2.03	-0.1088
2.1	0.1423	2.1	-0.0539	2.08	-0.0412	2.04	-0.1054
2.1	0.1423	2.1	-0.0502	2.09	-0.0403	2.05	-0.0939
2.1	0.1426	2.1	-0.0484	2.1	-0.04	2.06	-0.0787
2.1	0.1423	2.1	-0.0459	2.11	-0.0391	2.07	-0.0685
2.1	0.1404	2.1	-0.045	2.11	-0.0378	2.08	-0.0601
2.1	0.1404	2.1	-0.0434	2.12	-0.0372	2.09	-0.0549
2.1	0.1395	2.1	-0.0419	2.13	-0.0366	2.09	-0.0518
2.1	0.1395	2.1	-0.0406	2.14	-0.0366	2.1	-0.0496
2.1	0.1392	2.1	-0.04	2.15	-0.0366	2.11	-0.0477
2.1	0.1392	2.1	-0.0394	2.16	-0.0363	2.12	-0.0471
2.1	0.1389	2.2	-0.0394	2.17	-0.0363	2.13	-0.0459
2.2	0.1386	2.2	-0.0388	2.17	-0.036	2.14	-0.0446
2.2	0.1386	2.2	-0.0384	2.18	-0.0353	2.14	-0.0446
2.2	0.1386	2.2	-0.0384	2.19	-0.0357	2.15	-0.044
2.2	0.1386	2.2	-0.0378	2.2	-0.0353	2.16	-0.0425
2.2	0.1386	2.2	-0.0378	2.21	-0.035	2.17	-0.0425
2.2	0.1383	2.2	-0.0363	2.22	-0.0357	2.18	-0.0425
2.2	0.138	2.2	-0.0363	2.23	-0.035	2.19	-0.0425
2.2	0.1376	2.2	-0.036	2.23	-0.0353	2.19	-0.0425
2.2	0.1376	2.2	-0.036	2.24	-0.035	2.2	-0.0422
2.2	0.1376	2.2	-0.0357	2.25	-0.035	2.21	-0.0403
2.2	0.1376	2.2	-0.0357	2.26	-0.035	2.22	-0.0397
2.2	0.1373	2.3	-0.035	2.27	-0.0344	2.23	-0.0388
2.3	0.1373	2.3	-0.0353	2.28	-0.0347	2.24	-0.0388
2.3	0.137	2.3	-0.0347	2.29	-0.0344	2.25	-0.0384
2.3	0.1367	2.3	-0.0347	2.29	-0.0344	2.26	-0.0388
2.3	0.1367	2.3	-0.0347	2.3	-0.0344	2.26	-0.0375
2.3	0.1367	2.3	-0.0344	2.31	-0.0341	2.27	-0.0375
2.3	0.1367	2.3	-0.0344	2.32	-0.0344	2.28	-0.0372
2.3	0.1367	2.3	-0.0344	2.33	-0.0338	2.29	-0.0375
2.3	0.1364	2.3	-0.0341	2.34	-0.0341	2.3	-0.0375
2.3	0.1364	2.3	-0.0341	2.35	-0.0344	2.31	-0.0369
2.3	0.1358	2.3	-0.0341	2.35	-0.0341	2.31	-0.0391
2.3	0.1361	2.4	-0.0341	2.36	-0.0344	2.32	-0.0388
2.3	0.1364	2.4	-0.0341	2.37	-0.0344	2.33	-0.0372
2.4	0.1358	2.4	-0.0341	2.38	-0.0341	2.34	-0.035
2.4	0.1358	2.4	-0.0341	2.39	-0.0341	2.35	-0.0347
2.4	0.1364	2.4	-0.0341	2.4	-0.0344	2.36	-0.0344
2.4	0.1358	2.4	-0.0341	2.41	-0.0344	2.36	-0.0338
2.4	0.1364	2.4	-0.0341	2.41	-0.0341	2.37	-0.0341
2.4	0.1361	2.4	-0.0341	2.42	-0.0341	2.38	-0.0341
2.4	0.1361	2.4	-0.0341	2.43	-0.0344	2.39	-0.0335
2.4	0.1358	2.4	-0.0341	2.44	-0.0344	2.4	-0.0335
2.4	0.1361	2.4	-0.0341	2.45	-0.0344	2.41	-0.0341
2.4	0.1358	2.4	-0.0341	2.46	-0.0347	2.42	-0.0341
2.4	0.1358	2.5	-0.0341	2.47	-0.0347	2.42	-0.0341
2.5	0.1361	2.5	-0.0347	2.47	-0.0347	2.43	-0.0335
2.5	0.1358	2.5	-0.0347	2.48	-0.035	2.44	-0.0341
2.5	0.1364	2.5	-0.0341	2.49	-0.035	2.45	-0.0344
2.5	0.1361	2.5	-0.0344	2.5	-0.035	2.46	-0.0344
2.5	0.1361	2.5	-0.0344	2.51	-0.035	2.47	-0.0344
2.5	0.1364	2.5	-0.035	2.52	-0.0353	2.48	-0.0344
2.5	0.1367	2.5	-0.035	2.53	-0.0347	2.48	-0.0344
2.5	0.1367	2.5	-0.0357	2.53	-0.0353	2.49	-0.0344
2.5	0.1367	2.5	-0.0357	2.54	-0.0357	2.5	-0.0347
2.5	0.1364	2.5	-0.0357	2.55	-0.0353	2.51	-0.0347
2.5	0.1367	2.5	-0.036	2.56	-0.0357	2.52	-0.0341
2.5	0.1367	2.6	-0.036	2.57	-0.0357	2.53	-0.0341
2.6	0.1376	2.6	-0.036	2.58	-0.0353	2.53	-0.0344
2.6	0.1373	2.6	-0.0363	2.59	-0.0357	2.54	-0.0347
2.6	0.1376	2.6	-0.0369	2.59	-0.036	2.55	-0.0347
2.6	0.1373	2.6	-0.0372	2.6	-0.0363	2.56	-0.035
2.6	0.1376	2.6	-0.0381	2.61	-0.0366	2.57	-0.0347
2.6	0.1376	2.6	-0.0381	2.62	-0.0366	2.58	-0.035
2.6	0.138	2.6	-0.0381	2.63	-0.0366	2.59	-0.0353
2.6	0.1386	2.6	-0.0388	2.64	-0.0366	2.59	-0.0353
2.6	0.1386	2.6	-0.0388	2.65	-0.0366	2.6	-0.0353
2.6	0.1386	2.6	-0.0394	2.65	-0.0366	2.61	-0.036
2.6	0.1386	2.6	-0.0394	2.66	-0.0366	2.62	-0.036
2.6	0.1389	2.7	-0.0397	2.67	-0.0375	2.63	-0.0369
2.7	0.1389	2.7	-0.0403	2.68	-0.0381	2.64	-0.0372
2.7	0.1389	2.7	-0.0412	2.69	-0.0388	2.65	-0.0381
2.7	0.1389	2.7	-0.0422	2.7	-0.0391	2.65	-0.0388
2.7	0.1389	2.7	-0.0425	2.71	-0.0394	2.66	-0.0384
2.7	0.1395	2.7	-0.0434	2.71	-0.0394	2.67	-0.0394
2.7	0.1392	2.7	-0.045	2.72	-0.0397	2.68	-0.0394
2.7	0.1395	2.7	-0.0453	2.73	-0.0397	2.69	-0.04
2.7	0.1395	2.7	-0.0456	2.74	-0.0397	2.7	-0.0406
2.7	0.1395	2.7	-0.0481	2.75	-0.0403	2.7	-0.0415
2.7	0.1401	2.7	-0.049	2.76	-0.0403	2.71	-0.0419
2.7	0.1404	2.7	-0.0505	2.77	-0.0409	2.72	-0.0425
2.7	0.1404	2.8	-0.0521	2.78	-0.0412	2.73	-0.0425
2.8	0.1404	2.8	-0.0536	2.78	-0.0409	2.74	-0.0428
2.8	0.1407	2.8	-0.0552	2.79	-0.0409	2.75	-0.0443
2.8	0.1414	2.8	-0.0567	2.8	-0.0412	2.76	-0.0443
2.8	0.1414	2.8	-0.0595	2.81	-0.0412	2.76	-0.0446
2.8	0.1417	2.8	-0.0614	2.82	-0.0415	2.77	-0.0462
2.8	0.1423	2.8	-0.0636	2.83	-0.0415	2.78	-0.0471
2.8	0.1423	2.8	-0.0657	2.84	-0.0415	2.79	-0.0474
2.8	0.1423	2.8	-0.0679	2.84	-0.0419	2.8	-0.0484
2.8	0.1423	2.8	-0.0698	2.85	-0.0419	2.81	-0.0493
2.8	0.1429	2.8	-0.0713	2.86	-0.0419	2.81	-0.0496
2.8	0.1426	2.9	-0.0741	2.87	-0.0425	2.82	-0.0505
2.9	0.1429	2.9	-0.076	2.88	-0.0422	2.83	-0.0515
2.9	0.1435	2.9	-0.0787	2.89	-0.0422	2.84	-0.0521
2.9	0.1438	2.9	-0.0809	2.9	-0.0422	2.85	-0.0524
2.9	0.1432	2.9	-0.0822	2.91	-0.0422	2.86	-0.0524
2.9	0.1442	2.9	-0.0843	2.91	-0.0422	2.87	-0.053
2.9	0.1445	2.9	-0.0859	2.92	-0.0425	2.87	-0.053
2.9	0.1448	2.9	-0.0871	2.93	-0.0422	2.88	-0.0521
2.9	0.1448	2.9	-0.089	2.94	-0.0422	2.89	-0.0521
2.9	0.1454	2.9	-0.0893	2.95	-0.0422	2.9	-0.0521
2.9	0.1454	2.9	-0.0899	2.96	-0.0422	2.91	-0.0527
2.9	0.146	2.9	-0.0899	2.97	-0.0425	2.92	-0.0527
2.9	0.146	3	-0.0902	2.98	-0.0422	2.93	-0.0521
3	0.146	3	-0.0902	2.98	-0.0422	2.93	-0.0518
3	0.146	3	-0.0902	2.99	-0.0419	2.94	-0.0524
3	0.1466	3	-0.0899	3	-0.0419	2.95	-0.0518
3	0.1463	3	-0.0902	3.01	-0.0422	2.96	-0.0518
3	0.1466	3	-0.0899	3.01	-0.0422	2.97	-0.0518
3	0.1466	3	-0.0896	3.01	-0.0121	2.98	-0.0524
3	0.1469	3	-0.0893	3.02	-0.0059	2.99	-0.0518
3	0.1469	3	-0.0899	3.02	-0.0059	2.99	-0.0524
3	0.1466	3	-0.0043	3.02	0.0226	3	-0.0518
3	0.1469	3	-0.0022	3.02	0.0357	3.01	-0.0518
3	0.0136	3	0.0921	3.03	0.0357	3.02	-0.0518
3	0.0068	3	0.0949	3.04	0.0357	3.03	-0.0518
3	-0.1274	3	0.0924	3.05	0.0353	3.03	-0.0016
3	-0.1395	3.1	0.0859	3.06	0.0353	3.03	-0.0019
3.1	-0.1445	3.1	0.076	3.07	0.0347	3.03	-0.0019
3.1	-0.1469	3.1	0.067	3.08	0.0347	3.03	0.0499
3.1	-0.1482	3.1	0.0614	3.08	0.0344	3.04	0.0508
3.1	-0.1485	3.1	0.0561	3.09	0.0344	3.05	0.0508
3.1	-0.1488	3.1	0.0527	3.1	0.0341	3.06	0.0505
3.1	-0.1488	3.1	0.0508	3.11	0.0341	3.07	0.0505
3.1	-0.1485	3.1	0.0477	3.12	0.0335	3.08	0.0496
3.1	-0.1479	3.1	0.0459	3.13	0.0344	3.08	0.0487
3.1	-0.1476	3.1	0.0456	3.14	0.0344	3.09	0.0471
3.1	-0.1479	3.1	0.045	3.15	0.0338	3.1	0.0456
3.1	-0.1476	3.1	0.0437	3.15	0.0335	3.11	0.0443
3.1	-0.1469	3.2	0.0428	3.16	0.0335	3.12	0.0428
3.2	-0.1466	3.2	0.0412	3.17	0.0329	3.13	0.0419
3.2	-0.146	3.2	0.0409	3.18	0.0326	3.14	0.0409
3.2	-0.1457	3.2	0.0409	3.19	0.0326	3.14	0.0406
3.2	-0.1457	3.2	0.0403	3.2	0.0319	3.15	0.0397
3.2	-0.1454	3.2	0.04	3.21	0.0319	3.16	0.0391
3.2	-0.1457	3.2	0.0388	3.22	0.0319	3.17	0.0384
3.2	-0.1451	3.2	0.0391	3.22	0.0316	3.18	0.0378
3.2	-0.1448	3.2	0.0388	3.23	0.0316	3.19	0.0372
3.2	-0.1445	3.2	0.0381	3.24	0.0316	3.2	0.0357
3.2	-0.1445	3.2	0.0381	3.25	0.0313	3.2	0.0353
3.2	-0.1445	3.2	0.0381	3.26	0.0316	3.21	0.0344
3.2	-0.1442	3.3	0.0375	3.27	0.031	3.22	0.0344
3.3	-0.1445	3.3	0.0372	3.28	0.0307	3.23	0.0338
3.3	-0.1445	3.3	0.0369	3.28	0.0307	3.24	0.0335
3.3	-0.1438	3.3	0.0363	3.29	0.0307	3.25	0.0338
3.3	-0.1438	3.3	0.036	3.3	0.0301	3.25	0.0335
3.3	-0.1435	3.3	0.0357	3.31	0.0298	3.26	0.0344
3.3	-0.1435	3.3	0.0357	3.32	0.0298	3.27	0.0341
3.3	-0.1435	3.3	0.0353	3.33	0.0298	3.28	0.0344
3.3	-0.1432	3.3	0.0353	3.34	0.0298	3.29	0.0347
3.3	-0.1435	3.3	0.0353	3.35	0.0298	3.3	0.0388
3.3	-0.1432	3.3	0.0353	3.35	0.0298	3.31	0.0391
3.3	-0.1435	3.3	0.0347	3.36	0.0298	3.31	0.0397
3.3	-0.1432	3.4	0.035	3.37	0.0295	3.32	0.04
3.4	-0.1432	3.4	0.0347	3.38	0.0291	3.33	0.0394
3.4	-0.1432	3.4	0.0344	3.39	0.0291	3.34	0.0391
3.4	-0.1432	3.4	0.0344	3.4	0.0298	3.35	0.0391
3.4	-0.1432	3.4	0.0341	3.41	0.0291	3.36	0.0394
3.4	-0.1429	3.4	0.0344	3.41	0.0298	3.36	0.0394
3.4	-0.1432	3.4	0.0335	3.42	0.0291	3.37	0.04
3.4	-0.1432	3.4	0.0335	3.43	0.0288	3.38	0.0397
3.4	-0.1432	3.4	0.0335	3.44	0.0291	3.39	0.04
3.4	-0.1432	3.4	0.0335	3.45	0.0288	3.4	0.04
3.4	-0.1432	3.4	0.0335	3.46	0.0295	3.41	0.04
3.4	-0.1432	3.5	0.0335	3.47	0.0288	3.42	0.0406
3.5	-0.1432	3.5	0.0335	3.47	0.0288	3.42	0.0409
3.5	-0.1432	3.5	0.0335	3.48	0.0288	3.43	0.0409
3.5	-0.1432	3.5	0.0335	3.49	0.0291	3.44	0.0409
3.5	-0.1429	3.5	0.0335	3.5	0.0288	3.45	0.0409
3.5	-0.1432	3.5	0.0335	3.51	0.0288	3.46	0.0409
3.5	-0.1429	3.5	0.0335	3.52	0.0291	3.47	0.0409
3.5	-0.1429	3.5	0.0335	3.52	0.0291	3.48	0.0409
3.5	-0.1426	3.5	0.0338	3.53	0.0291	3.48	0.0409
3.5	-0.1432	3.5	0.0335	3.54	0.0288	3.49	0.0409
3.5	-0.1429	3.5	0.0335	3.55	0.0295	3.5	0.0409
3.5	-0.1426	3.5	0.0341	3.56	0.0291	3.51	0.0412
3.5	-0.1432	3.6	0.0344	3.57	0.0288	3.52	0.0409
3.6	-0.1432	3.6	0.0344	3.58	0.0291	3.53	0.0412
3.6	-0.1429	3.6	0.0353	3.58	0.0295	3.54	0.0412
3.6	-0.1432	3.6	0.0347	3.59	0.0291	3.54	0.0412
3.6	-0.1432	3.6	0.0353	3.6	0.0295	3.55	0.0419
3.6	-0.1429	3.6	0.0353	3.61	0.0298	3.56	0.0415
3.6	-0.1432	3.6	0.0353	3.62	0.0291	3.57	0.0419
3.6	-0.1432	3.6	0.0353	3.63	0.0291	3.58	0.0419
3.6	-0.1432	3.6	0.0357	3.64	0.0298	3.59	0.0419
3.6	-0.1432	3.6	0.0363	3.65	0.0298	3.6	0.0419
3.6	-0.1432	3.6	0.0363	3.65	0.0298	3.6	0.0419
3.6	-0.1432	3.6	0.0372	3.66	0.0298	3.61	0.0422
3.6	-0.1432	3.7	0.0375	3.67	0.0298	3.62	0.0419
3.7	-0.1432	3.7	0.0375	3.68	0.0298	3.63	0.0422
3.7	-0.1435	3.7	0.0381	3.69	0.0301	3.64	0.0422
3.7	-0.1435	3.7	0.0384	3.7	0.0307	3.65	0.0425
3.7	-0.1435	3.7	0.0388	3.71	0.0307	3.65	0.0425
3.7	-0.1435	3.7	0.0384	3.71	0.0307	3.66	0.0428
3.7	-0.1432	3.7	0.0409	3.72	0.0313	3.67	0.0431
3.7	-0.1432	3.7	0.0403	3.73	0.0313	3.68	0.0431
3.7	-0.1435	3.7	0.0415	3.74	0.0316	3.69	0.0431
3.7	-0.1435	3.7	0.0425	3.75	0.0316	3.7	0.0437
3.7	-0.1438	3.7	0.0437	3.76	0.0326	3.7	0.044
3.7	-0.1435	3.7	0.0456	3.77	0.0326	3.71	0.044
3.7	-0.1438	3.8	0.0459	3.77	0.0326	3.72	0.0446
3.8	-0.1435	3.8	0.0477	3.78	0.0329	3.73	0.0446
3.8	-0.1438	3.8	0.0505	3.79	0.0332	3.74	0.0456
3.8	-0.1442	3.8	0.0527	3.8	0.0338	3.75	0.0456
3.8	-0.1442	3.8	0.0558	3.81	0.0341	3.76	0.0456
3.8	-0.1445	3.8	0.0598	3.82	0.0341	3.76	0.0465
3.8	-0.1448	3.8	0.0636	3.83	0.0335	3.77	0.0471
3.8	-0.1451	3.8	0.0682	3.83	0.0341	3.78	0.0481
3.8	-0.1451	3.8	0.0735	3.84	0.0344	3.79	0.0487
3.8	-0.1451	3.8	0.0806	3.85	0.0347	3.8	0.0496
3.8	-0.1454	3.8	0.0874	3.86	0.0353	3.81	0.0512
3.8	-0.1457	3.8	0.0977	3.87	0.0363	3.81	0.0518
3.8	-0.1454	3.9	0.1113	3.88	0.036	3.82	0.0536
3.9	-0.146	3.9	0.1252	3.89	0.0363	3.83	0.0558
3.9	-0.1466	3.9	0.1355	3.9	0.0378	3.84	0.0586
3.9	-0.146	3.9	0.1383	3.9	0.0375	3.85	0.0636
3.9	-0.1469	3.9	0.1367	3.91	0.0391	3.86	0.0691
3.9	-0.1469	3.9	0.1358	3.92	0.0409	3.87	0.0763
3.9	-0.1469	3.9	0.1342	3.93	0.0409	3.87	0.0862
3.9	-0.1473	3.9	0.133	3.94	0.0419	3.88	0.0998
3.9	-0.1476	3.9	0.1318	3.95	0.0428	3.89	0.1107
3.9	-0.1482	3.9	0.1308	3.96	0.0446	3.9	0.1147
3.9	-0.1485	3.9	0.1283	3.96	0.0465	3.91	0.1169
3.9	-0.1488	4	0.1274	3.97	0.0493	3.92	0.1163
4	-0.1494	4	0.1262	3.98	0.0521	3.93	0.1153
4	-0.1497	4	0.1246	3.99	0.0558	3.93	0.1144
4	-0.1497	4	0.1237	4	0.0595	3.94	0.1141
4	-0.15	4	0.1221	4.01	0.0632	3.95	0.1135
4	-0.1504	4	0.1218	4.02	0.0676	3.96	0.1125
4	-0.1507	4	0.1206	4.02	0.0676	3.97	0.1122
4	-0.1507	4	0.1194	4.02	-0.0381	3.98	0.1113
4	-0.1507	4	0.1181	4.02	-0.053	3.98	0.1107
4	-0.1507	4	0.1172	4.03	-0.0502	3.99	0.1107
4	-0.1507	4	-0.1209	4.04	-0.0456	4	0.1101
4	-0.151	4	-0.1221	4.05	-0.0443	4.01	0.1085
4	-0.0161	4	-0.1128	4.06	-0.0434	4.02	0.1073
4	-0.0099	4.1	-0.0927	4.07	-0.0419	4.03	0.1066
4	0.1246	4.1	-0.0778	4.07	-0.0412	4.03	0.106
4.1	0.1339	4.1	-0.0667	4.08	-0.0412	4.03	0.0034
4.1	0.1392	4.1	-0.0614	4.09	-0.0403	4.04	0.0012
4.1	0.1414	4.1	-0.0555	4.1	-0.04	4.04	0.0012
4.1	0.1423	4.1	-0.0533	4.11	-0.0394	4.04	-0.1097
4.1	0.1426	4.1	-0.0512	4.12	-0.0388	4.05	-0.1094
4.1	0.1414	4.1	-0.049	4.13	-0.0375	4.06	-0.1051
4.1	0.1414	4.1	-0.0468	4.13	-0.0372	4.07	-0.0936
4.1	0.1414	4.1	-0.0453	4.14	-0.0363	4.08	-0.0822
4.1	0.1404	4.1	-0.045	4.15	-0.0363	4.09	-0.0722
4.1	0.1404	4.1	-0.0434	4.16	-0.0366	4.09	-0.0632
4.1	0.1404	4.2	-0.0428	4.17	-0.0363	4.1	-0.0574
4.1	0.1404	4.2	-0.0425	4.18	-0.036	4.11	-0.0536
4.2	0.1404	4.2	-0.0415	4.19	-0.036	4.12	-0.0508
4.2	0.1395	4.2	-0.0406	4.2	-0.0357	4.13	-0.049
4.2	0.1395	4.2	-0.0406	4.2	-0.0353	4.14	-0.0471
4.2	0.1395	4.2	-0.0397	4.21	-0.0357	4.15	-0.0462
4.2	0.1392	4.2	-0.0394	4.22	-0.036	4.15	-0.0443
4.2	0.1389	4.2	-0.0394	4.23	-0.0353	4.16	-0.0425
4.2	0.1392	4.2	-0.0391	4.24	-0.035	4.17	-0.0425
4.2	0.1389	4.2	-0.0391	4.25	-0.035	4.18	-0.0425
4.2	0.1392	4.2	-0.0388	4.26	-0.0347	4.19	-0.0422
4.2	0.1392	4.2	-0.0384	4.27	-0.0347	4.2	-0.0419
4.2	0.1389	4.3	-0.0384	4.27	-0.0347	4.2	-0.0409
4.2	0.1389	4.3	-0.0378	4.28	-0.0344	4.21	-0.0394
4.3	0.1386	4.3	-0.0381	4.29	-0.0344	4.22	-0.0391
4.3	0.1386	4.3	-0.0381	4.3	-0.0347	4.23	-0.0391
4.3	0.1386	4.3	-0.0378	4.31	-0.0341	4.24	-0.0363
4.3	0.1386	4.3	-0.0375	4.32	-0.0341	4.25	-0.036
4.3	0.1386	4.3	-0.0366	4.32	-0.0338	4.26	-0.035
4.3	0.1386	4.3	-0.0372	4.33	-0.0341	4.26	-0.035
4.3	0.1386	4.3	-0.0369	4.34	-0.0341	4.27	-0.035
4.3	0.1386	4.3	-0.0363	4.35	-0.0335	4.28	-0.035
4.3	0.1386	4.3	-0.0363	4.36	-0.0338	4.29	-0.0347
4.3	0.1386	4.3	-0.036	4.37	-0.0335	4.3	-0.0344
4.3	0.1386	4.4	-0.036	4.38	-0.0338	4.31	-0.0344
4.3	0.1386	4.4	-0.036	4.39	-0.0335	4.32	-0.0344
4.4	0.1386	4.4	-0.0363	4.39	-0.0335	4.32	-0.0335
4.4	0.1386	4.4	-0.036	4.4	-0.0332	4.33	-0.0332
4.4	0.1386	4.4	-0.036	4.41	-0.0329	4.34	-0.0338
4.4	0.1383	4.4	-0.036	4.42	-0.0329	4.35	-0.0329
4.4	0.1386	4.4	-0.0363	4.43	-0.0329	4.36	-0.0332
4.4	0.1386	4.4	-0.0357	4.44	-0.0329	4.37	-0.0338
4.4	0.1386	4.4	-0.0363	4.45	-0.0329	4.38	-0.0332
4.4	0.1386	4.4	-0.036	4.45	-0.0338	4.38	-0.0332
4.4	0.1386	4.4	-0.0363	4.46	-0.0329	4.39	-0.0329
4.4	0.1386	4.4	-0.0363	4.47	-0.0338	4.4	-0.0332
4.4	0.1386	4.5	-0.036	4.48	-0.0329	4.41	-0.0329
4.4	0.1386	4.5	-0.036	4.49	-0.0338	4.42	-0.0332
4.5	0.1386	4.5	-0.0363	4.5	-0.0329	4.43	-0.0338
4.5	0.1386	4.5	-0.0363	4.51	-0.0338	4.43	-0.0329
4.5	0.1383	4.5	-0.036	4.51	-0.0329	4.44	-0.0332
4.5	0.1386	4.5	-0.0369	4.52	-0.0338	4.45	-0.0329
4.5	0.1386	4.5	-0.0369	4.53	-0.0341	4.46	-0.0322
4.5	0.1386	4.5	-0.0369	4.54	-0.0341	4.47	-0.0329
4.5	0.1386	4.5	-0.0372	4.55	-0.0338	4.48	-0.0322
4.5	0.1386	4.5	-0.0378	4.56	-0.0338	4.48	-0.0319
4.5	0.1386	4.5	-0.0378	4.57	-0.0341	4.49	-0.0326
4.5	0.1386	4.6	-0.0381	4.57	-0.0338	4.5	-0.0326
4.5	0.1386	4.6	-0.0384	4.58	-0.0344	4.51	-0.0326
4.6	0.1386	4.6	-0.0381	4.59	-0.0344	4.52	-0.0329
4.6	0.1386	4.6	-0.0384	4.6	-0.0344	4.53	-0.0326
4.6	0.1386	4.6	-0.0384	4.61	-0.0344	4.54	-0.0332
4.6	0.1389	4.6	-0.0388	4.62	-0.0347	4.55	-0.0329
4.6	0.1389	4.6	-0.0391	4.63	-0.0344	4.55	-0.0326
4.6	0.1392	4.6	-0.0391	4.64	-0.0347	4.56	-0.0329
4.6	0.1392	4.6	-0.0394	4.64	-0.0347	4.57	-0.0326
4.6	0.1389	4.6	-0.0394	4.65	-0.035	4.58	-0.0326
4.6	0.1395	4.6	-0.0397	4.66	-0.0353	4.59	-0.0332
4.6	0.1389	4.6	-0.04	4.67	-0.0353	4.6	-0.0332
4.6	0.1392	4.7	-0.04	4.68	-0.0353	4.6	-0.0329
4.6	0.1392	4.7	-0.0412	4.69	-0.035	4.61	-0.0329
4.7	0.1395	4.7	-0.0419	4.7	-0.0353	4.62	-0.0338
4.7	0.1395	4.7	-0.0425	4.7	-0.0353	4.63	-0.0332
4.7	0.1389	4.7	-0.0431	4.71	-0.0357	4.64	-0.0338
4.7	0.1395	4.7	-0.044	4.72	-0.0357	4.65	-0.0335
4.7	0.1395	4.7	-0.0453	4.73	-0.036	4.66	-0.0344
4.7	0.1398	4.7	-0.0453	4.74	-0.0363	4.66	-0.0347
4.7	0.1401	4.7	-0.0459	4.75	-0.0363	4.67	-0.0344
4.7	0.1404	4.7	-0.0474	4.76	-0.0366	4.68	-0.035
4.7	0.1404	4.7	-0.049	4.77	-0.0363	4.69	-0.0347
4.7	0.1407	4.7	-0.0502	4.77	-0.0363	4.7	-0.035
4.7	0.1411	4.8	-0.0512	4.78	-0.0363	4.71	-0.035
4.7	0.1414	4.8	-0.0533	4.79	-0.0366	4.71	-0.0353
4.8	0.1414	4.8	-0.0549	4.8	-0.0366	4.72	-0.0357
4.8	0.1414	4.8	-0.0561	4.81	-0.0372	4.73	-0.0357
4.8	0.142	4.8	-0.0598	4.82	-0.0378	4.74	-0.0363
4.8	0.1414	4.8	-0.0626	4.82	-0.0384	4.75	-0.0363
4.8	0.1423	4.8	-0.0645	4.83	-0.0391	4.76	-0.0372
4.8	0.1426	4.8	-0.0679	4.84	-0.0384	4.77	-0.0381
4.8	0.1426	4.8	-0.0704	4.85	-0.0394	4.77	-0.0384
4.8	0.1429	4.8	-0.0741	4.86	-0.0391	4.78	-0.0388
4.8	0.1432	4.8	-0.0772	4.87	-0.0391	4.79	-0.0394
4.8	0.1429	4.8	-0.08	4.88	-0.0394	4.8	-0.0397
4.8	0.1432	4.9	-0.0815	4.88	-0.04	4.81	-0.0406
4.8	0.1432	4.9	-0.0843	4.89	-0.0403	4.82	-0.0419
4.9	0.1432	4.9	-0.0859	4.9	-0.0403	4.82	-0.0425
4.9	0.1438	4.9	-0.0884	4.91	-0.0406	4.83	-0.0425
4.9	0.1442	4.9	-0.0899	4.92	-0.0406	4.84	-0.0425
4.9	0.1442	4.9	-0.0911	4.93	-0.0409	4.85	-0.0437
4.9	0.1454	4.9	-0.0908	4.94	-0.0406	4.86	-0.0443
4.9	0.1454	4.9	-0.093	4.95	-0.0409	4.87	-0.0456
4.9	0.146	4.9	-0.0933	4.95	-0.0412	4.87	-0.0465
4.9	0.146	4.9	-0.093	4.96	-0.0409	4.88	-0.0474
4.9	0.146	4.9	-0.093	4.97	-0.0409	4.89	-0.0481
4.9	0.146	5	-0.093	4.98	-0.0412	4.9	-0.0496
4.9	0.146	5	-0.0924	4.99	-0.0412	4.91	-0.0508
4.9	0.1469	5	-0.0924	5	-0.0412	4.92	-0.0515
5	0.1469	5	-0.0915	5.01	-0.0412	4.92	-0.0518
5	0.1469	5	-0.0911	5.01	-0.0415	4.93	-0.053
5	0.1473	5	-0.0911	5.02	-0.0412	4.94	-0.053
5	0.1473	5	-0.0905	5.02	-0.0127	4.95	-0.0539
5	0.1473	5	-0.0911	5.02	-0.0059	4.96	-0.0539
5	0.1473	5	-0.0905	5.02	-0.0059	4.97	-0.0543
5	0.1479	5	-0.0905	5.02	0.0198	4.98	-0.0546
5	0.1479	5	-0.0062	5.03	0.0347	4.98	-0.0543
5	0.1476	5	-0.0025	5.04	0.0344	4.99	-0.0543
5	0.1476	5	0.0927	5.04	0.0344	5	-0.0539
5	0.1479	5	0.0958	5.05	0.0341	5.01	-0.0536
5	0.1479	5.1	0.0952	5.06	0.0341	5.02	-0.0536
5	0.0146	5.1	0.0874	5.07	0.0344	5.03	-0.0536
5	0.0071	5.1	0.0787	5.08	0.0338	5.03	-0.0533
5.1	-0.1296	5.1	0.0698	5.09	0.0338	5.04	-0.0533
5.1	-0.1407	5.1	0.0636	5.1	0.0335	5.04	-0.0019
5.1	-0.1445	5.1	0.0589	5.11	0.0335	5.05	-0.0009
5.1	-0.1466	5.1	0.0555	5.11	0.0335	5.05	-0.0009
5.1	-0.1482	5.1	0.0527	5.12	0.0332	5.05	0.0521
5.1	-0.1491	5.1	0.0508	5.13	0.0332	5.06	0.053
5.1	-0.1488	5.1	0.0487	5.14	0.0326	5.07	0.053
5.1	-0.1488	5.1	0.0459	5.15	0.0319	5.08	0.053
5.1	-0.1482	5.1	0.0456	5.16	0.0316	5.09	0.0521
5.1	-0.1482	5.2	0.045	5.17	0.0316	5.09	0.0508
5.1	-0.1476	5.2	0.0446	5.18	0.0316	5.1	0.0502
5.1	-0.1469	5.2	0.0437	5.18	0.0316	5.11	0.0481
5.2	-0.1476	5.2	0.0425	5.19	0.0316	5.12	0.0459
5.2	-0.1469	5.2	0.0419	5.2	0.0316	5.13	0.0446
5.2	-0.1469	5.2	0.0415	5.21	0.031	5.14	0.0434
5.2	-0.1466	5.2	0.0406	5.22	0.0307	5.14	0.0425
5.2	-0.1463	5.2	0.04	5.23	0.0307	5.15	0.0419
5.2	-0.146	5.2	0.0403	5.24	0.0307	5.16	0.0409
5.2	-0.1466	5.2	0.04	5.25	0.0304	5.17	0.04
5.2	-0.1457	5.2	0.04	5.25	0.0307	5.18	0.0391
5.2	-0.1454	5.2	0.0397	5.26	0.0307	5.19	0.0384
5.2	-0.1451	5.3	0.0388	5.27	0.0307	5.19	0.0381
5.2	-0.1448	5.3	0.0381	5.28	0.0301	5.2	0.0372
5.2	-0.1448	5.3	0.0388	5.29	0.0298	5.21	0.036
5.3	-0.1445	5.3	0.0381	5.3	0.0298	5.22	0.0347
5.3	-0.1445	5.3	0.0384	5.31	0.0298	5.23	0.0344
5.3	-0.1442	5.3	0.0381	5.31	0.0298	5.24	0.0344
5.3	-0.1445	5.3	0.0381	5.32	0.0298	5.25	0.0341
5.3	-0.1445	5.3	0.0378	5.33	0.0291	5.25	0.0344
5.3	-0.1442	5.3	0.0381	5.34	0.0295	5.26	0.0335
5.3	-0.1442	5.3	0.0375	5.35	0.0291	5.27	0.0338
5.3	-0.1442	5.3	0.0375	5.36	0.0291	5.28	0.0338
5.3	-0.1438	5.3	0.0375	5.37	0.0291	5.29	0.0326
5.3	-0.1438	5.4	0.0372	5.38	0.0298	5.3	0.0329
5.3	-0.1435	5.4	0.0372	5.38	0.0288	5.3	0.0326
5.3	-0.1432	5.4	0.0369	5.39	0.0288	5.31	0.0326
5.4	-0.1435	5.4	0.0369	5.4	0.0298	5.32	0.0329
5.4	-0.1438	5.4	0.0366	5.41	0.0288	5.33	0.0329
5.4	-0.1435	5.4	0.0366	5.42	0.0291	5.34	0.0329
5.4	-0.1435	5.4	0.0363	5.43	0.0295	5.35	0.0329
5.4	-0.1435	5.4	0.0363	5.44	0.0295	5.36	0.0329
5.4	-0.1432	5.4	0.036	5.45	0.0295	5.36	0.0326
5.4	-0.1432	5.4	0.0363	5.45	0.0295	5.37	0.0326
5.4	-0.1432	5.4	0.0363	5.46	0.0288	5.38	0.0329
5.4	-0.1435	5.5	0.036	5.47	0.0295	5.39	0.0329
5.4	-0.1432	5.5	0.0363	5.48	0.0295	5.4	0.0341
5.4	-0.1432	5.5	0.036	5.49	0.0291	5.41	0.0363
5.5	-0.1432	5.5	0.0363	5.5	0.0288	5.42	0.0369
5.5	-0.1432	5.5	0.0363	5.51	0.0295	5.42	0.0375
5.5	-0.1429	5.5	0.0363	5.51	0.0291	5.43	0.0381
5.5	-0.1432	5.5	0.036	5.52	0.0291	5.44	0.0375
5.5	-0.1432	5.5	0.0363	5.53	0.0291	5.45	0.0384
5.5	-0.1432	5.5	0.0363	5.54	0.0291	5.46	0.0388
5.5	-0.1432	5.5	0.0366	5.55	0.0295	5.47	0.0391
5.5	-0.1432	5.5	0.0366	5.56	0.0291	5.47	0.0394
5.5	-0.1432	5.5	0.0372	5.57	0.0291	5.48	0.0391
5.5	-0.1432	5.6	0.0372	5.58	0.0288	5.49	0.0391
5.5	-0.1432	5.6	0.0378	5.58	0.0295	5.5	0.0391
5.5	-0.1432	5.6	0.0378	5.59	0.0295	5.51	0.0403
5.6	-0.1432	5.6	0.0372	5.6	0.0295	5.52	0.0409
5.6	-0.1432	5.6	0.0378	5.61	0.0291	5.52	0.0409
5.6	-0.1432	5.6	0.0378	5.62	0.0291	5.53	0.0409
5.6	-0.1432	5.6	0.0381	5.63	0.0295	5.54	0.0409
5.6	-0.1432	5.6	0.0381	5.64	0.0298	5.55	0.0409
5.6	-0.1432	5.6	0.0381	5.64	0.0298	5.56	0.0409
5.6	-0.1432	5.6	0.0388	5.65	0.0298	5.57	0.0419
5.6	-0.1435	5.6	0.0384	5.66	0.0298	5.57	0.0419
5.6	-0.1432	5.6	0.0394	5.67	0.0301	5.58	0.0419
5.6	-0.1432	5.7	0.0397	5.68	0.0301	5.59	0.0419
5.6	-0.1432	5.7	0.04	5.69	0.0304	5.6	0.0425
5.6	-0.1432	5.7	0.0403	5.7	0.0307	5.61	0.0419
5.7	-0.1435	5.7	0.04	5.7	0.0307	5.62	0.0422
5.7	-0.1435	5.7	0.0419	5.71	0.0307	5.62	0.0422
5.7	-0.1435	5.7	0.0419	5.72	0.031	5.63	0.0425
5.7	-0.1435	5.7	0.0428	5.73	0.0313	5.64	0.0428
5.7	-0.1435	5.7	0.0437	5.74	0.0316	5.65	0.0419
5.7	-0.1435	5.7	0.0446	5.75	0.0316	5.66	0.0428
5.7	-0.1442	5.7	0.0456	5.76	0.0316	5.67	0.0428
5.7	-0.1438	5.7	0.0456	5.76	0.0322	5.68	0.0428
5.7	-0.1438	5.8	0.0471	5.77	0.0326	5.68	0.0434
5.7	-0.1435	5.8	0.0496	5.78	0.0329	5.69	0.0431
5.7	-0.1438	5.8	0.0512	5.79	0.0329	5.7	0.0437
5.7	-0.1435	5.8	0.0524	5.8	0.0332	5.71	0.0437
5.8	-0.1438	5.8	0.0555	5.81	0.0335	5.72	0.0443
5.8	-0.1438	5.8	0.058	5.82	0.0341	5.73	0.0446
5.8	-0.1438	5.8	0.0617	5.82	0.0338	5.74	0.0446
5.8	-0.1442	5.8	0.0645	5.83	0.0338	5.74	0.0446
5.8	-0.1438	5.8	0.0701	5.84	0.0338	5.75	0.0456
5.8	-0.1445	5.8	0.0741	5.85	0.0341	5.76	0.0456
5.8	-0.1445	5.8	0.0818	5.86	0.0344	5.77	0.0456
5.8	-0.1438	5.8	0.0896	5.87	0.0353	5.78	0.0468
5.8	-0.1438	5.9	0.0995	5.88	0.0353	5.79	0.0474
5.8	-0.1438	5.9	0.1079	5.89	0.0363	5.79	0.0487
5.8	-0.1442	5.9	0.1147	5.89	0.0363	5.8	0.0502
5.8	-0.1445	5.9	0.1181	5.9	0.0381	5.81	0.0505
5.9	-0.1445	5.9	0.119	5.91	0.0378	5.82	0.0527
5.9	-0.1438	5.9	0.1194	5.92	0.0388	5.83	0.0539
5.9	-0.1435	5.9	0.119	5.93	0.04	5.84	0.0558
5.9	-0.1435	5.9	0.1181	5.94	0.0415	5.85	0.0583
5.9	-0.1442	5.9	0.1181	5.95	0.0419	5.85	0.0623
5.9	-0.1438	5.9	0.1175	5.95	0.0428	5.86	0.0676
5.9	-0.1432	5.9	0.1156	5.96	0.0443	5.87	0.0741
5.9	-0.1435	5.9	0.1156	5.97	0.0474	5.88	0.0828
5.9	-0.1435	6	0.1144	5.98	0.0499	5.89	0.0967
5.9	-0.1435	6	0.1135	5.99	0.053	5.9	0.106
5.9	-0.1435	6	0.1125	6	0.0574	5.91	0.1107
6	-0.1435	6	0.1122	6.01	0.0614	5.91	0.1107
6	-0.1435	6	0.1119	6.01	0.0645	5.92	0.1107
6	-0.1435	6	0.1113	6.02	0.067	5.93	0.1107
6	-0.1438	6	0.1107	6.02	0.067	5.94	0.1107
6	-0.1438	6	0.1094	6.02	-0.0366	5.95	0.1107
6	-0.1438	6	0.1088	6.03	-0.0521	5.96	0.1107
6	-0.1438	6	0.1079	6.04	-0.0505	5.96	0.1101
6	-0.1445	6	0.1079	6.04	-0.0468	5.97	0.1097
6	-0.1445	6	-0.1104	6.05	-0.045	5.98	0.1088
6	-0.1445	6	-0.1144	6.06	-0.0443	5.99	0.107
6	-0.1438	6.1	-0.1101	6.07	-0.0425	6	0.1066
6	-0.1438	6.1	-0.0973	6.08	-0.0422	6.01	0.1066
6	-0.1438	6.1	-0.0822	6.09	-0.0415	6.01	0.106
6.1	-0.018	6.1	-0.0719	6.1	-0.0409	6.02	0.1057
6.1	-0.0099	6.1	-0.0657	6.1	-0.0403	6.03	0.1051
6.1	0.1172	6.1	-0.0608	6.11	-0.0397	6.04	0.1045
6.1	0.1259	6.1	-0.0564	6.12	-0.0394	6.05	0.1042
6.1	0.1318	6.1	-0.0543	6.13	-0.0384	6.05	0.1039
6.1	0.1339	6.1	-0.0524	6.14	-0.0384	6.05	0.0034
6.1	0.1342	6.1	-0.0499	6.15	-0.0366	6.06	0.0016
6.1	0.1345	6.1	-0.049	6.16	-0.0372	6.06	0.0016
6.1	0.1342	6.1	-0.0474	6.17	-0.0366	6.06	-0.1063
6.1	0.1345	6.2	-0.0459	6.17	-0.0363	6.07	-0.1066
6.1	0.1342	6.2	-0.0453	6.18	-0.0366	6.08	-0.1045
6.1	0.1339	6.2	-0.0453	6.19	-0.036	6.09	-0.0964
6.1	0.1345	6.2	-0.045	6.2	-0.036	6.09	-0.0859
6.2	0.1339	6.2	-0.0434	6.21	-0.0353	6.1	-0.0766
6.2	0.1339	6.2	-0.0431	6.22	-0.0353	6.11	-0.0691
6.2	0.1333	6.2	-0.0425	6.23	-0.0353	6.12	-0.0626
6.2	0.133	6.2	-0.0422	6.24	-0.035	6.13	-0.058
6.2	0.133	6.2	-0.0415	6.24	-0.0353	6.14	-0.0536
6.2	0.1327	6.2	-0.0409	6.25	-0.035	6.14	-0.0521
6.2	0.1324	6.2	-0.0409	6.26	-0.035	6.15	-0.0496
6.2	0.1324	6.2	-0.0406	6.27	-0.0353	6.16	-0.0481
6.2	0.1321	6.3	-0.0403	6.28	-0.0347	6.17	-0.0474
6.2	0.1321	6.3	-0.0397	6.29	-0.0347	6.18	-0.0468
6.2	0.1321	6.3	-0.04	6.3	-0.0347	6.19	-0.0446
6.2	0.1305	6.3	-0.0394	6.31	-0.0347	6.19	-0.0446
6.3	0.1302	6.3	-0.0394	6.31	-0.0341	6.2	-0.0431
6.3	0.1308	6.3	-0.0394	6.32	-0.0341	6.21	-0.0431
6.3	0.1302	6.3	-0.0394	6.33	-0.0341	6.22	-0.0425
6.3	0.1302	6.3	-0.0394	6.34	-0.0338	6.23	-0.0425
6.3	0.1299	6.3	-0.0394	6.35	-0.0335	6.24	-0.0422
6.3	0.1299	6.3	-0.0394	6.36	-0.0335	6.25	-0.0422
6.3	0.1293	6.3	-0.0391	6.37	-0.0332	6.25	-0.0425
6.3	0.1293	6.3	-0.0391	6.38	-0.0338	6.26	-0.0415
6.3	0.1299	6.4	-0.0388	6.38	-0.0338	6.27	-0.0403
6.3	0.1293	6.4	-0.0391	6.39	-0.0332	6.28	-0.0406
6.3	0.1293	6.4	-0.0391	6.4	-0.0338	6.29	-0.04
6.4	0.1293	6.4	-0.0388	6.41	-0.0332	6.3	-0.0394
6.4	0.1287	6.4	-0.0388	6.42	-0.0326	6.31	-0.0394
6.4	0.1287	6.4	-0.0388	6.43	-0.0326	6.31	-0.0394
6.4	0.129	6.4	-0.0388	6.43	-0.0326	6.32	-0.0394
6.4	0.1287	6.4	-0.0384	6.44	-0.0332	6.33	-0.0391
6.4	0.129	6.4	-0.0384	6.45	-0.0326	6.34	-0.0391
6.4	0.129	6.4	-0.0384	6.46	-0.0326	6.35	-0.0388
6.4	0.1293	6.4	-0.0384	6.47	-0.0322	6.36	-0.0384
6.4	0.1293	6.5	-0.0388	6.48	-0.0332	6.36	-0.0388
6.4	0.129	6.5	-0.0384	6.49	-0.0332	6.37	-0.0384
6.4	0.129	6.5	-0.0384	6.5	-0.0332	6.38	-0.0384
6.4	0.1293	6.5	-0.0384	6.5	-0.0332	6.39	-0.0388
6.5	0.129	6.5	-0.0384	6.51	-0.0326	6.4	-0.0388
6.5	0.1283	6.5	-0.0388	6.52	-0.0335	6.41	-0.0384
6.5	0.1283	6.5	-0.0388	6.53	-0.0335	6.42	-0.0375
6.5	0.1293	6.5	-0.0388	6.54	-0.0326	6.42	-0.0372
6.5	0.129	6.5	-0.0391	6.55	-0.0335	6.43	-0.0369
6.5	0.129	6.5	-0.0391	6.56	-0.0329	6.44	-0.0369
6.5	0.1287	6.5	-0.0391	6.57	-0.0332	6.45	-0.0369
6.5	0.1287	6.5	-0.0394	6.57	-0.0329	6.46	-0.0372
6.5	0.1283	6.6	-0.0394	6.58	-0.0329	6.47	-0.0366
6.5	0.1287	6.6	-0.0394	6.59	-0.0329	6.47	-0.0369
6.5	0.1287	6.6	-0.0397	6.6	-0.0332	6.48	-0.0369
6.5	0.1283	6.6	-0.0394	6.61	-0.0335	6.49	-0.036
6.6	0.129	6.6	-0.0397	6.62	-0.0338	6.5	-0.036
6.6	0.1293	6.6	-0.04	6.63	-0.0335	6.51	-0.0357
6.6	0.1293	6.6	-0.0406	6.63	-0.0338	6.52	-0.0353
6.6	0.1283	6.6	-0.0403	6.64	-0.0341	6.53	-0.0353
6.6	0.129	6.6	-0.0406	6.65	-0.0341	6.53	-0.035
6.6	0.1287	6.6	-0.0412	6.66	-0.0347	6.54	-0.035
6.6	0.129	6.6	-0.0415	6.67	-0.0347	6.55	-0.0353
6.6	0.1287	6.6	-0.0422	6.68	-0.0347	6.56	-0.0353
6.6	0.1293	6.7	-0.0425	6.69	-0.0344	6.57	-0.035
6.6	0.1293	6.7	-0.0428	6.69	-0.035	6.58	-0.035
6.6	0.1293	6.7	-0.044	6.7	-0.035	6.58	-0.0357
6.6	0.1296	6.7	-0.0446	6.71	-0.0347	6.59	-0.035
6.7	0.1293	6.7	-0.045	6.72	-0.0353	6.6	-0.0353
6.7	0.1299	6.7	-0.0456	6.73	-0.0347	6.61	-0.0353
6.7	0.1299	6.7	-0.0462	6.74	-0.0353	6.62	-0.0353
6.7	0.1302	6.7	-0.0465	6.75	-0.0353	6.63	-0.0357
6.7	0.1305	6.7	-0.0481	6.76	-0.0353	6.64	-0.0357
6.7	0.1305	6.7	-0.049	6.76	-0.0353	6.64	-0.0357
6.7	0.1311	6.7	-0.0496	6.77	-0.0357	6.65	-0.036
6.7	0.1311	6.7	-0.0518	6.78	-0.0357	6.66	-0.036
6.7	0.1311	6.8	-0.0524	6.79	-0.0357	6.67	-0.036
6.7	0.1311	6.8	-0.0539	6.8	-0.0357	6.68	-0.0366
6.7	0.1311	6.8	-0.0555	6.81	-0.036	6.69	-0.0366
6.7	0.1314	6.8	-0.0564	6.82	-0.0363	6.7	-0.0369
6.8	0.1321	6.8	-0.0598	6.83	-0.0366	6.7	-0.0369
6.8	0.1318	6.8	-0.0623	6.83	-0.0366	6.71	-0.0378
6.8	0.1321	6.8	-0.0642	6.84	-0.0366	6.72	-0.0388
6.8	0.1321	6.8	-0.0676	6.85	-0.0366	6.73	-0.0384
6.8	0.1321	6.8	-0.071	6.86	-0.0372	6.74	-0.0384
6.8	0.1321	6.8	-0.075	6.87	-0.0378	6.75	-0.0388
6.8	0.1321	6.8	-0.0794	6.88	-0.0375	6.75	-0.0391
6.8	0.133	6.9	-0.0825	6.89	-0.0375	6.76	-0.0397
6.8	0.133	6.9	-0.0853	6.89	-0.0388	6.77	-0.0397
6.8	0.1333	6.9	-0.0884	6.9	-0.0384	6.78	-0.0406
6.8	0.133	6.9	-0.0899	6.91	-0.0391	6.79	-0.0415
6.8	0.1333	6.9	-0.0911	6.92	-0.0388	6.8	-0.0419
6.9	0.1336	6.9	-0.0911	6.93	-0.0394	6.81	-0.0422
6.9	0.1336	6.9	-0.093	6.94	-0.0391	6.81	-0.0425
6.9	0.1339	6.9	-0.093	6.95	-0.0397	6.82	-0.0425
6.9	0.1339	6.9	-0.0933	6.95	-0.0397	6.83	-0.0422
6.9	0.1345	6.9	-0.093	6.96	-0.0397	6.84	-0.0434
6.9	0.1345	6.9	-0.0933	6.97	-0.04	6.85	-0.0443
6.9	0.1345	6.9	-0.0933	6.98	-0.0403	6.86	-0.0446
6.9	0.1342	7	-0.0927	6.99	-0.0406	6.87	-0.0465
6.9	0.1345	7	-0.0921	7	-0.0406	6.87	-0.0471
6.9	0.1355	7	-0.0908	7.01	-0.0412	6.88	-0.0477
6.9	0.1355	7	-0.0908	7.02	-0.0409	6.89	-0.0484
6.9	0.1355	7	-0.0905	7.02	-0.0412	6.9	-0.0499
7	0.1355	7	-0.0908	7.02	-0.0149	6.91	-0.0515
7	0.1358	7	-0.0911	7.02	-0.0062	6.92	-0.0524
7	0.1364	7	-0.0905	7.02	-0.0062	6.93	-0.0539
7	0.1367	7	-0.0911	7.02	0.0217	6.93	-0.0549
7	0.1367	7	-0.0902	7.03	0.0341	6.94	-0.0564
7	0.137	7	-0.0902	7.04	0.0341	6.95	-0.0564
7	0.1376	7	-0.0059	7.05	0.0344	6.96	-0.0564
7	0.1376	7	-0.0025	7.06	0.0338	6.97	-0.0574
7	0.1376	7	0.0918	7.06	0.0338	6.98	-0.057
7	0.1376	7.1	0.0958	7.07	0.0344	6.98	-0.057
7	0.1376	7.1	0.0952	7.08	0.0335	6.99	-0.057
7.1	0.1376	7.1	0.0887	7.09	0.0332	7	-0.0564
7.1	0.138	7.1	0.0806	7.1	0.0326	7.01	-0.0564
7.1	0.0155	7.1	0.0716	7.11	0.0326	7.02	-0.057
7.1	0.0081	7.1	0.0651	7.12	0.0326	7.03	-0.0564
7.1	-0.1163	7.1	0.0611	7.12	0.0316	7.03	-0.0567
7.1	-0.1277	7.1	0.057	7.13	0.0319	7.04	-0.0567
7.1	-0.1342	7.1	0.0539	7.14	0.0316	7.05	-0.0564
7.1	-0.1361	7.1	0.0512	7.15	0.0316	7.06	-0.0564
7.1	-0.1376	7.1	0.0499	7.16	0.0316	7.06	-0.0025
7.1	-0.1383	7.1	0.0481	7.17	0.0313	7.07	-0.0022
7.1	-0.1383	7.2	0.0462	7.18	0.0307	7.07	-0.0022
7.1	-0.1383	7.2	0.0456	7.19	0.0307	7.07	0.0552
7.1	-0.1386	7.2	0.0456	7.19	0.0307	7.08	0.0558
7.1	-0.1383	7.2	0.045	7.2	0.0304	7.09	0.0558
7.2	-0.138	7.2	0.0437	7.21	0.0304	7.09	0.0558
7.2	-0.1373	7.2	0.0431	7.22	0.0304	7.1	0.0558
7.2	-0.1358	7.2	0.0428	7.23	0.0307	7.11	0.0539
7.2	-0.137	7.2	0.0419	7.24	0.0298	7.12	0.0527
7.2	-0.1358	7.2	0.0415	7.25	0.0301	7.13	0.0508
7.2	-0.1358	7.2	0.0409	7.25	0.0298	7.14	0.049
7.2	-0.1364	7.2	0.0406	7.26	0.0298	7.14	0.0481
7.2	-0.1361	7.3	0.0403	7.27	0.0298	7.15	0.0468
7.2	-0.1361	7.3	0.0403	7.28	0.0298	7.16	0.0456
7.2	-0.1361	7.3	0.0409	7.29	0.0298	7.17	0.044
7.2	-0.1355	7.3	0.0397	7.3	0.0298	7.18	0.0434
7.2	-0.1355	7.3	0.0403	7.31	0.0295	7.19	0.0425
7.3	-0.1355	7.3	0.0403	7.32	0.0295	7.2	0.0422
7.3	-0.1355	7.3	0.0397	7.32	0.0291	7.2	0.0419
7.3	-0.1352	7.3	0.0397	7.33	0.0298	7.21	0.0409
7.3	-0.1352	7.3	0.0394	7.34	0.0291	7.22	0.0409
7.3	-0.1358	7.3	0.0384	7.35	0.0291	7.23	0.04
7.3	-0.1352	7.3	0.0391	7.36	0.0295	7.24	0.04
7.3	-0.1352	7.3	0.0384	7.37	0.0291	7.25	0.0391
7.3	-0.1345	7.4	0.0384	7.38	0.0298	7.26	0.0391
7.3	-0.1349	7.4	0.0384	7.38	0.0295	7.26	0.0391
7.3	-0.1345	7.4	0.0388	7.39	0.0291	7.27	0.0397
7.3	-0.1349	7.4	0.0388	7.4	0.0291	7.28	0.0391
7.3	-0.1349	7.4	0.0384	7.41	0.0295	7.29	0.0384
7.4	-0.1345	7.4	0.0381	7.42	0.0288	7.3	0.0381
7.4	-0.1342	7.4	0.0384	7.43	0.0288	7.31	0.0384
7.4	-0.1342	7.4	0.0381	7.44	0.0295	7.31	0.0381
7.4	-0.1342	7.4	0.0381	7.44	0.0291	7.32	0.0381
7.4	-0.1333	7.4	0.0381	7.45	0.0291	7.33	0.0384
7.4	-0.1333	7.4	0.0384	7.46	0.0291	7.34	0.0384
7.4	-0.1333	7.4	0.0381	7.47	0.0298	7.35	0.04
7.4	-0.1339	7.5	0.0381	7.48	0.0295	7.36	0.0406
7.4	-0.1339	7.5	0.0381	7.49	0.0288	7.37	0.0409
7.4	-0.1339	7.5	0.0381	7.49	0.0295	7.37	0.0409
7.4	-0.1333	7.5	0.0381	7.5	0.0295	7.38	0.0415
7.4	-0.1333	7.5	0.0381	7.51	0.0288	7.39	0.0422
7.5	-0.1339	7.5	0.0381	7.52	0.0291	7.4	0.0419
7.5	-0.1333	7.5	0.0381	7.53	0.0291	7.41	0.0425
7.5	-0.1333	7.5	0.0381	7.54	0.0291	7.42	0.0422
7.5	-0.1339	7.5	0.0388	7.55	0.0298	7.42	0.0422
7.5	-0.1336	7.5	0.0381	7.55	0.0291	7.43	0.0422
7.5	-0.1333	7.5	0.0388	7.56	0.0295	7.44	0.0422
7.5	-0.1333	7.5	0.0381	7.57	0.0288	7.45	0.0419
7.5	-0.1339	7.6	0.0391	7.58	0.0295	7.46	0.0425
7.5	-0.1333	7.6	0.0384	7.59	0.0295	7.47	0.0422
7.5	-0.1333	7.6	0.0381	7.6	0.0291	7.48	0.0419
7.5	-0.1339	7.6	0.0384	7.61	0.0291	7.48	0.0425
7.6	-0.1339	7.6	0.04	7.61	0.0295	7.49	0.0419
7.6	-0.1339	7.6	0.0394	7.62	0.0295	7.5	0.0422
7.6	-0.1336	7.6	0.04	7.63	0.0295	7.51	0.0425
7.6	-0.1339	7.6	0.0403	7.64	0.0295	7.52	0.0425
7.6	-0.1339	7.6	0.0406	7.65	0.0298	7.53	0.0422
7.6	-0.1339	7.6	0.0403	7.66	0.0298	7.54	0.0425
7.6	-0.1333	7.6	0.0403	7.67	0.0298	7.54	0.0425
7.6	-0.1333	7.7	0.0406	7.67	0.0298	7.55	0.0422
7.6	-0.1339	7.7	0.0412	7.68	0.0301	7.56	0.0425
7.6	-0.1336	7.7	0.0419	7.69	0.0307	7.57	0.0428
7.6	-0.1339	7.7	0.0419	7.7	0.0307	7.58	0.0422
7.6	-0.1333	7.7	0.0431	7.71	0.0307	7.59	0.0428
7.7	-0.1345	7.7	0.0437	7.72	0.0307	7.6	0.0428
7.7	-0.1336	7.7	0.0446	7.73	0.031	7.6	0.0422
7.7	-0.1339	7.7	0.0453	7.74	0.0316	7.61	0.0425
7.7	-0.1345	7.7	0.0456	7.74	0.0316	7.62	0.0428
7.7	-0.1339	7.7	0.0459	7.75	0.0316	7.63	0.0431
7.7	-0.1333	7.7	0.0471	7.76	0.0319	7.64	0.0431
7.7	-0.1339	7.7	0.049	7.77	0.0319	7.65	0.0434
7.7	-0.1342	7.8	0.0502	7.78	0.0322	7.65	0.0431
7.7	-0.1339	7.8	0.0512	7.79	0.0329	7.66	0.0434
7.7	-0.1345	7.8	0.053	7.79	0.0326	7.67	0.0437
7.7	-0.1345	7.8	0.0555	7.8	0.0335	7.68	0.0437
7.7	-0.1349	7.8	0.0577	7.81	0.0335	7.69	0.0443
7.8	-0.1352	7.8	0.0608	7.82	0.0338	7.7	0.0446
7.8	-0.1352	7.8	0.0639	7.83	0.0344	7.71	0.0446
7.8	-0.1355	7.8	0.0676	7.84	0.0341	7.71	0.0446
7.8	-0.1358	7.8	0.0719	7.85	0.0338	7.72	0.0459
7.8	-0.1358	7.8	0.0781	7.86	0.0347	7.73	0.0468
7.8	-0.1361	7.8	0.0849	7.86	0.0344	7.74	0.0468
7.8	-0.1355	7.8	0.0921	7.87	0.035	7.75	0.0474
7.8	-0.1361	7.9	0.0998	7.88	0.0357	7.76	0.0474
7.8	-0.1361	7.9	0.1054	7.89	0.0353	7.77	0.0477
7.8	-0.1361	7.9	0.1079	7.9	0.0363	7.77	0.0484
7.8	-0.1355	7.9	0.1091	7.91	0.0372	7.78	0.0493
7.8	-0.1361	7.9	0.1097	7.92	0.0378	7.79	0.0496
7.9	-0.1355	7.9	0.1097	7.93	0.0388	7.8	0.0505
7.9	-0.1364	7.9	0.1097	7.93	0.04	7.81	0.0512
7.9	-0.1358	7.9	0.1088	7.94	0.0412	7.82	0.0524
7.9	-0.137	7.9	0.1085	7.95	0.0419	7.83	0.0536
7.9	-0.1376	7.9	0.1079	7.96	0.0428	7.83	0.0555
7.9	-0.138	7.9	0.1079	7.97	0.0446	7.84	0.0577
7.9	-0.1373	7.9	0.1079	7.98	0.0471	7.85	0.0601
7.9	-0.138	8	0.1076	7.98	0.0502	7.86	0.0636
7.9	-0.1386	8	0.107	7.99	0.053	7.87	0.0679
7.9	-0.1386	8	0.1066	8	0.057	7.88	0.0735
7.9	-0.1386	8	0.106	8.01	0.0595	7.88	0.0809
7.9	-0.1389	8	0.1057	8.02	0.0623	7.89	0.0908
8	-0.1392	8	0.1051	8.02	0.0632	7.9	0.1004
8	-0.1398	8	0.1045	8.02	0.0632	7.91	0.1054
8	-0.1401	8	0.1039	8.02	-0.0341	7.92	0.1066
8	-0.1404	8	0.1039	8.03	-0.0505	7.93	0.1066
8	-0.1407	8	0.1029	8.04	-0.049	7.93	0.1066
8	-0.1414	8	0.1023	8.05	-0.0462	7.94	0.1063
8	-0.142	8	0.1023	8.06	-0.0446	7.95	0.1063
8	-0.1417	8	-0.1035	8.07	-0.044	7.96	0.1066
8	-0.142	8.1	-0.1097	8.07	-0.0425	7.97	0.106
8	-0.1423	8.1	-0.1079	8.08	-0.0415	7.98	0.1054
8	-0.1429	8.1	-0.0977	8.09	-0.0412	7.99	0.1051
8.1	-0.1432	8.1	-0.0859	8.1	-0.0406	7.99	0.1051
8.1	-0.1435	8.1	-0.0763	8.11	-0.0403	8	0.1051
8.1	-0.1432	8.1	-0.0701	8.12	-0.0394	8.01	0.1045
8.1	-0.1435	8.1	-0.0645	8.13	-0.0388	8.02	0.1039
8.1	-0.0189	8.1	-0.0611	8.14	-0.0388	8.03	0.1035
8.1	-0.0109	8.1	-0.0583	8.14	-0.0375	8.04	0.1032
8.1	0.1163	8.1	-0.0555	8.15	-0.0375	8.04	0.1032
8.1	0.1259	8.1	-0.0546	8.16	-0.0366	8.05	0.1029
8.1	0.1318	8.1	-0.0524	8.17	-0.0366	8.06	0.1023
8.1	0.1339	8.2	-0.0515	8.18	-0.0366	8.07	0.1023
8.1	0.1339	8.2	-0.0496	8.19	-0.0363	8.07	0.0034
8.1	0.1342	8.2	-0.0487	8.2	-0.036	8.08	0.0016
8.1	0.1352	8.2	-0.0487	8.21	-0.0357	8.08	0.0016
8.1	0.1349	8.2	-0.0474	8.21	-0.036	8.08	-0.1029
8.1	0.1339	8.2	-0.0462	8.22	-0.0353	8.09	-0.1026
8.2	0.1339	8.2	-0.0462	8.23	-0.035	8.09	-0.1008
8.2	0.1339	8.2	-0.0453	8.24	-0.0353	8.1	-0.0942
8.2	0.1342	8.2	-0.0453	8.25	-0.035	8.11	-0.0862
8.2	0.1339	8.2	-0.0443	8.26	-0.035	8.12	-0.0781
8.2	0.1336	8.2	-0.0437	8.27	-0.0347	8.13	-0.0704
8.2	0.1333	8.2	-0.0437	8.27	-0.0347	8.14	-0.0636
8.2	0.1333	8.3	-0.0434	8.28	-0.0347	8.15	-0.0605
8.2	0.133	8.3	-0.0431	8.29	-0.0347	8.15	-0.0564
8.2	0.133	8.3	-0.0428	8.3	-0.0341	8.16	-0.0536
8.2	0.133	8.3	-0.0428	8.31	-0.0347	8.17	-0.0518
8.2	0.133	8.3	-0.0422	8.32	-0.0341	8.18	-0.0502
8.2	0.133	8.3	-0.0419	8.33	-0.0344	8.19	-0.0493
8.3	0.1327	8.3	-0.0422	8.34	-0.0335	8.2	-0.0481
8.3	0.133	8.3	-0.0419	8.34	-0.0335	8.2	-0.0465
8.3	0.133	8.3	-0.0422	8.35	-0.0338	8.21	-0.045
8.3	0.1327	8.3	-0.0415	8.36	-0.0338	8.22	-0.0446
8.3	0.1327	8.3	-0.0412	8.37	-0.0338	8.23	-0.0443
8.3	0.133	8.4	-0.0409	8.38	-0.0338	8.24	-0.0437
8.3	0.133	8.4	-0.0409	8.39	-0.0338	8.25	-0.0431
8.3	0.133	8.4	-0.0409	8.4	-0.0332	8.26	-0.0425
8.3	0.133	8.4	-0.0409	8.41	-0.0338	8.26	-0.0425
8.3	0.133	8.4	-0.0406	8.41	-0.0329	8.27	-0.0425
8.3	0.133	8.4	-0.0406	8.42	-0.0329	8.28	-0.0422
8.3	0.1327	8.4	-0.0406	8.43	-0.0332	8.29	-0.0422
8.4	0.133	8.4	-0.0409	8.44	-0.0326	8.3	-0.0419
8.4	0.133	8.4	-0.0409	8.45	-0.0335	8.31	-0.0422
8.4	0.133	8.4	-0.0406	8.46	-0.0326	8.32	-0.0419
8.4	0.133	8.4	-0.0409	8.47	-0.0322	8.32	-0.0419
8.4	0.1327	8.4	-0.0406	8.47	-0.0332	8.33	-0.0412
8.4	0.133	8.5	-0.0406	8.48	-0.0329	8.34	-0.0409
8.4	0.133	8.5	-0.0403	8.49	-0.0322	8.35	-0.0409
8.4	0.133	8.5	-0.0406	8.5	-0.0332	8.36	-0.0409
8.4	0.133	8.5	-0.0406	8.51	-0.0329	8.37	-0.0409
8.4	0.133	8.5	-0.0406	8.52	-0.0322	8.37	-0.0403
8.4	0.133	8.5	-0.0406	8.52	-0.0322	8.38	-0.04
8.5	0.133	8.5	-0.0409	8.53	-0.0322	8.39	-0.04
8.5	0.133	8.5	-0.0409	8.54	-0.0326	8.4	-0.0391
8.5	0.1333	8.5	-0.0409	8.55	-0.0332	8.41	-0.0394
8.5	0.133	8.5	-0.0412	8.56	-0.0329	8.42	-0.0388
8.5	0.1333	8.5	-0.0415	8.57	-0.0329	8.42	-0.0388
8.5	0.133	8.5	-0.0419	8.58	-0.0335	8.43	-0.0388
8.5	0.133	8.6	-0.0419	8.58	-0.0326	8.44	-0.0388
8.5	0.1339	8.6	-0.0422	8.59	-0.0335	8.45	-0.0384
8.5	0.1336	8.6	-0.0422	8.6	-0.0329	8.46	-0.0388
8.5	0.1339	8.6	-0.0425	8.61	-0.0335	8.47	-0.0384
8.5	0.133	8.6	-0.0425	8.62	-0.0332	8.48	-0.0388
8.5	0.1336	8.6	-0.0428	8.63	-0.0326	8.48	-0.0378
8.6	0.1339	8.6	-0.0434	8.64	-0.0329	8.49	-0.0388
8.6	0.1336	8.6	-0.0434	8.64	-0.0329	8.5	-0.0388
8.6	0.1336	8.6	-0.0443	8.65	-0.0335	8.51	-0.0381
8.6	0.1339	8.6	-0.0446	8.66	-0.0341	8.52	-0.0378
8.6	0.1342	8.6	-0.045	8.67	-0.0335	8.53	-0.0384
8.6	0.1342	8.6	-0.0443	8.68	-0.0338	8.54	-0.0381
8.6	0.1342	8.7	-0.045	8.69	-0.0338	8.54	-0.0388
8.6	0.1345	8.7	-0.0456	8.69	-0.0338	8.55	-0.0384
8.6	0.1345	8.7	-0.0456	8.7	-0.0344	8.56	-0.0381
8.6	0.1342	8.7	-0.0468	8.71	-0.0347	8.57	-0.0381
8.6	0.1345	8.7	-0.0481	8.72	-0.0347	8.58	-0.0388
8.6	0.1342	8.7	-0.0481	8.73	-0.0344	8.59	-0.0384
8.7	0.1345	8.7	-0.049	8.74	-0.0347	8.6	-0.0384
8.7	0.1345	8.7	-0.0496	8.75	-0.035	8.6	-0.0384
8.7	0.1342	8.7	-0.0502	8.75	-0.035	8.61	-0.0384
8.7	0.1345	8.7	-0.0518	8.76	-0.0347	8.62	-0.0388
8.7	0.1345	8.7	-0.0524	8.77	-0.0347	8.63	-0.0388
8.7	0.1345	8.7	-0.0539	8.78	-0.0353	8.64	-0.0384
8.7	0.1345	8.8	-0.0546	8.79	-0.0353	8.65	-0.0372
8.7	0.1355	8.8	-0.0558	8.8	-0.0353	8.65	-0.0372
8.7	0.1352	8.8	-0.057	8.81	-0.0357	8.66	-0.0378
8.7	0.1358	8.8	-0.0595	8.82	-0.0357	8.67	-0.0372
8.7	0.1358	8.8	-0.0611	8.82	-0.0353	8.68	-0.0378
8.7	0.1358	8.8	-0.0636	8.83	-0.0353	8.69	-0.0384
8.8	0.1361	8.8	-0.0651	8.84	-0.0357	8.7	-0.0381
8.8	0.1364	8.8	-0.0691	8.85	-0.0357	8.71	-0.0381
8.8	0.1361	8.8	-0.0713	8.86	-0.0357	8.71	-0.0384
8.8	0.1367	8.8	-0.0753	8.87	-0.0366	8.72	-0.0384
8.8	0.1367	8.8	-0.0803	8.88	-0.0363	8.73	-0.0384
8.8	0.1367	8.9	-0.0843	8.88	-0.0366	8.74	-0.0388
8.8	0.1367	8.9	-0.088	8.89	-0.0366	8.75	-0.0391
8.8	0.137	8.9	-0.0911	8.9	-0.0372	8.76	-0.0394
8.8	0.1373	8.9	-0.0927	8.91	-0.0366	8.76	-0.0394
8.8	0.1376	8.9	-0.0939	8.92	-0.0375	8.77	-0.0397
8.8	0.1376	8.9	-0.0946	8.93	-0.0375	8.78	-0.0406
8.8	0.1376	8.9	-0.0942	8.94	-0.0375	8.79	-0.0415
8.9	0.138	8.9	-0.0946	8.95	-0.0381	8.8	-0.0419
8.9	0.1383	8.9	-0.0939	8.95	-0.0391	8.81	-0.0425
8.9	0.1386	8.9	-0.0939	8.96	-0.0394	8.82	-0.0422
8.9	0.1386	8.9	-0.0942	8.97	-0.0391	8.82	-0.0425
8.9	0.1386	8.9	-0.0936	8.98	-0.0391	8.83	-0.0425
8.9	0.1386	9	-0.0927	8.99	-0.0394	8.84	-0.0431
8.9	0.1392	9	-0.093	9	-0.0394	8.85	-0.0446
8.9	0.1392	9	-0.0921	9.01	-0.04	8.86	-0.0443
8.9	0.1392	9	-0.0918	9.01	-0.04	8.87	-0.0459
8.9	0.1386	9	-0.0915	9.02	-0.0403	8.87	-0.0468
8.9	0.1395	9	-0.0911	9.02	-0.0124	8.88	-0.0474
8.9	0.1395	9	-0.0911	9.03	-0.0056	8.89	-0.0481
9	0.1404	9	-0.0911	9.03	-0.0056	8.9	-0.0499
9	0.1404	9	-0.0911	9.03	0.0198	8.91	-0.0508
9	0.1411	9	-0.0908	9.03	0.0341	8.92	-0.0521
9	0.1414	9	-0.0911	9.04	0.0338	8.93	-0.0536
9	0.1417	9	-0.0905	9.05	0.0335	8.93	-0.0549
9	0.1414	9	-0.0078	9.06	0.0329	8.94	-0.0564
9	0.142	9.1	-0.0025	9.07	0.0329	8.95	-0.0567
9	0.1426	9.1	0.0902	9.08	0.0322	8.96	-0.057
9	0.1429	9.1	0.0958	9.09	0.0326	8.97	-0.0567
9	0.1426	9.1	0.0955	9.09	0.0319	8.98	-0.0561
9	0.1432	9.1	0.0902	9.1	0.0316	8.99	-0.0564
9.1	0.1432	9.1	0.0825	9.11	0.0316	8.99	-0.0564
9.1	0.1429	9.1	0.0747	9.12	0.0316	9	-0.0564
9.1	0.1429	9.1	0.0691	9.13	0.0313	9.01	-0.0564
9.1	0.1426	9.1	0.0648	9.14	0.0313	9.02	-0.0564
9.1	0.1426	9.1	0.0605	9.15	0.0307	9.03	-0.0564
9.1	0.0152	9.1	0.0577	9.15	0.031	9.04	-0.0564
9.1	0.0078	9.1	0.0549	9.16	0.0307	9.04	-0.0564
9.1	-0.1212	9.1	0.053	9.17	0.0307	9.05	-0.0564
9.1	-0.1333	9.2	0.0515	9.18	0.0301	9.06	-0.0561
9.1	-0.1389	9.2	0.0502	9.19	0.0304	9.07	-0.0561
9.1	-0.142	9.2	0.049	9.2	0.0301	9.08	-0.0561
9.1	-0.1432	9.2	0.0481	9.21	0.0298	9.08	-0.0028
9.1	-0.1432	9.2	0.0465	9.22	0.0301	9.09	-0.0019
9.1	-0.1435	9.2	0.0456	9.22	0.0298	9.09	-0.0019
9.1	-0.1438	9.2	0.0456	9.23	0.0298	9.09	0.0536
9.2	-0.1435	9.2	0.0456	9.24	0.0298	9.09	0.0549
9.2	-0.1435	9.2	0.0453	9.25	0.0295	9.1	0.0558
9.2	-0.1435	9.2	0.0446	9.26	0.0298	9.11	0.0558
9.2	-0.1432	9.2	0.0443	9.27	0.0291	9.12	0.0549
9.2	-0.1432	9.2	0.0437	9.28	0.0288	9.13	0.0533
9.2	-0.1432	9.3	0.0434	9.28	0.0288	9.14	0.0512
9.2	-0.1432	9.3	0.0428	9.29	0.0295	9.15	0.0508
9.2	-0.1432	9.3	0.0425	9.3	0.0295	9.15	0.0508
9.2	-0.1429	9.3	0.0419	9.31	0.0291	9.16	0.049
9.2	-0.1426	9.3	0.0419	9.32	0.0295	9.17	0.0468
9.2	-0.1426	9.3	0.0409	9.33	0.0288	9.18	0.0465
9.2	-0.1432	9.3	0.0415	9.34	0.0295	9.19	0.0456
9.3	-0.1432	9.3	0.0415	9.34	0.0291	9.2	0.0456
9.3	-0.1426	9.3	0.0412	9.35	0.0291	9.2	0.0446
9.3	-0.1426	9.3	0.04	9.36	0.0298	9.21	0.0437
9.3	-0.1426	9.3	0.0406	9.37	0.0298	9.22	0.0437
9.3	-0.1423	9.3	0.0406	9.38	0.0295	9.23	0.0434
9.3	-0.142	9.4	0.0403	9.39	0.0291	9.24	0.0437
9.3	-0.142	9.4	0.0409	9.4	0.0295	9.25	0.0434
9.3	-0.1417	9.4	0.0403	9.4	0.0291	9.26	0.0431
9.3	-0.1417	9.4	0.0406	9.41	0.0291	9.26	0.0431
9.3	-0.142	9.4	0.0403	9.42	0.0288	9.27	0.0428
9.3	-0.1417	9.4	0.0409	9.43	0.0295	9.28	0.0425
9.3	-0.142	9.4	0.0403	9.44	0.0291	9.29	0.0419
9.4	-0.1414	9.4	0.0403	9.45	0.0288	9.3	0.0422
9.4	-0.1417	9.4	0.0397	9.46	0.0288	9.31	0.0419
9.4	-0.1417	9.4	0.0406	9.46	0.0288	9.31	0.0422
9.4	-0.1423	9.4	0.0397	9.47	0.0288	9.32	0.0425
9.4	-0.1414	9.5	0.0391	9.48	0.0291	9.33	0.0422
9.4	-0.1417	9.5	0.0403	9.49	0.0288	9.34	0.0422
9.4	-0.1423	9.5	0.0409	9.5	0.0288	9.35	0.0419
9.4	-0.142	9.5	0.0409	9.51	0.0288	9.36	0.0419
9.4	-0.1417	9.5	0.0409	9.52	0.0288	9.37	0.0422
9.4	-0.1417	9.5	0.0409	9.52	0.0295	9.37	0.0425
9.4	-0.142	9.5	0.0406	9.53	0.0288	9.38	0.0422
9.5	-0.142	9.5	0.0397	9.54	0.0291	9.39	0.0422
9.5	-0.142	9.5	0.0406	9.55	0.0291	9.4	0.0422
9.5	-0.1417	9.5	0.0409	9.56	0.0288	9.41	0.0422
9.5	-0.1417	9.5	0.0403	9.57	0.0288	9.42	0.0422
9.5	-0.142	9.5	0.04	9.58	0.0288	9.42	0.0425
9.5	-0.142	9.6	0.0403	9.59	0.0285	9.43	0.0419
9.5	-0.142	9.6	0.0406	9.59	0.0288	9.44	0.0419
9.5	-0.142	9.6	0.0409	9.6	0.0288	9.45	0.0422
9.5	-0.142	9.6	0.0406	9.61	0.0288	9.46	0.0425
9.5	-0.142	9.6	0.0406	9.62	0.0288	9.47	0.0422
9.5	-0.142	9.6	0.0415	9.63	0.0291	9.48	0.0419
9.5	-0.1414	9.6	0.0412	9.64	0.0288	9.48	0.0422
9.6	-0.1417	9.6	0.0415	9.65	0.0291	9.49	0.0422
9.6	-0.1417	9.6	0.0419	9.65	0.0298	9.5	0.0425
9.6	-0.142	9.6	0.0419	9.66	0.0291	9.51	0.0425
9.6	-0.142	9.6	0.0428	9.67	0.0295	9.52	0.0437
9.6	-0.1417	9.6	0.0428	9.68	0.0298	9.53	0.0437
9.6	-0.1417	9.7	0.0437	9.69	0.0295	9.54	0.0437
9.6	-0.142	9.7	0.044	9.7	0.0291	9.54	0.044
9.6	-0.1414	9.7	0.0446	9.71	0.0291	9.55	0.0443
9.6	-0.142	9.7	0.045	9.72	0.0298	9.56	0.044
9.6	-0.1417	9.7	0.0456	9.72	0.0298	9.57	0.0456
9.6	-0.1417	9.7	0.0456	9.73	0.0298	9.58	0.0456
9.6	-0.1414	9.7	0.0465	9.74	0.0298	9.59	0.0456
9.7	-0.1423	9.7	0.0465	9.75	0.0304	9.59	0.0456
9.7	-0.142	9.7	0.0474	9.76	0.0307	9.6	0.0456
9.7	-0.142	9.7	0.0487	9.77	0.0307	9.61	0.0456
9.7	-0.1429	9.7	0.0505	9.78	0.031	9.62	0.0462
9.7	-0.1426	9.8	0.0512	9.79	0.0316	9.63	0.0465
9.7	-0.1423	9.8	0.0527	9.79	0.0316	9.64	0.0468
9.7	-0.1423	9.8	0.0552	9.8	0.0322	9.64	0.0471
9.7	-0.1426	9.8	0.0558	9.81	0.0332	9.65	0.0471
9.7	-0.1426	9.8	0.0595	9.82	0.0329	9.66	0.0471
9.7	-0.1426	9.8	0.0623	9.83	0.0338	9.67	0.0484
9.7	-0.1426	9.8	0.0645	9.84	0.0338	9.68	0.0481
9.7	-0.1426	9.8	0.0685	9.85	0.0344	9.69	0.0481
9.8	-0.1429	9.8	0.0741	9.86	0.0344	9.7	0.0481
9.8	-0.1429	9.8	0.0784	9.86	0.0338	9.7	0.0484
9.8	-0.1432	9.8	0.0853	9.87	0.0344	9.71	0.049
9.8	-0.1429	9.8	0.0933	9.88	0.035	9.72	0.0496
9.8	-0.1429	9.9	0.0992	9.89	0.0353	9.73	0.0499
9.8	-0.1432	9.9	0.1026	9.9	0.0357	9.74	0.0496
9.8	-0.1432	9.9	0.1045	9.91	0.0363	9.75	0.0508
9.8	-0.1432	9.9	0.1051	9.92	0.0366	9.76	0.0508
9.8	-0.1435	9.9	0.1054	9.92	0.0375	9.76	0.0512
9.8	-0.1435	9.9	0.1051	9.93	0.0381	9.77	0.0521
9.8	-0.1435	9.9	0.1051	9.94	0.0391	9.78	0.053
9.8	-0.1435	9.9	0.1051	9.95	0.0403	9.79	0.0533
9.9	-0.1435	9.9	0.1045	9.96	0.0419	9.8	0.0539
9.9	-0.1438	9.9	0.1042	9.97	0.0428	9.81	0.0549
9.9	-0.1438	9.9	0.1039	9.97	0.0437	9.81	0.0555
9.9	-0.1442	9.9	0.1032	9.98	0.0465	9.82	0.057
9.9	-0.1442	10	0.1029	9.99	0.0493	9.83	0.058
9.9	-0.1445	10	0.1023	10	0.0524	9.84	0.0601
9.9	-0.1445	10	0.1014	10.01	0.0555	9.85	0.0623
9.9	-0.1445	10	0.1014	10.02	0.0589	9.86	0.0651
9.9	-0.1448	10	0.1008	10.02	0.0611	9.87	0.0688
9.9	-0.1445	10	0.1004	10.03	0.0614	9.87	0.0729
9.9	-0.1445	10	0.1001	10.03	0.0614	9.88	0.0791
10	-0.1448	10	0.1001	10.03	-0.0329	9.89	0.0862
10	-0.1451	10	0.0998	10.03	-0.0496	9.9	0.0958
10	-0.1454	10	0.0989	10.04	-0.0481	9.91	0.1035
10	-0.146	10	0.0986	10.05	-0.0456	9.92	0.107
10	-0.146	10	0.0986	10.06	-0.0446	9.93	0.1088
10	-0.1469	10.1	0.0977	10.07	-0.0431	9.93	0.1085
10	-0.1469	10.1	-0.0961	10.08	-0.0422	9.94	0.1079
10	-0.1469	10.1	-0.1063	10.09	-0.0415	9.95	0.1073
10	-0.1469	10.1	-0.1051	10.09	-0.0409	9.96	0.107
10	-0.1473	10.1	-0.0977	10.1	-0.0406	9.97	0.1066
10	-0.1482	10.1	-0.089	10.11	-0.04	9.98	0.1066
10	-0.1485	10.1	-0.08	10.12	-0.04	9.98	0.1063
10.1	-0.1485	10.1	-0.0732	10.13	-0.0394	9.99	0.1063
10.1	-0.1488	10.1	-0.0685	10.14	-0.0388	10	0.106
10.1	-0.1491	10.1	-0.0642	10.15	-0.0375	10.01	0.1057
10.1	-0.1491	10.1	-0.0614	10.15	-0.0372	10.02	0.1051
10.1	-0.1494	10.1	-0.0589	10.16	-0.0363	10.03	0.1051
10.1	-0.0186	10.1	-0.0561	10.17	-0.0366	10.04	0.1051
10.1	-0.0118	10.2	-0.0549	10.18	-0.0366	10.04	0.1045
10.1	0.1194	10.2	-0.0536	10.19	-0.036	10.05	0.1042
10.1	0.1308	10.2	-0.0524	10.2	-0.0357	10.06	0.1032
10.1	0.1373	10.2	-0.0512	10.21	-0.0357	10.07	0.1032
10.1	0.1395	10.2	-0.0496	10.22	-0.0357	10.08	0.1032
10.1	0.1395	10.2	-0.0499	10.22	-0.0357	10.09	0.1023
10.1	0.1407	10.2	-0.049	10.23	-0.0357	10.09	0.0034
10.1	0.1414	10.2	-0.0484	10.24	-0.036	10.1	0.0016
10.2	0.1414	10.2	-0.0484	10.25	-0.0353	10.1	0.0016
10.2	0.1414	10.2	-0.0471	10.26	-0.0353	10.1	-0.1026
10.2	0.1411	10.2	-0.0468	10.27	-0.035	10.1	-0.1026
10.2	0.1407	10.3	-0.0456	10.27	-0.035	10.11	-0.1008
10.2	0.1404	10.3	-0.0453	10.28	-0.035	10.12	-0.0958
10.2	0.1404	10.3	-0.0456	10.29	-0.0347	10.13	-0.088
10.2	0.1404	10.3	-0.0453	10.3	-0.0347	10.14	-0.0815
10.2	0.1404	10.3	-0.0456	10.31	-0.0341	10.15	-0.0744
10.2	0.1401	10.3	-0.0443	10.32	-0.0341	10.15	-0.0688
10.2	0.1404	10.3	-0.0453	10.33	-0.0341	10.16	-0.0645
10.2	0.1401	10.3	-0.0446	10.33	-0.0341	10.17	-0.0611
10.2	0.1404	10.3	-0.0446	10.34	-0.0341	10.18	-0.0586
10.3	0.1398	10.3	-0.0437	10.35	-0.0338	10.19	-0.0555
10.3	0.1398	10.3	-0.0437	10.36	-0.0332	10.2	-0.053
10.3	0.1395	10.3	-0.0443	10.37	-0.0329	10.2	-0.0518
10.3	0.1395	10.4	-0.0434	10.38	-0.0329	10.21	-0.0505
10.3	0.1395	10.4	-0.0437	10.39	-0.0329	10.22	-0.0496
10.3	0.1395	10.4	-0.0437	10.4	-0.0332	10.23	-0.049
10.3	0.1392	10.4	-0.0434	10.4	-0.0329	10.24	-0.0481
10.3	0.1395	10.4	-0.0431	10.41	-0.0326	10.25	-0.0474
10.3	0.1395	10.4	-0.0431	10.42	-0.0332	10.26	-0.0471
10.3	0.1395	10.4	-0.0425	10.43	-0.0326	10.26	-0.0471
10.3	0.1395	10.4	-0.0428	10.44	-0.0329	10.27	-0.0465
10.3	0.1395	10.4	-0.0428	10.45	-0.0322	10.28	-0.0462
10.4	0.1395	10.4	-0.0425	10.46	-0.0332	10.29	-0.045
10.4	0.1398	10.4	-0.0431	10.47	-0.0326	10.3	-0.0443
10.4	0.1398	10.4	-0.0428	10.47	-0.0322	10.31	-0.0434
10.4	0.1398	10.5	-0.0425	10.48	-0.0326	10.31	-0.0431
10.4	0.1395	10.5	-0.0428	10.49	-0.0329	10.32	-0.0425
10.4	0.1395	10.5	-0.0428	10.5	-0.0329	10.33	-0.0425
10.4	0.1395	10.5	-0.0428	10.51	-0.0329	10.34	-0.0425
10.4	0.1395	10.5	-0.0434	10.52	-0.0326	10.35	-0.0425
10.4	0.1395	10.5	-0.0431	10.53	-0.0329	10.36	-0.0425
10.4	0.1398	10.5	-0.0431	10.53	-0.0329	10.36	-0.0425
10.4	0.1398	10.5	-0.0434	10.54	-0.0326	10.37	-0.0419
10.4	0.1395	10.5	-0.0437	10.55	-0.0326	10.38	-0.0406
10.5	0.1395	10.5	-0.0434	10.56	-0.0322	10.39	-0.04
10.5	0.1395	10.5	-0.044	10.57	-0.0322	10.4	-0.04
10.5	0.1395	10.6	-0.0443	10.58	-0.0329	10.41	-0.0397
10.5	0.1398	10.6	-0.0443	10.59	-0.0326	10.42	-0.0397
10.5	0.1395	10.6	-0.044	10.59	-0.0326	10.42	-0.0397
10.5	0.1398	10.6	-0.0443	10.6	-0.0322	10.43	-0.0394
10.5	0.1398	10.6	-0.045	10.61	-0.0322	10.44	-0.0394
10.5	0.1398	10.6	-0.045	10.62	-0.0329	10.45	-0.0394
10.5	0.1398	10.6	-0.045	10.63	-0.0332	10.46	-0.0394
10.5	0.1395	10.6	-0.0453	10.64	-0.0326	10.47	-0.0394
10.5	0.1398	10.6	-0.0453	10.65	-0.0326	10.47	-0.0388
10.6	0.1395	10.6	-0.0462	10.65	-0.0326	10.48	-0.0388
10.6	0.1401	10.6	-0.0465	10.66	-0.0329	10.49	-0.0394
10.6	0.1398	10.6	-0.0468	10.67	-0.0329	10.5	-0.0381
10.6	0.1398	10.7	-0.0468	10.68	-0.0338	10.51	-0.0388
10.6	0.1404	10.7	-0.0481	10.69	-0.0335	10.52	-0.0381
10.6	0.1398	10.7	-0.0481	10.7	-0.0335	10.52	-0.0384
10.6	0.1395	10.7	-0.0487	10.71	-0.0338	10.53	-0.0384
10.6	0.1389	10.7	-0.0487	10.72	-0.0332	10.54	-0.0381
10.6	0.1395	10.7	-0.0496	10.72	-0.0335	10.55	-0.0378
10.6	0.1392	10.7	-0.0499	10.73	-0.0341	10.56	-0.0378
10.6	0.1389	10.7	-0.0508	10.74	-0.0341	10.57	-0.0372
10.6	0.1389	10.7	-0.0521	10.75	-0.0341	10.58	-0.0378
10.7	0.1395	10.7	-0.0527	10.76	-0.0344	10.58	-0.0378
10.7	0.1395	10.7	-0.0539	10.77	-0.035	10.59	-0.0378
10.7	0.1395	10.7	-0.0549	10.78	-0.0344	10.6	-0.0388
10.7	0.1392	10.8	-0.0555	10.79	-0.0347	10.61	-0.0384
10.7	0.1395	10.8	-0.0567	10.79	-0.0353	10.62	-0.0384
10.7	0.1395	10.8	-0.0589	10.8	-0.035	10.63	-0.0381
10.7	0.1395	10.8	-0.0608	10.81	-0.0353	10.64	-0.0384
10.7	0.1395	10.8	-0.0629	10.82	-0.035	10.64	-0.0391
10.7	0.1398	10.8	-0.0651	10.83	-0.0353	10.65	-0.0391
10.7	0.1401	10.8	-0.0673	10.84	-0.0357	10.66	-0.0391
10.7	0.1401	10.8	-0.0704	10.85	-0.0353	10.67	-0.0394
10.7	0.1404	10.8	-0.0735	10.86	-0.0357	10.68	-0.0394
10.8	0.1404	10.8	-0.0781	10.86	-0.036	10.69	-0.0394
10.8	0.1404	10.8	-0.0818	10.87	-0.0357	10.7	-0.0391
10.8	0.1404	10.8	-0.0853	10.88	-0.0357	10.7	-0.0397
10.8	0.1404	10.9	-0.0893	10.89	-0.036	10.71	-0.04
10.8	0.1414	10.9	-0.0918	10.9	-0.0363	10.72	-0.0403
10.8	0.1411	10.9	-0.0933	10.91	-0.0366	10.73	-0.0409
10.8	0.1414	10.9	-0.0946	10.91	-0.0363	10.74	-0.0412
10.8	0.1414	10.9	-0.0955	10.92	-0.0366	10.75	-0.0415
10.8	0.1414	10.9	-0.0946	10.93	-0.0366	10.75	-0.0415
10.8	0.1414	10.9	-0.0946	10.94	-0.0363	10.76	-0.0422
10.8	0.1414	10.9	-0.0942	10.95	-0.0372	10.77	-0.0422
10.8	0.1417	10.9	-0.0939	10.96	-0.0372	10.78	-0.0425
10.9	0.1417	10.9	-0.0927	10.97	-0.0375	10.79	-0.0425
10.9	0.1423	10.9	-0.0927	10.97	-0.0378	10.8	-0.0425
10.9	0.1423	10.9	-0.0924	10.98	-0.0384	10.81	-0.0422
10.9	0.1423	11	-0.0924	10.99	-0.0381	10.81	-0.0428
10.9	0.1423	11	-0.0918	11	-0.0384	10.82	-0.044
10.9	0.1426	11	-0.0915	11.01	-0.0388	10.83	-0.0443
10.9	0.1426	11	-0.0908	11.02	-0.0394	10.84	-0.0443
10.9	0.1429	11	-0.0911	11.03	-0.0391	10.85	-0.0446
10.9	0.1426	11	-0.0911	11.03	-0.0397	10.86	-0.0462
10.9	0.1432	11	-0.0905	11.03	-0.0146	10.87	-0.0471
10.9	0.1432	11	-0.0911	11.03	-0.0056	10.87	-0.0474
10.9	0.1432	11	-0.0908	11.03	-0.0056	10.88	-0.0481
11	0.1435	11	-0.0905	11.03	0.0192	10.89	-0.049
11	0.1442	11	-0.0905	11.04	0.0329	10.9	-0.0502
11	0.1435	11.1	-0.0902	11.05	0.0335	10.91	-0.0518
11	0.1438	11.1	-0.0902	11.05	0.0329	10.92	-0.0527
11	0.1438	11.1	-0.0071	11.06	0.0319	10.93	-0.0549
11	0.1445	11.1	-0.0028	11.07	0.0316	10.93	-0.0564
11	0.1448	11.1	0.0896	11.08	0.0316	10.94	-0.0574
11	0.1451	11.1	0.0958	11.09	0.0316	10.95	-0.0586
11	0.1454	11.1	0.0955	11.1	0.0313	10.96	-0.0598
11	0.1454	11.1	0.0905	11.11	0.0313	10.97	-0.0605
11	0.146	11.1	0.0837	11.11	0.0307	10.98	-0.0608
11.1	0.146	11.1	0.0766	11.12	0.0307	10.98	-0.0617
11.1	0.146	11.1	0.071	11.13	0.0307	10.99	-0.0614
11.1	0.146	11.1	0.0663	11.14	0.0301	11	-0.0614
11.1	0.146	11.1	0.0629	11.15	0.0298	11.01	-0.0614
11.1	0.146	11.1	0.0605	11.16	0.0298	11.02	-0.0614
11.1	0.1463	11.1	0.058	11.17	0.0298	11.03	-0.0608
11.1	0.146	11.2	0.0555	11.18	0.0298	11.04	-0.0614
11.1	0.0164	11.2	0.0543	11.18	0.0298	11.04	-0.0614
11.1	0.0084	11.2	0.0527	11.19	0.0295	11.05	-0.0611
11.1	-0.1252	11.2	0.0518	11.2	0.0298	11.06	-0.0608
11.1	-0.1361	11.2	0.0505	11.21	0.0295	11.07	-0.0611
11.1	-0.142	11.2	0.0499	11.22	0.0288	11.08	-0.0608
11.1	-0.1448	11.2	0.0487	11.23	0.0298	11.09	-0.0605
11.1	-0.1457	11.2	0.0474	11.24	0.0288	11.09	-0.0598
11.1	-0.1469	11.2	0.0471	11.25	0.0298	11.1	-0.0605
11.2	-0.1469	11.2	0.0459	11.25	0.0295	11.1	-0.0028
11.2	-0.1466	11.2	0.0459	11.26	0.0295	11.1	-0.0022
11.2	-0.1466	11.2	0.0456	11.27	0.0288	11.1	-0.0022
11.2	-0.1469	11.3	0.0456	11.28	0.0288	11.1	0.058
11.2	-0.1463	11.3	0.0453	11.29	0.0295	11.11	0.0598
11.2	-0.1457	11.3	0.0446	11.3	0.0288	11.12	0.0605
11.2	-0.1457	11.3	0.0446	11.31	0.0288	11.13	0.0595
11.2	-0.146	11.3	0.0446	11.31	0.0288	11.14	0.0586
11.2	-0.1457	11.3	0.0437	11.32	0.0288	11.15	0.0577
11.2	-0.1457	11.3	0.0437	11.33	0.0288	11.15	0.0558
11.2	-0.1457	11.3	0.0434	11.34	0.0288	11.16	0.0536
11.2	-0.1454	11.3	0.0428	11.35	0.0288	11.17	0.0515
11.3	-0.1454	11.3	0.0428	11.36	0.0291	11.18	0.0508
11.3	-0.1451	11.3	0.0428	11.37	0.0288	11.19	0.0484
11.3	-0.1454	11.3	0.0428	11.37	0.0288	11.2	0.0468
11.3	-0.1451	11.4	0.0428	11.38	0.0288	11.21	0.0462
11.3	-0.1451	11.4	0.0422	11.39	0.0288	11.21	0.045
11.3	-0.1451	11.4	0.0419	11.4	0.0288	11.22	0.0446
11.3	-0.1445	11.4	0.0419	11.41	0.0288	11.23	0.0446
11.3	-0.1445	11.4	0.0419	11.42	0.0288	11.24	0.044
11.3	-0.1445	11.4	0.0419	11.43	0.0288	11.25	0.0437
11.3	-0.1442	11.4	0.0419	11.43	0.0288	11.26	0.0434
11.3	-0.1448	11.4	0.0419	11.44	0.0288	11.27	0.0428
11.3	-0.1442	11.4	0.0419	11.45	0.0288	11.27	0.0428
11.4	-0.1442	11.4	0.0419	11.46	0.0288	11.28	0.0428
11.4	-0.1445	11.4	0.0419	11.47	0.0288	11.29	0.0425
11.4	-0.1438	11.5	0.0415	11.48	0.0288	11.3	0.0419
11.4	-0.1442	11.5	0.0415	11.49	0.0288	11.31	0.0422
11.4	-0.1438	11.5	0.0415	11.5	0.0288	11.32	0.0422
11.4	-0.1438	11.5	0.0419	11.5	0.0288	11.32	0.0419
11.4	-0.1438	11.5	0.0419	11.51	0.0288	11.33	0.0419
11.4	-0.1442	11.5	0.0419	11.52	0.0288	11.34	0.0419
11.4	-0.1442	11.5	0.0419	11.53	0.0288	11.35	0.0419
11.4	-0.1438	11.5	0.0419	11.54	0.0288	11.36	0.0415
11.4	-0.1438	11.5	0.0419	11.55	0.0291	11.37	0.0415
11.5	-0.1438	11.5	0.0419	11.55	0.0288	11.38	0.0412
11.5	-0.1438	11.5	0.0419	11.56	0.0291	11.38	0.0409
11.5	-0.1438	11.5	0.0425	11.57	0.0288	11.39	0.0415
11.5	-0.1438	11.6	0.0425	11.58	0.0291	11.4	0.0412
11.5	-0.1438	11.6	0.0428	11.59	0.0291	11.41	0.0409
11.5	-0.1438	11.6	0.0428	11.6	0.0295	11.42	0.0409
11.5	-0.1438	11.6	0.0428	11.61	0.0298	11.43	0.0412
11.5	-0.1438	11.6	0.0431	11.61	0.0295	11.44	0.0409
11.5	-0.1438	11.6	0.0434	11.62	0.0291	11.44	0.0415
11.5	-0.1438	11.6	0.0437	11.63	0.0291	11.45	0.0415
11.5	-0.1435	11.6	0.044	11.64	0.0291	11.46	0.0415
11.5	-0.1438	11.6	0.0443	11.65	0.0291	11.47	0.0419
11.6	-0.1438	11.6	0.0443	11.66	0.0295	11.48	0.0419
11.6	-0.1438	11.6	0.0453	11.67	0.0298	11.49	0.0419
11.6	-0.1438	11.6	0.0456	11.68	0.0298	11.5	0.0422
11.6	-0.1438	11.7	0.0456	11.68	0.0298	11.5	0.0425
11.6	-0.1438	11.7	0.0456	11.69	0.0298	11.51	0.0428
11.6	-0.1435	11.7	0.0459	11.7	0.0298	11.52	0.0428
11.6	-0.1435	11.7	0.0459	11.71	0.0298	11.53	0.0428
11.6	-0.1435	11.7	0.0462	11.72	0.0307	11.54	0.0453
11.6	-0.1435	11.7	0.0474	11.73	0.0301	11.55	0.0462
11.6	-0.1438	11.7	0.0487	11.74	0.0307	11.55	0.0456
11.6	-0.1438	11.7	0.0487	11.74	0.0307	11.56	0.0459
11.6	-0.1438	11.7	0.0502	11.75	0.0307	11.57	0.0474
11.7	-0.1438	11.7	0.0512	11.76	0.0316	11.58	0.049
11.7	-0.1442	11.7	0.0524	11.77	0.0316	11.59	0.049
11.7	-0.1438	11.7	0.0536	11.78	0.0316	11.6	0.049
11.7	-0.1438	11.8	0.0546	11.79	0.0316	11.6	0.0496
11.7	-0.1438	11.8	0.0558	11.8	0.0322	11.61	0.0496
11.7	-0.1442	11.8	0.0586	11.8	0.0332	11.62	0.0499
11.7	-0.1442	11.8	0.0611	11.81	0.0329	11.63	0.0499
11.7	-0.1442	11.8	0.0632	11.82	0.0335	11.64	0.0496
11.7	-0.1442	11.8	0.067	11.83	0.0335	11.65	0.0499
11.7	-0.1442	11.8	0.071	11.84	0.0341	11.66	0.0505
11.7	-0.1442	11.8	0.0763	11.85	0.0344	11.66	0.0512
11.7	-0.1438	11.8	0.0818	11.86	0.0344	11.67	0.0508
11.8	-0.1445	11.8	0.0887	11.87	0.0341	11.68	0.0505
11.8	-0.1445	11.8	0.0955	11.87	0.0344	11.69	0.0505
11.8	-0.1445	11.8	0.0992	11.88	0.0347	11.7	0.0518
11.8	-0.1445	11.9	0.1004	11.89	0.0353	11.71	0.0518
11.8	-0.1448	11.9	0.1014	11.9	0.0353	11.71	0.0521
11.8	-0.1448	11.9	0.1014	11.91	0.036	11.72	0.0527
11.8	-0.1451	11.9	0.1014	11.92	0.0363	11.73	0.053
11.8	-0.1448	11.9	0.1014	11.93	0.0372	11.74	0.053
11.8	-0.1448	11.9	0.1008	11.94	0.0381	11.75	0.0536
11.8	-0.1448	11.9	0.1008	11.94	0.0391	11.76	0.0539
11.8	-0.1451	11.9	0.1011	11.95	0.0406	11.76	0.0549
11.8	-0.1451	11.9	0.1001	11.96	0.0419	11.77	0.0555
11.9	-0.1454	11.9	0.1001	11.97	0.0425	11.78	0.0558
11.9	-0.1454	11.9	0.0995	11.98	0.0434	11.79	0.0561
11.9	-0.1457	12	0.0989	11.99	0.0456	11.8	0.0574
11.9	-0.1457	12	0.0986	12	0.0484	11.81	0.0577
11.9	-0.1457	12	0.0986	12	0.0512	11.81	0.0583
11.9	-0.146	12	0.0983	12.01	0.0539	11.82	0.0601
11.9	-0.1457	12	0.098	12.02	0.0574	11.83	0.0614
11.9	-0.1463	12	0.0973	12.03	0.0586	11.84	0.0623
11.9	-0.146	12	0.0967	12.03	0.0586	11.85	0.0642
11.9	-0.1463	12	0.0967	12.03	-0.0329	11.86	0.067
11.9	-0.1469	12	0.0967	12.04	-0.0471	11.87	0.0688
12	-0.1469	12	0.0961	12.05	-0.0462	11.87	0.0725
12	-0.1476	12	0.0967	12.05	-0.0446	11.88	0.0772
12	-0.1476	12	0.0961	12.06	-0.044	11.89	0.0828
12	-0.1476	12.1	0.0958	12.07	-0.0425	11.9	0.0911
12	-0.1476	12.1	0.0958	12.08	-0.0419	11.91	0.0995
12	-0.1479	12.1	-0.0899	12.09	-0.0409	11.92	0.1063
12	-0.1485	12.1	-0.1026	12.1	-0.0406	11.93	0.1097
12	-0.1488	12.1	-0.1026	12.11	-0.04	11.93	0.1101
12	-0.1491	12.1	-0.0983	12.12	-0.0391	11.94	0.1104
12	-0.1491	12.1	-0.0911	12.13	-0.0394	11.95	0.1094
12	-0.1491	12.1	-0.0822	12.13	-0.0391	11.96	0.1088
12	-0.1494	12.1	-0.076	12.14	-0.0381	11.97	0.1085
12.1	-0.1497	12.1	-0.0713	12.15	-0.0366	11.98	0.1079
12.1	-0.15	12.1	-0.0673	12.16	-0.0366	11.98	0.1073
12.1	-0.15	12.1	-0.0639	12.17	-0.0363	11.99	0.1066
12.1	-0.1504	12.1	-0.062	12.18	-0.0363	12	0.1066
12.1	-0.151	12.2	-0.0598	12.19	-0.0363	12.01	0.1063
12.1	-0.151	12.2	-0.0577	12.2	-0.036	12.02	0.1063
12.1	-0.151	12.2	-0.0558	12.2	-0.0357	12.03	0.1066
12.1	-0.0189	12.2	-0.0549	12.21	-0.0357	12.03	0.1063
12.1	-0.0118	12.2	-0.0546	12.22	-0.0353	12.04	0.1057
12.1	0.1206	12.2	-0.0533	12.23	-0.0353	12.05	0.1054
12.1	0.1311	12.2	-0.0524	12.24	-0.035	12.06	0.1051
12.1	0.1373	12.2	-0.0515	12.25	-0.035	12.07	0.1048
12.1	0.1401	12.2	-0.0512	12.26	-0.035	12.08	0.1051
12.1	0.1414	12.2	-0.0502	12.26	-0.0347	12.09	0.1042
12.2	0.1423	12.2	-0.0493	12.27	-0.0344	12.09	0.1035
12.2	0.1426	12.2	-0.0496	12.28	-0.0347	12.1	0.1032
12.2	0.1423	12.3	-0.0493	12.29	-0.0344	12.1	0.1032
12.2	0.1426	12.3	-0.0487	12.3	-0.0341	12.1	0.0034
12.2	0.1426	12.3	-0.0484	12.31	-0.0341	12.11	0.0016
12.2	0.1423	12.3	-0.0481	12.32	-0.0341	12.11	0.0016
12.2	0.1423	12.3	-0.0474	12.33	-0.0341	12.11	-0.102
12.2	0.1423	12.3	-0.0471	12.33	-0.0338	12.12	-0.1039
12.2	0.1423	12.3	-0.0471	12.34	-0.0338	12.13	-0.102
12.2	0.142	12.3	-0.0459	12.35	-0.0335	12.14	-0.097
12.2	0.1417	12.3	-0.0462	12.36	-0.0338	12.15	-0.0896
12.2	0.1417	12.3	-0.0456	12.37	-0.0335	12.15	-0.084
12.3	0.1417	12.3	-0.0459	12.38	-0.0335	12.16	-0.0781
12.3	0.1417	12.4	-0.0456	12.38	-0.0329	12.17	-0.0719
12.3	0.1414	12.4	-0.0456	12.39	-0.0332	12.18	-0.0679
12.3	0.1414	12.4	-0.0453	12.4	-0.0332	12.19	-0.0629
12.3	0.1414	12.4	-0.0453	12.41	-0.0332	12.2	-0.0598
12.3	0.1414	12.4	-0.0453	12.42	-0.0329	12.2	-0.058
12.3	0.1404	12.4	-0.0453	12.43	-0.0329	12.21	-0.0561
12.3	0.1404	12.4	-0.0456	12.43	-0.0329	12.22	-0.0549
12.3	0.1407	12.4	-0.045	12.44	-0.0319	12.23	-0.053
12.3	0.1407	12.4	-0.0456	12.45	-0.0329	12.24	-0.0518
12.3	0.1404	12.4	-0.0456	12.46	-0.0329	12.25	-0.0508
12.3	0.1404	12.4	-0.0446	12.47	-0.0322	12.26	-0.0481
12.4	0.1404	12.4	-0.045	12.48	-0.0322	12.26	-0.0474
12.4	0.1404	12.5	-0.0453	12.49	-0.0329	12.27	-0.0471
12.4	0.1404	12.5	-0.0453	12.49	-0.0319	12.28	-0.0456
12.4	0.1404	12.5	-0.0443	12.5	-0.0326	12.29	-0.0462
12.4	0.1404	12.5	-0.045	12.51	-0.0322	12.3	-0.0446
12.4	0.1404	12.5	-0.0453	12.52	-0.0322	12.31	-0.0446
12.4	0.1404	12.5	-0.0446	12.53	-0.0326	12.32	-0.0443
12.4	0.1404	12.5	-0.045	12.54	-0.0322	12.32	-0.0437
12.4	0.1404	12.5	-0.0453	12.55	-0.0326	12.33	-0.0428
12.4	0.1404	12.5	-0.0453	12.55	-0.0319	12.34	-0.0428
12.4	0.1404	12.5	-0.0456	12.56	-0.0329	12.35	-0.0425
12.4	0.1404	12.5	-0.0456	12.57	-0.0319	12.36	-0.0425
12.5	0.1404	12.5	-0.0453	12.58	-0.0319	12.37	-0.0425
12.5	0.1404	12.6	-0.0462	12.59	-0.0319	12.37	-0.0425
12.5	0.1404	12.6	-0.0459	12.6	-0.0322	12.38	-0.0425
12.5	0.1404	12.6	-0.0456	12.61	-0.0326	12.39	-0.0422
12.5	0.1404	12.6	-0.0453	12.62	-0.0329	12.4	-0.0422
12.5	0.1404	12.6	-0.0465	12.62	-0.0322	12.41	-0.0422
12.5	0.1404	12.6	-0.0465	12.63	-0.0322	12.42	-0.0419
12.5	0.1404	12.6	-0.0468	12.64	-0.0329	12.43	-0.0419
12.5	0.1404	12.6	-0.0471	12.65	-0.0332	12.43	-0.0419
12.5	0.1404	12.6	-0.0481	12.66	-0.0322	12.44	-0.0419
12.5	0.1404	12.6	-0.0481	12.67	-0.0332	12.45	-0.0419
12.6	0.1404	12.6	-0.0487	12.68	-0.0332	12.46	-0.0419
12.6	0.1404	12.6	-0.0487	12.68	-0.0329	12.47	-0.0419
12.6	0.1404	12.7	-0.0493	12.69	-0.0322	12.48	-0.0415
12.6	0.1404	12.7	-0.0493	12.7	-0.0335	12.49	-0.0419
12.6	0.1404	12.7	-0.0496	12.71	-0.0338	12.49	-0.0412
12.6	0.1404	12.7	-0.0496	12.72	-0.0335	12.5	-0.0409
12.6	0.1407	12.7	-0.0512	12.73	-0.0338	12.51	-0.0409
12.6	0.1407	12.7	-0.0521	12.74	-0.0335	12.52	-0.0409
12.6	0.1407	12.7	-0.0524	12.74	-0.0341	12.53	-0.0409
12.6	0.1411	12.7	-0.0536	12.75	-0.0341	12.54	-0.0409
12.6	0.1404	12.7	-0.0543	12.76	-0.0335	12.55	-0.0406
12.6	0.1392	12.7	-0.0549	12.77	-0.0344	12.55	-0.0409
12.7	0.1392	12.7	-0.0558	12.78	-0.0341	12.56	-0.04
12.7	0.1392	12.8	-0.0567	12.79	-0.0344	12.57	-0.0403
12.7	0.1392	12.8	-0.0589	12.8	-0.0341	12.58	-0.0406
12.7	0.1395	12.8	-0.0601	12.81	-0.0344	12.59	-0.0409
12.7	0.1389	12.8	-0.0623	12.81	-0.035	12.6	-0.0409
12.7	0.1395	12.8	-0.0639	12.82	-0.035	12.6	-0.0409
12.7	0.1395	12.8	-0.066	12.83	-0.035	12.61	-0.0412
12.7	0.1395	12.8	-0.0691	12.84	-0.0347	12.62	-0.0412
12.7	0.1398	12.8	-0.0713	12.85	-0.0353	12.63	-0.0415
12.7	0.1398	12.8	-0.075	12.86	-0.035	12.64	-0.0415
12.7	0.1398	12.8	-0.0791	12.87	-0.035	12.65	-0.0419
12.7	0.1395	12.8	-0.0825	12.87	-0.0353	12.66	-0.0419
12.8	0.1404	12.8	-0.0859	12.88	-0.0353	12.66	-0.0422
12.8	0.1404	12.9	-0.0899	12.89	-0.0357	12.67	-0.0422
12.8	0.1404	12.9	-0.0927	12.9	-0.0357	12.68	-0.0419
12.8	0.1404	12.9	-0.0942	12.91	-0.0357	12.69	-0.0422
12.8	0.1404	12.9	-0.0955	12.92	-0.036	12.7	-0.0425
12.8	0.1411	12.9	-0.0958	12.93	-0.0363	12.71	-0.0425
12.8	0.1411	12.9	-0.0946	12.94	-0.0363	12.71	-0.0425
12.8	0.1414	12.9	-0.0946	12.94	-0.0363	12.72	-0.0425
12.8	0.1414	12.9	-0.0939	12.95	-0.0366	12.73	-0.0425
12.8	0.1414	12.9	-0.0942	12.96	-0.0366	12.74	-0.0425
12.8	0.1414	12.9	-0.0939	12.97	-0.0366	12.75	-0.0425
12.8	0.1414	12.9	-0.093	12.98	-0.0366	12.76	-0.0425
12.9	0.1414	12.9	-0.0927	12.99	-0.0366	12.77	-0.0431
12.9	0.142	13	-0.0924	13	-0.0378	12.77	-0.0434
12.9	0.1423	13	-0.0918	13	-0.0381	12.78	-0.0443
12.9	0.142	13	-0.0915	13.01	-0.0388	12.79	-0.0446
12.9	0.1423	13	-0.0908	13.02	-0.0391	12.8	-0.0446
12.9	0.1423	13	-0.0911	13.03	-0.0391	12.81	-0.0446
12.9	0.1426	13	-0.0911	13.03	-0.0127	12.82	-0.0459
12.9	0.1426	13	-0.0911	13.03	-0.0053	12.82	-0.0459
12.9	0.1423	13	-0.0911	13.03	-0.0053	12.83	-0.0468
12.9	0.1429	13	-0.0911	13.03	0.0186	12.84	-0.0468
12.9	0.1432	13	-0.0905	13.04	0.0322	12.85	-0.0471
13	0.1432	13	-0.0908	13.05	0.0319	12.86	-0.0477
13	0.1429	13	-0.0902	13.06	0.0316	12.87	-0.0477
13	0.1432	13.1	-0.0899	13.07	0.0313	12.87	-0.0487
13	0.1432	13.1	-0.0899	13.08	0.0313	12.88	-0.0496
13	0.1432	13.1	-0.0074	13.08	0.031	12.89	-0.0502
13	0.1435	13.1	-0.0025	13.09	0.031	12.9	-0.0524
13	0.1435	13.1	0.0887	13.1	0.0307	12.91	-0.053
13	0.1445	13.1	0.0949	13.11	0.0304	12.92	-0.0558
13	0.1445	13.1	0.0958	13.12	0.0304	12.93	-0.0564
13	0.1445	13.1	0.0908	13.13	0.0298	12.93	-0.0583
13	0.1442	13.1	0.0849	13.14	0.0291	12.94	-0.0598
13	0.1454	13.1	0.0791	13.14	0.0288	12.95	-0.0614
13.1	0.1451	13.1	0.0735	13.15	0.0295	12.96	-0.0626
13.1	0.1457	13.1	0.0691	13.16	0.0291	12.97	-0.0632
13.1	0.146	13.1	0.0651	13.17	0.0298	12.98	-0.0632
13.1	0.146	13.1	0.0632	13.18	0.0295	12.98	-0.0626
13.1	0.146	13.2	0.0605	13.19	0.0291	12.99	-0.0626
13.1	0.146	13.2	0.0583	13.2	0.0291	13	-0.0632
13.1	0.1466	13.2	0.0561	13.21	0.0288	13.01	-0.0626
13.1	0.1469	13.2	0.0552	13.21	0.0288	13.02	-0.0626
13.1	0.1466	13.2	0.0539	13.22	0.0288	13.03	-0.0632
13.1	0.0171	13.2	0.0524	13.23	0.0288	13.04	-0.0626
13.1	0.0087	13.2	0.0512	13.24	0.0288	13.04	-0.0629
13.1	-0.1231	13.2	0.0508	13.25	0.0282	13.05	-0.0629
13.1	-0.1355	13.2	0.0502	13.26	0.0285	13.06	-0.0629
13.1	-0.1417	13.2	0.0487	13.27	0.0282	13.07	-0.0623
13.1	-0.1438	13.2	0.0477	13.27	0.0285	13.08	-0.0617
13.2	-0.1451	13.2	0.0477	13.28	0.0285	13.09	-0.062
13.2	-0.1466	13.3	0.0474	13.29	0.0285	13.1	-0.0614
13.2	-0.1466	13.3	0.0465	13.3	0.0282	13.1	-0.0614
13.2	-0.1469	13.3	0.0459	13.31	0.0285	13.11	-0.0614
13.2	-0.1469	13.3	0.0459	13.32	0.0285	13.11	-0.0034
13.2	-0.1473	13.3	0.0456	13.33	0.0282	13.12	-0.0022
13.2	-0.1466	13.3	0.0456	13.34	0.0279	13.12	-0.0022
13.2	-0.1466	13.3	0.0456	13.35	0.0279	13.12	0.0586
13.2	-0.1463	13.3	0.0456	13.35	0.0282	13.13	0.0611
13.2	-0.1463	13.3	0.0456	13.36	0.0285	13.14	0.0614
13.2	-0.1457	13.3	0.045	13.37	0.0282	13.15	0.0605
13.2	-0.1463	13.3	0.045	13.38	0.0282	13.16	0.0592
13.3	-0.146	13.3	0.0446	13.39	0.0279	13.16	0.0583
13.3	-0.1457	13.4	0.0446	13.4	0.0282	13.17	0.0558
13.3	-0.1454	13.4	0.0443	13.4	0.0279	13.18	0.0539
13.3	-0.1454	13.4	0.044	13.41	0.0279	13.19	0.0524
13.3	-0.1451	13.4	0.044	13.42	0.0279	13.2	0.0505
13.3	-0.1451	13.4	0.0437	13.43	0.0282	13.21	0.049
13.3	-0.1454	13.4	0.0437	13.44	0.0279	13.22	0.0468
13.3	-0.1448	13.4	0.0437	13.45	0.0282	13.22	0.0459
13.3	-0.1448	13.4	0.0437	13.46	0.0279	13.23	0.0456
13.3	-0.1448	13.4	0.0437	13.47	0.0282	13.24	0.0446
13.3	-0.1445	13.4	0.0437	13.47	0.0279	13.25	0.0446
13.4	-0.1445	13.4	0.0437	13.48	0.0282	13.26	0.0437
13.4	-0.1445	13.5	0.0437	13.49	0.0282	13.27	0.0437
13.4	-0.1445	13.5	0.0437	13.5	0.0282	13.27	0.0425
13.4	-0.1445	13.5	0.0437	13.51	0.0279	13.28	0.0422
13.4	-0.1445	13.5	0.0437	13.52	0.0282	13.29	0.0419
13.4	-0.1445	13.5	0.0434	13.53	0.0285	13.3	0.0419
13.4	-0.1445	13.5	0.0437	13.53	0.0285	13.31	0.0415
13.4	-0.1445	13.5	0.0437	13.54	0.0288	13.32	0.0415
13.4	-0.1445	13.5	0.0437	13.55	0.0282	13.33	0.0415
13.4	-0.1445	13.5	0.0437	13.56	0.0282	13.33	0.0409
13.4	-0.1442	13.5	0.0437	13.57	0.0282	13.34	0.0419
13.4	-0.1445	13.5	0.044	13.58	0.0282	13.35	0.0419
13.5	-0.1445	13.5	0.0437	13.58	0.0285	13.36	0.0422
13.5	-0.1445	13.6	0.0437	13.59	0.0285	13.37	0.0419
13.5	-0.1442	13.6	0.0443	13.6	0.0288	13.38	0.0419
13.5	-0.1442	13.6	0.0446	13.61	0.0288	13.38	0.0419
13.5	-0.1438	13.6	0.0446	13.62	0.0288	13.39	0.0419
13.5	-0.1445	13.6	0.0453	13.63	0.0288	13.4	0.0419
13.5	-0.1442	13.6	0.0453	13.64	0.0288	13.41	0.0415
13.5	-0.1438	13.6	0.0456	13.64	0.0298	13.42	0.0412
13.5	-0.1442	13.6	0.0456	13.65	0.0295	13.43	0.0415
13.5	-0.1442	13.6	0.0456	13.66	0.0291	13.43	0.0409
13.5	-0.1445	13.6	0.0456	13.67	0.0295	13.44	0.0409
13.5	-0.1438	13.6	0.0456	13.68	0.0291	13.45	0.0409
13.6	-0.1445	13.6	0.0456	13.69	0.0298	13.46	0.0412
13.6	-0.1442	13.7	0.0456	13.7	0.0295	13.47	0.0409
13.6	-0.1445	13.7	0.0459	13.7	0.0291	13.48	0.0412
13.6	-0.1442	13.7	0.0474	13.71	0.0295	13.48	0.0412
13.6	-0.1442	13.7	0.0474	13.72	0.0298	13.49	0.0412
13.6	-0.1445	13.7	0.049	13.73	0.0298	13.5	0.0409
13.6	-0.1442	13.7	0.0493	13.74	0.0298	13.51	0.0409
13.6	-0.1445	13.7	0.0499	13.75	0.0301	13.52	0.0409
13.6	-0.1445	13.7	0.0508	13.76	0.0307	13.53	0.0409
13.6	-0.1445	13.7	0.0518	13.77	0.0307	13.54	0.0409
13.6	-0.1445	13.7	0.0524	13.77	0.0307	13.54	0.0409
13.6	-0.1445	13.7	0.0539	13.78	0.0307	13.55	0.0412
13.7	-0.1445	13.8	0.0555	13.79	0.031	13.56	0.0415
13.7	-0.1445	13.8	0.0567	13.8	0.0316	13.57	0.0419
13.7	-0.1448	13.8	0.0595	13.81	0.0316	13.58	0.0419
13.7	-0.1445	13.8	0.0614	13.82	0.0322	13.59	0.0419
13.7	-0.1451	13.8	0.0636	13.83	0.0329	13.59	0.0419
13.7	-0.1445	13.8	0.067	13.83	0.0332	13.6	0.0419
13.7	-0.1445	13.8	0.071	13.84	0.0332	13.61	0.0422
13.7	-0.1445	13.8	0.0763	13.85	0.0335	13.62	0.0425
13.7	-0.1448	13.8	0.0806	13.86	0.0338	13.63	0.0422
13.7	-0.1448	13.8	0.0868	13.87	0.0341	13.64	0.0425
13.7	-0.1445	13.8	0.0924	13.88	0.0344	13.64	0.0422
13.7	-0.1451	13.8	0.0964	13.89	0.0344	13.65	0.0425
13.8	-0.1451	13.9	0.098	13.9	0.0344	13.66	0.0419
13.8	-0.1451	13.9	0.0986	13.9	0.0347	13.67	0.0425
13.8	-0.1454	13.9	0.0986	13.91	0.0357	13.68	0.0428
13.8	-0.1454	13.9	0.098	13.92	0.036	13.69	0.0428
13.8	-0.1454	13.9	0.0977	13.93	0.0363	13.7	0.0431
13.8	-0.1454	13.9	0.0977	13.94	0.0375	13.7	0.0434
13.8	-0.1454	13.9	0.0967	13.95	0.0391	13.71	0.044
13.8	-0.1454	13.9	0.0967	13.96	0.0394	13.72	0.044
13.8	-0.1457	13.9	0.0967	13.97	0.0409	13.73	0.0446
13.8	-0.1454	13.9	0.0967	13.97	0.0419	13.74	0.0446
13.8	-0.1457	13.9	0.0961	13.98	0.0428	13.75	0.0446
13.9	-0.1457	13.9	0.0961	13.99	0.0443	13.75	0.0456
13.9	-0.1457	14	0.0958	14	0.0465	13.76	0.0456
13.9	-0.1466	14	0.0958	14.01	0.0493	13.77	0.0465
13.9	-0.1457	14	0.0955	14.02	0.0518	13.78	0.0468
13.9	-0.1457	14	0.0949	14.03	0.0539	13.79	0.0471
13.9	-0.1463	14	0.0949	14.03	0.0552	13.8	0.0481
13.9	-0.1463	14	0.0949	14.03	0.0552	13.81	0.0496
13.9	-0.1463	14	0.0942	14.03	-0.0279	13.81	0.0543
13.9	-0.1469	14	0.0936	14.04	-0.0456	13.82	0.0555
13.9	-0.1466	14	0.093	14.05	-0.0459	13.83	0.0558
13.9	-0.1473	14	0.093	14.06	-0.0443	13.84	0.0577
13.9	-0.1469	14	0.0927	14.07	-0.0431	13.85	0.058
14	-0.1473	14	0.0924	14.08	-0.0422	13.86	0.062
14	-0.1469	14.1	0.0924	14.08	-0.0415	13.86	0.0636
14	-0.1479	14.1	0.0921	14.09	-0.0415	13.87	0.0667
14	-0.1476	14.1	0.0921	14.1	-0.0409	13.88	0.0691
14	-0.1482	14.1	-0.0896	14.11	-0.0397	13.89	0.0729
14	-0.1482	14.1	-0.0992	14.12	-0.0397	13.9	0.0787
14	-0.1488	14.1	-0.1001	14.13	-0.0388	13.91	0.084
14	-0.1488	14.1	-0.0967	14.14	-0.0391	13.92	0.0921
14	-0.1491	14.1	-0.0905	14.15	-0.0378	13.92	0.0992
14	-0.1491	14.1	-0.0831	14.15	-0.0375	13.93	0.1029
14	-0.1497	14.1	-0.0775	14.16	-0.0366	13.94	0.1048
14	-0.15	14.1	-0.0729	14.17	-0.0366	13.95	0.1042
14.1	-0.1504	14.1	-0.0694	14.18	-0.0366	13.96	0.1048
14.1	-0.1504	14.1	-0.066	14.19	-0.0363	13.97	0.1045
14.1	-0.1507	14.2	-0.0636	14.2	-0.0363	13.98	0.1042
14.1	-0.1507	14.2	-0.062	14.21	-0.0357	13.98	0.1039
14.1	-0.151	14.2	-0.0601	14.21	-0.0357	13.99	0.1032
14.1	-0.151	14.2	-0.0586	14.22	-0.036	14	0.1032
14.1	-0.151	14.2	-0.0564	14.23	-0.0353	14.01	0.1032
14.1	-0.151	14.2	-0.0555	14.24	-0.0353	14.02	0.1032
14.1	-0.1519	14.2	-0.0549	14.25	-0.0347	14.03	0.1032
14.1	-0.0202	14.2	-0.0539	14.26	-0.035	14.03	0.1029
14.1	-0.0127	14.2	-0.0536	14.27	-0.035	14.04	0.1032
14.1	0.1194	14.2	-0.053	14.28	-0.035	14.05	0.1023
14.1	0.1305	14.2	-0.0527	14.28	-0.0344	14.06	0.102
14.1	0.138	14.2	-0.0518	14.29	-0.0341	14.07	0.102
14.2	0.1404	14.3	-0.0502	14.3	-0.0344	14.08	0.1008
14.2	0.1423	14.3	-0.0502	14.31	-0.0344	14.09	0.1008
14.2	0.1429	14.3	-0.0502	14.32	-0.0341	14.09	0.1004
14.2	0.1432	14.3	-0.0493	14.33	-0.0341	14.1	0.1004
14.2	0.1417	14.3	-0.0493	14.34	-0.0341	14.11	0.1004
14.2	0.1417	14.3	-0.0493	14.34	-0.0329	14.12	0.1004
14.2	0.1417	14.3	-0.049	14.35	-0.0332	14.12	0.1004
14.2	0.1414	14.3	-0.0484	14.36	-0.0335	14.12	0.0034
14.2	0.1417	14.3	-0.0487	14.37	-0.0326	14.13	0.0016
14.2	0.1414	14.3	-0.0484	14.38	-0.0332	14.13	0.0016
14.2	0.1414	14.3	-0.0481	14.39	-0.0322	14.13	-0.1001
14.2	0.1414	14.3	-0.0474	14.4	-0.0329	14.14	-0.1001
14.3	0.1411	14.4	-0.0474	14.41	-0.0329	14.15	-0.0989
14.3	0.1407	14.4	-0.0471	14.41	-0.0322	14.16	-0.0952
14.3	0.1404	14.4	-0.0471	14.42	-0.0322	14.16	-0.0887
14.3	0.1404	14.4	-0.0471	14.43	-0.0326	14.17	-0.0837
14.3	0.1404	14.4	-0.0471	14.44	-0.0322	14.18	-0.0781
14.3	0.1404	14.4	-0.0465	14.45	-0.0322	14.19	-0.0725
14.3	0.1404	14.4	-0.0459	14.46	-0.0319	14.2	-0.0688
14.3	0.1404	14.4	-0.0456	14.47	-0.0316	14.21	-0.0651
14.3	0.1401	14.4	-0.0459	14.48	-0.0322	14.21	-0.0611
14.3	0.1401	14.4	-0.0453	14.48	-0.0319	14.22	-0.0583
14.3	0.1398	14.4	-0.0462	14.49	-0.0316	14.23	-0.0552
14.4	0.1401	14.5	-0.0465	14.5	-0.0316	14.24	-0.0533
14.4	0.1398	14.5	-0.0465	14.51	-0.0316	14.25	-0.0539
14.4	0.1395	14.5	-0.0465	14.52	-0.0316	14.26	-0.0527
14.4	0.1395	14.5	-0.0462	14.53	-0.0316	14.27	-0.0518
14.4	0.1395	14.5	-0.0465	14.54	-0.0316	14.27	-0.0502
14.4	0.1395	14.5	-0.0453	14.54	-0.0316	14.28	-0.0499
14.4	0.1395	14.5	-0.0453	14.55	-0.0319	14.29	-0.0493
14.4	0.1395	14.5	-0.0456	14.56	-0.0316	14.3	-0.0484
14.4	0.1395	14.5	-0.0459	14.57	-0.0319	14.31	-0.0481
14.4	0.1395	14.5	-0.0465	14.58	-0.0322	14.32	-0.0471
14.4	0.1395	14.5	-0.0468	14.59	-0.0319	14.33	-0.0474
14.4	0.1395	14.5	-0.0459	14.6	-0.0319	14.33	-0.0471
14.5	0.1395	14.6	-0.0465	14.61	-0.0316	14.34	-0.0462
14.5	0.1395	14.6	-0.0468	14.61	-0.0316	14.35	-0.0456
14.5	0.1395	14.6	-0.0471	14.62	-0.0316	14.36	-0.0456
14.5	0.1395	14.6	-0.0474	14.63	-0.0316	14.37	-0.0456
14.5	0.1395	14.6	-0.0474	14.64	-0.0316	14.38	-0.0434
14.5	0.1395	14.6	-0.0481	14.65	-0.0316	14.38	-0.044
14.5	0.1392	14.6	-0.0481	14.66	-0.0316	14.39	-0.0434
14.5	0.1395	14.6	-0.0487	14.67	-0.0316	14.4	-0.0434
14.5	0.1395	14.6	-0.0487	14.67	-0.0316	14.41	-0.0437
14.5	0.1395	14.6	-0.049	14.68	-0.0319	14.42	-0.0443
14.5	0.1395	14.6	-0.0493	14.69	-0.0319	14.43	-0.044
14.5	0.1395	14.6	-0.0493	14.7	-0.0316	14.43	-0.0428
14.6	0.1395	14.7	-0.0499	14.71	-0.0319	14.44	-0.0431
14.6	0.1395	14.7	-0.0502	14.72	-0.0322	14.45	-0.0428
14.6	0.1395	14.7	-0.0512	14.73	-0.0322	14.46	-0.0425
14.6	0.1395	14.7	-0.0515	14.73	-0.0319	14.47	-0.0425
14.6	0.1398	14.7	-0.0524	14.74	-0.0326	14.48	-0.0425
14.6	0.1398	14.7	-0.0527	14.75	-0.0326	14.49	-0.0425
14.6	0.1395	14.7	-0.053	14.76	-0.0322	14.49	-0.0425
14.6	0.1395	14.7	-0.0543	14.77	-0.0322	14.5	-0.0425
14.6	0.1398	14.7	-0.0546	14.78	-0.0322	14.51	-0.0425
14.6	0.1404	14.7	-0.0555	14.79	-0.0326	14.52	-0.0425
14.6	0.1404	14.7	-0.0558	14.8	-0.0332	14.53	-0.0425
14.6	0.1401	14.7	-0.0577	14.8	-0.0326	14.54	-0.0422
14.7	0.1401	14.8	-0.0595	14.81	-0.0332	14.54	-0.0415
14.7	0.1404	14.8	-0.0608	14.82	-0.0338	14.55	-0.0409
14.7	0.1404	14.8	-0.0626	14.83	-0.0329	14.56	-0.0412
14.7	0.1404	14.8	-0.0639	14.84	-0.0329	14.57	-0.04
14.7	0.1404	14.8	-0.0663	14.85	-0.0341	14.58	-0.0397
14.7	0.1404	14.8	-0.0694	14.86	-0.0338	14.59	-0.0397
14.7	0.1404	14.8	-0.0719	14.86	-0.0341	14.6	-0.0397
14.7	0.1404	14.8	-0.075	14.87	-0.0344	14.6	-0.0397
14.7	0.1404	14.8	-0.0794	14.88	-0.0344	14.61	-0.0397
14.7	0.1407	14.8	-0.0834	14.89	-0.0347	14.62	-0.0397
14.7	0.1407	14.8	-0.0871	14.9	-0.0347	14.63	-0.0397
14.7	0.1414	14.9	-0.0902	14.91	-0.035	14.64	-0.0397
14.8	0.1411	14.9	-0.0908	14.92	-0.0353	14.65	-0.0394
14.8	0.1407	14.9	-0.093	14.92	-0.035	14.66	-0.0397
14.8	0.1414	14.9	-0.0924	14.93	-0.0353	14.66	-0.0406
14.8	0.1414	14.9	-0.0924	14.94	-0.035	14.67	-0.04
14.8	0.1414	14.9	-0.093	14.95	-0.0353	14.68	-0.0403
14.8	0.1414	14.9	-0.0924	14.96	-0.036	14.69	-0.0409
14.8	0.1414	14.9	-0.0918	14.97	-0.0357	14.7	-0.0415
14.8	0.1414	14.9	-0.0915	14.98	-0.0353	14.71	-0.0415
14.8	0.1414	14.9	-0.0908	14.98	-0.0363	14.71	-0.0415
14.8	0.1414	14.9	-0.0915	14.99	-0.0363	14.72	-0.0419
14.8	0.1414	14.9	-0.0908	15	-0.0366	14.73	-0.0425
14.9	0.1414	15	-0.0905	15.01	-0.0366	14.74	-0.0425
14.9	0.142	15	-0.0908	15.02	-0.0366	14.75	-0.0425
14.9	0.1423	15	-0.0905	15.03	-0.0366	14.76	-0.0425
14.9	0.1423	15	-0.0902	15.03	-0.0366	14.77	-0.0425
14.9	0.1423	15	-0.0902	15.03	-0.0124	14.77	-0.0425
14.9	0.1426	15	-0.0902	15.04	-0.0056	14.78	-0.0425
14.9	0.1432	15	-0.0899	15.04	-0.0056	14.79	-0.0425
14.9	0.1429	15	-0.0899	15.04	0.0186	14.8	-0.0428
14.9	0.1429	15	-0.0893	15.04	0.0298	14.81	-0.0431
14.9	0.1432	15	-0.089	15.05	0.0298	14.82	-0.0446
14.9	0.1429	15	-0.0893	15.06	0.0298	14.83	-0.0446
14.9	0.1432	15	-0.0887	15.07	0.0295	14.83	-0.0443
15	0.1432	15.1	-0.089	15.08	0.0295	14.84	-0.0459
15	0.1429	15.1	-0.089	15.09	0.0288	14.85	-0.0468
15	0.1435	15.1	-0.0884	15.1	0.0288	14.86	-0.0471
15	0.1432	15.1	-0.0071	15.11	0.0291	14.87	-0.0474
15	0.1438	15.1	-0.0031	15.11	0.0288	14.88	-0.0477
15	0.1432	15.1	0.0859	15.12	0.0288	14.88	-0.0499
15	0.1435	15.1	0.0921	15.13	0.0288	14.89	-0.0508
15	0.1438	15.1	0.093	15.14	0.0288	14.9	-0.0518
15	0.1445	15.1	0.0899	15.15	0.0288	14.91	-0.053
15	0.1445	15.1	0.0849	15.16	0.0288	14.92	-0.0555
15	0.1445	15.1	0.0794	15.17	0.0285	14.93	-0.057
15	0.1442	15.1	0.0744	15.17	0.0282	14.94	-0.0583
15.1	0.1454	15.1	0.0704	15.18	0.0279	14.94	-0.0605
15.1	0.1454	15.1	0.0667	15.19	0.0288	14.95	-0.062
15.1	0.146	15.2	0.0642	15.2	0.0279	14.96	-0.0629
15.1	0.146	15.2	0.0617	15.21	0.0279	14.97	-0.0632
15.1	0.146	15.2	0.0595	15.22	0.0279	14.98	-0.0636
15.1	0.146	15.2	0.058	15.23	0.0282	14.99	-0.0642
15.1	0.1463	15.2	0.0558	15.24	0.0279	14.99	-0.0642
15.1	0.1466	15.2	0.0555	15.24	0.0279	15	-0.0642
15.1	0.1469	15.2	0.0539	15.25	0.0279	15.01	-0.0642
15.1	0.1469	15.2	0.0527	15.26	0.0279	15.02	-0.0642
15.1	0.0177	15.2	0.0521	15.27	0.0279	15.03	-0.0645
15.1	0.0105	15.2	0.0512	15.28	0.0279	15.04	-0.0645
15.1	-0.1206	15.2	0.0502	15.29	0.0279	15.04	-0.0642
15.1	-0.1342	15.2	0.0502	15.3	0.0279	15.05	-0.0636
15.2	-0.1414	15.3	0.0499	15.3	0.0279	15.06	-0.0632
15.2	-0.1442	15.3	0.0487	15.31	0.0279	15.07	-0.0632
15.2	-0.1457	15.3	0.0477	15.32	0.0279	15.08	-0.0626
15.2	-0.1463	15.3	0.0474	15.33	0.0279	15.09	-0.0632
15.2	-0.1469	15.3	0.0468	15.34	0.0279	15.1	-0.0626
15.2	-0.1476	15.3	0.0462	15.35	0.0279	15.1	-0.0626
15.2	-0.1473	15.3	0.0459	15.36	0.0279	15.11	-0.0629
15.2	-0.1469	15.3	0.0456	15.37	0.0279	15.12	-0.0629
15.2	-0.1469	15.3	0.0459	15.37	0.0279	15.13	-0.0629
15.2	-0.1469	15.3	0.0456	15.38	0.0276	15.13	-0.0034
15.2	-0.1469	15.3	0.0456	15.39	0.0279	15.14	-0.0016
15.2	-0.1473	15.4	0.0456	15.4	0.0276	15.14	-0.0016
15.3	-0.1473	15.4	0.0456	15.41	0.0279	15.14	0.0589
15.3	-0.1463	15.4	0.0456	15.42	0.0279	15.15	0.062
15.3	-0.146	15.4	0.0456	15.43	0.0279	15.16	0.0623
15.3	-0.1463	15.4	0.0456	15.43	0.0279	15.16	0.062
15.3	-0.1466	15.4	0.0456	15.44	0.0279	15.17	0.0617
15.3	-0.1463	15.4	0.0456	15.45	0.0279	15.18	0.0598
15.3	-0.1463	15.4	0.0453	15.46	0.0279	15.19	0.0577
15.3	-0.146	15.4	0.0456	15.47	0.0279	15.2	0.0558
15.3	-0.1463	15.4	0.0453	15.48	0.0279	15.21	0.0536
15.3	-0.1457	15.4	0.045	15.49	0.0279	15.21	0.0521
15.3	-0.1463	15.4	0.0453	15.5	0.0279	15.22	0.0499
15.3	-0.146	15.5	0.0456	15.5	0.0279	15.23	0.0484
15.4	-0.1457	15.5	0.0446	15.51	0.0279	15.24	0.0484
15.4	-0.1457	15.5	0.045	15.52	0.0279	15.25	0.0465
15.4	-0.1454	15.5	0.0453	15.53	0.0279	15.26	0.0456
15.4	-0.1454	15.5	0.0446	15.54	0.0279	15.27	0.0446
15.4	-0.1451	15.5	0.0453	15.55	0.0279	15.27	0.0446
15.4	-0.1454	15.5	0.0453	15.56	0.0279	15.28	0.0434
15.4	-0.1454	15.5	0.045	15.56	0.0279	15.29	0.0434
15.4	-0.1454	15.5	0.045	15.57	0.0279	15.3	0.0422
15.4	-0.1454	15.5	0.0456	15.58	0.0279	15.31	0.0422
15.4	-0.1454	15.5	0.0453	15.59	0.0279	15.32	0.0425
15.4	-0.1451	15.5	0.0456	15.6	0.0279	15.33	0.0419
15.5	-0.1454	15.6	0.0456	15.61	0.0282	15.33	0.0419
15.5	-0.1454	15.6	0.0456	15.62	0.0282	15.34	0.0419
15.5	-0.1454	15.6	0.0456	15.62	0.0285	15.35	0.0415
15.5	-0.1451	15.6	0.0456	15.63	0.0288	15.36	0.0409
15.5	-0.1454	15.6	0.0456	15.64	0.0285	15.37	0.0409
15.5	-0.1448	15.6	0.0456	15.65	0.0285	15.38	0.0431
15.5	-0.1448	15.6	0.0456	15.66	0.0285	15.38	0.0437
15.5	-0.1451	15.6	0.0456	15.67	0.0288	15.39	0.0431
15.5	-0.1448	15.6	0.0459	15.68	0.0291	15.4	0.0434
15.5	-0.1448	15.6	0.0462	15.68	0.0288	15.41	0.0434
15.5	-0.1448	15.6	0.0459	15.69	0.0288	15.42	0.0434
15.5	-0.1454	15.6	0.0468	15.7	0.0288	15.43	0.0431
15.6	-0.1451	15.7	0.0474	15.71	0.0291	15.44	0.0428
15.6	-0.1448	15.7	0.0481	15.72	0.0291	15.44	0.0431
15.6	-0.1448	15.7	0.049	15.73	0.0291	15.45	0.0428
15.6	-0.1448	15.7	0.0493	15.74	0.0295	15.46	0.0428
15.6	-0.1445	15.7	0.0496	15.74	0.0295	15.47	0.0428
15.6	-0.1448	15.7	0.0505	15.75	0.0298	15.48	0.0428
15.6	-0.1448	15.7	0.0512	15.76	0.0295	15.49	0.0425
15.6	-0.1445	15.7	0.0524	15.77	0.0298	15.5	0.0428
15.6	-0.1451	15.7	0.0527	15.78	0.0298	15.5	0.0428
15.6	-0.1448	15.7	0.0539	15.79	0.0304	15.51	0.0428
15.6	-0.1445	15.7	0.0552	15.8	0.0307	15.52	0.0422
15.6	-0.1448	15.8	0.0558	15.81	0.031	15.53	0.0428
15.7	-0.1448	15.8	0.058	15.81	0.0313	15.54	0.0428
15.7	-0.1445	15.8	0.0601	15.82	0.0316	15.55	0.0422
15.7	-0.1448	15.8	0.062	15.83	0.0316	15.55	0.0434
15.7	-0.1448	15.8	0.0654	15.84	0.0322	15.56	0.0453
15.7	-0.1451	15.8	0.0685	15.85	0.0326	15.57	0.0471
15.7	-0.1451	15.8	0.0719	15.86	0.0329	15.58	0.0474
15.7	-0.1448	15.8	0.0766	15.87	0.0332	15.59	0.0471
15.7	-0.1448	15.8	0.0818	15.87	0.0335	15.6	0.0471
15.7	-0.1448	15.8	0.0877	15.88	0.0341	15.61	0.0481
15.7	-0.1451	15.8	0.0918	15.89	0.0338	15.61	0.0481
15.7	-0.1451	15.8	0.0949	15.9	0.0338	15.62	0.0493
15.7	-0.1448	15.9	0.0958	15.91	0.0341	15.63	0.0496
15.8	-0.1451	15.9	0.0958	15.92	0.0344	15.64	0.0496
15.8	-0.1451	15.9	0.0958	15.93	0.0353	15.65	0.0499
15.8	-0.1451	15.9	0.0958	15.93	0.0353	15.66	0.0499
15.8	-0.1448	15.9	0.0958	15.94	0.0363	15.66	0.0505
15.8	-0.1454	15.9	0.0949	15.95	0.0369	15.67	0.0502
15.8	-0.1454	15.9	0.0949	15.96	0.0381	15.68	0.0502
15.8	-0.1457	15.9	0.0939	15.97	0.0381	15.69	0.0508
15.8	-0.1454	15.9	0.0933	15.98	0.0397	15.7	0.0508
15.8	-0.1457	15.9	0.093	15.99	0.0409	15.71	0.0515
15.8	-0.1457	15.9	0.0927	15.99	0.0419	15.71	0.0518
15.8	-0.1457	15.9	0.0921	16	0.0428	15.72	0.0521
15.9	-0.1451	16	0.0921	16.01	0.0443	15.73	0.0524
15.9	-0.1451	16	0.0921	16.02	0.0471	15.74	0.053
15.9	-0.1448	16	0.0921	16.03	0.0493	15.75	0.053
15.9	-0.1451	16	0.0921	16.04	0.0502	15.76	0.0533
15.9	-0.1445	16	0.0921	16.04	0.0502	15.77	0.0539
15.9	-0.1445	16	0.0911	16.04	-0.0257	15.77	0.0546
15.9	-0.1445	16	0.0911	16.05	-0.0422	15.78	0.0549
15.9	-0.1448	16	0.0911	16.05	-0.0425	15.79	0.0558
15.9	-0.1445	16	0.0908	16.06	-0.0422	15.8	0.0558
15.9	-0.1451	16	0.0905	16.07	-0.0409	15.81	0.0574
15.9	-0.1451	16	0.0902	16.08	-0.0409	15.82	0.0577
15.9	-0.1451	16	0.0902	16.09	-0.0394	15.83	0.058
16	-0.1454	16.1	0.0893	16.1	-0.0391	15.83	0.0595
16	-0.1454	16.1	0.0893	16.11	-0.0384	15.84	0.0614
16	-0.1454	16.1	0.0893	16.11	-0.0378	15.85	0.0623
16	-0.1454	16.1	0.0893	16.12	-0.0372	15.86	0.0632
16	-0.1454	16.1	-0.0809	16.13	-0.0366	15.87	0.0657
16	-0.1457	16.1	-0.0964	16.14	-0.0366	15.88	0.0673
16	-0.1454	16.1	-0.0967	16.15	-0.0363	15.89	0.0707
16	-0.1457	16.1	-0.0949	16.16	-0.0363	15.89	0.0732
16	-0.1463	16.1	-0.0893	16.17	-0.0363	15.9	0.0784
16	-0.1454	16.1	-0.0831	16.17	-0.036	15.91	0.084
16	-0.1457	16.1	-0.0781	16.18	-0.0357	15.92	0.0918
16	-0.1463	16.1	-0.0735	16.19	-0.0353	15.93	0.0973
16.1	-0.146	16.1	-0.0707	16.2	-0.0353	15.94	0.1023
16.1	-0.1466	16.2	-0.0673	16.21	-0.0353	15.94	0.1032
16.1	-0.1466	16.2	-0.0654	16.22	-0.0353	15.95	0.1035
16.1	-0.1473	16.2	-0.0632	16.23	-0.0347	15.96	0.1035
16.1	-0.1469	16.2	-0.0614	16.23	-0.0344	15.97	0.1035
16.1	-0.1469	16.2	-0.0605	16.24	-0.0344	15.98	0.1032
16.1	-0.1476	16.2	-0.0589	16.25	-0.0341	15.99	0.1032
16.1	-0.1469	16.2	-0.057	16.26	-0.0341	16	0.1032
16.1	-0.1479	16.2	-0.0561	16.27	-0.0338	16	0.1023
16.1	-0.1482	16.2	-0.0552	16.28	-0.0332	16.01	0.1026
16.1	-0.1485	16.2	-0.0546	16.29	-0.0341	16.02	0.1029
16.1	-0.0205	16.2	-0.0543	16.3	-0.0329	16.03	0.1026
16.1	-0.0124	16.2	-0.0536	16.3	-0.0335	16.04	0.1023
16.1	0.115	16.3	-0.0533	16.31	-0.0335	16.05	0.1026
16.2	0.1262	16.3	-0.053	16.32	-0.0332	16.05	0.102
16.2	0.1336	16.3	-0.0524	16.33	-0.0329	16.06	0.1008
16.2	0.1373	16.3	-0.0518	16.34	-0.0326	16.07	0.1011
16.2	0.1386	16.3	-0.0515	16.35	-0.0322	16.08	0.1008
16.2	0.1392	16.3	-0.0502	16.36	-0.0322	16.09	0.1004
16.2	0.1392	16.3	-0.0502	16.37	-0.0329	16.1	0.1004
16.2	0.1398	16.3	-0.0496	16.37	-0.0322	16.1	0.1004
16.2	0.1395	16.3	-0.0502	16.38	-0.0322	16.11	0.0998
16.2	0.1395	16.3	-0.0493	16.39	-0.0316	16.12	0.0995
16.2	0.1395	16.3	-0.0493	16.4	-0.0319	16.13	0.0995
16.2	0.1392	16.3	-0.0493	16.41	-0.0316	16.14	0.0995
16.2	0.1395	16.4	-0.049	16.42	-0.0319	16.14	0.004
16.3	0.1395	16.4	-0.049	16.43	-0.0316	16.15	0.0016
16.3	0.1392	16.4	-0.0487	16.44	-0.0316	16.15	0.0016
16.3	0.1386	16.4	-0.0487	16.44	-0.0316	16.15	-0.0992
16.3	0.1392	16.4	-0.0487	16.45	-0.0316	16.16	-0.0989
16.3	0.1386	16.4	-0.0484	16.46	-0.0313	16.16	-0.0983
16.3	0.1392	16.4	-0.0487	16.47	-0.0316	16.17	-0.0942
16.3	0.1389	16.4	-0.0484	16.48	-0.0316	16.18	-0.0896
16.3	0.1392	16.4	-0.0484	16.49	-0.0316	16.19	-0.0856
16.3	0.1392	16.4	-0.0484	16.5	-0.0316	16.2	-0.08
16.3	0.1392	16.4	-0.0484	16.51	-0.0313	16.21	-0.0756
16.3	0.1392	16.5	-0.0484	16.51	-0.0316	16.21	-0.0722
16.4	0.1392	16.5	-0.0481	16.52	-0.0316	16.22	-0.0688
16.4	0.1389	16.5	-0.0484	16.53	-0.0313	16.23	-0.0645
16.4	0.1395	16.5	-0.0481	16.54	-0.0313	16.24	-0.0623
16.4	0.1392	16.5	-0.0481	16.55	-0.0316	16.25	-0.0598
16.4	0.1392	16.5	-0.0481	16.56	-0.0316	16.26	-0.0583
16.4	0.1386	16.5	-0.0474	16.57	-0.0316	16.27	-0.0567
16.4	0.1392	16.5	-0.0481	16.57	-0.0313	16.27	-0.0536
16.4	0.1392	16.5	-0.0484	16.58	-0.0313	16.28	-0.0527
16.4	0.1389	16.5	-0.0484	16.59	-0.0313	16.29	-0.0515
16.4	0.1392	16.5	-0.0481	16.6	-0.0316	16.3	-0.0508
16.4	0.1392	16.5	-0.0484	16.61	-0.031	16.31	-0.0496
16.4	0.1389	16.6	-0.0487	16.62	-0.0313	16.32	-0.0487
16.5	0.1386	16.6	-0.0487	16.63	-0.0316	16.32	-0.0487
16.5	0.1386	16.6	-0.0487	16.64	-0.0316	16.33	-0.0477
16.5	0.1389	16.6	-0.0487	16.65	-0.0316	16.34	-0.0477
16.5	0.1389	16.6	-0.0487	16.65	-0.0313	16.35	-0.0474
16.5	0.1383	16.6	-0.049	16.66	-0.0316	16.36	-0.0474
16.5	0.1367	16.6	-0.0493	16.67	-0.0313	16.37	-0.0471
16.5	0.1373	16.6	-0.0493	16.68	-0.0313	16.38	-0.0446
16.5	0.137	16.6	-0.0493	16.69	-0.0316	16.38	-0.0443
16.5	0.1364	16.6	-0.0499	16.7	-0.0313	16.39	-0.0446
16.5	0.1358	16.6	-0.0505	16.71	-0.0316	16.4	-0.0443
16.5	0.1358	16.6	-0.0505	16.71	-0.0313	16.41	-0.0437
16.5	0.1352	16.7	-0.0512	16.72	-0.0316	16.42	-0.0431
16.6	0.1355	16.7	-0.0515	16.73	-0.0316	16.43	-0.0428
16.6	0.1352	16.7	-0.0521	16.74	-0.0313	16.44	-0.0431
16.6	0.1355	16.7	-0.0527	16.75	-0.0319	16.44	-0.0425
16.6	0.1355	16.7	-0.053	16.76	-0.0316	16.45	-0.0425
16.6	0.1355	16.7	-0.0536	16.77	-0.0319	16.46	-0.0425
16.6	0.1352	16.7	-0.0543	16.78	-0.0319	16.47	-0.0422
16.6	0.1352	16.7	-0.0546	16.78	-0.0319	16.48	-0.0425
16.6	0.1355	16.7	-0.0555	16.79	-0.0316	16.49	-0.0425
[truncated: 68,938 more rows]
