# Supplementary material for: Effect of the supergravity on the formation and cycle life of non-aqueous lithium metal batteries
Source: Nat Commun. 2022 Jan 10;13:5. doi: 10.1038/s41467-021-27429-8 (PMC8748458; doi:10.1038/s41467-021-27429-8)
Supplement: Supplementary file 4 — Source Data [file 41467_2021_27429_MOESM4_ESM.zip › Source Data/Supplementary Figure4.xlsx]

## Sheet: Sheet1
1	95.7	1	95.33	1	95.06
2	98.5	2	99.36	2	97.67
3	99.31	3	99.22	3	96.81
4	99.27	4	99.22	4	97.83
5	99.25	5	99.39	5	98.39
6	99.31	6	99.28	6	98.44
7	99.39	7	99.33	7	98.69
8	99.38	8	99.14	8	98.56
9	99.23	9	99.33	9	98.61
10	99.28	10	99.44	10	98.89
11	99.36	11	99.44	11	98.86
12	99.36	12	99.31	12	98.92
13	99.34	13	99.28	13	99
14	99.28	14	99.36	14	98.89
15	99.31	15	99.11	15	99.08
16	99.34	16	99.31	16	99.08
17	99.5	17	99.36	17	99.08
18	99.34	18	99.28	18	99.17
19	99.47	19	99.36	19	99.03
20	99.5	20	99.25	20	99.03
21	99.3	21	99.42	21	99.06
22	99.39	22	99.31	22	99.11
23	99.27	23	99.36	23	99.03
24	99.36	24	99.22	24	99
25	99.34	25	99.25	25	99.22
26	99.33	26	99.22	26	99.25
27	99.31	27	99.19	27	99.14
28	99.36	28	99.36	28	99.06
29	99.36	29	99.28	29	99.11
30	99.34	30	99.11	30	99.08
31	99.33	31	99.44	31	99.08
32	99.33	32	99.36	32	99.17
33	99.31	33	99.47	33	99.17
34	99.32	34	99.39	34	99.06
35	99.34	35	99.31	35	99
36	99.36	36	99.5	36	99.25
37	99.35	37	99.19	37	99.17
38	99.37	38	99.33	38	99.22
39	99.31	39	99.33	39	99.14
40	99.32	40	99.44	40	99.22
41	99.33	41	99.36	41	99
42	99.39	42	99.53	42	99.08
43	99.35	43	99.19	43	99
44	99.2	44	99.25	44	99.25
45	99.31	45	99.42	45	99.11
46	99.17	46	99.33	46	99.17
47	99.2	47	99.33	47	99.17
48	99.24	48	99.36	48	99.17
49	99.83	49	99.31	49	99.33
50	99.35	50	99.25	50	99.11
51	99.61	51	99.42	51	99.28
52	98.89	52	99.19	52	99.39
53	98.97	53	99.33	53	99.06
54	98.03	54	99.28	54	99.14
55	93.81	55	99.39	55	99.25
56	98.67	56	99.47	56	99.28
57	98.64	57	99.31	57	99.14
58	98.47	58	99.33	58	99.11
59	96.39	59	99.31	59	99.33
60	98.92	60	99.31	60	99.28
61	98.83	61	99.36	61	99.19
62	98.61	62	99.33	62	99.28
63	99.22	63	99.42	63	99.11
64	98.61	64	99.42	64	99.28
65	98.33	65	99.25	65	99.19
66	98.81	66	99.42	66	99.31
67	98.44	67	99.28	67	99.36
68	98.2	68	99.28	68	99.33
69	98.67	69	99.28	69	99.11
70	98.45	70	99.31	70	99.08
71	96.56	71	99.36	71	99.17
72	98.39	72	99.22	72	99.33
73	98.56	73	99.36	73	99.22
74	97.72	74	99.33	74	99.28
75	97.56	75	99.25	75	99.31
76	97.83	76	99.39	76	99.31
77	98.78	77	99.33	77	99.33
78	97.81	78	99.28	78	99.31
79	98.89	79	99.58	79	99.17
80	98.22	80	99.31	80	99.33
81	98.27	81	99.33	81	99.19
82	98.06	82	99.45	82	102
83	98.47	83	99.28	83	99.33
84	98.42	84	99.22	84	99.33
85	98.39	85	99.11	85	99.17
86	98.78	86	99.14	86	99.22
87	98.53	87	99.25	87	99.19
88	98.03	88	99.19	88	99.36
89	100	89	99.31	89	99.28
90	93.95	90	99.58	90	99.53
91	103.44	91	99.33	91	99.14
92	96.86	92	99.39	92	99.17
93	98.06	93	99.42	93	99.14
94	97.81	94	99.22	94	99.17
95	98.19	95	99.2	95	99.44
96	99.42	96	99.19	96	99.22
97	97.23	97	99.31	97	99.28
98	94.78	98	99.33	98	99.33
99	96.75	99	99.19	99	99.31
100	96.81	100	99.06	100	99.28
101	97.72	101	99.33	101	99.42
102	97.36	102	99.25	102	99.06
103	96.94	103	99.31	103	99.39
104	97.86	104	99.25	104	99.31
105	97.12	105	99.33	105	99.19
106	95.89	106	99.25	106	99.36
107	95.95	107	99.06	107	99.31
108	97.58	108	99.31	108	99.25
109	96.7	109	98.92	109	99.31
110	95.72	110	99.25	110	99.22
111	97.83	111	99.39	111	99.22
112	98.81	112	99.44	112	99.08
113	93.17	113	99.36	113	99.19
114	95.22	114	99.39	114	99.33
115	96.03	115	99.5	115	99.19
116	96.39	116	99.42	116	99.22
117	97.14	117	99.36	117	99.39
118	95.84	118	99.39	118	99.36
119	96.97	119	99.39	119	99.31
120	95.67	120	99.42	120	99.17
121	96.89	121	99.28	121	99.19
122	95.62	122	98.83	122	99.31
123	95.34	123	98.86	123	99.14
124	96.28	124	99.33	124	99.25
125	96.73	125	99.11	125	99.42
126	96.31	126	97.14	126	99.25
127	97.67	127	99.36	127	99.22
128	95.92	128	99.94	128	99.25
129	97.17	129	97.94	129	99.36
130	99.06	130	100.42	130	99.39
131	99.94	131	99.08	131	99.22
132	95.95	132	98.75	132	99.17
133	92.61	133	99.08	133	99.28
134	94.59	134	99.28	134	99.33
135	97.06	135	99.5	135	99.36
136	96.03	136	99.39	136	99.31
137	97.25	137	99.56	137	89.31
138	89.62	138	99.69	138	101.64
139	91.01	139	98.86	139	100.17
140	90.54	140	99.08	140	99.53
141	95.06	141	99	141	99.42
142	94.98	142	99.42	142	99.36
143	96.81	143	99.11	143	99.5
144	96.33	144	99.36	144	99.42
145	93.51	145	99.44	145	99.17
146	96.91	146	99.44	146	99.31
147	96.67	147	99.44	147	99.28
148	95.23	148	99.53	148	99.31
149	96.42	149	99.36	149	99.25
150	88.52	150	99.31	150	99.36
151	95.03	151	99.42	151	99.31
152	94.58	152	99.44	152	99.17
153	95.78	153	99.31	153	99.31
154	95.78	154	99.56	154	99.36
155	95.48	155	99.56	155	99.25
156	94.28	156	99.25	156	99.22
157	92.76	157	99.58	157	99.36
158	94.37	158	99.44	158	99.33
159	92.84	159	99.56	159	98.44
160	92.25	160	99.47	160	99.14
161	90.05	161	99.44	161	99.28
162	95.64	162	99.47	162	99.19
163	95.53	163	99.5	163	99.22
164	96.17	164	99.47	164	99.31
165	86.79	165	99.33	165	99.33
166	93.97	166	99.25	166	99.33
167	92.04	167	99.28	167	99.44
168	89.71	168	99.44	168	99.22
169	92.37	169	99.36	169	99.22
170	96.5	170	98.78	170	99.36
171	95.12	171	99.56	171	99.17
172	85.9	172	99.44	172	99.25
173	93.65	173	99.33	173	99.36
174	94.87	174	99.44	174	99.33
175	92.34	175	99.28	175	99.36
176	92.33	176	99.39	176	99.47
177	90.19	177	98.86	177	99.36
178	93.06	178	98.92	178	99.33
179	91.29	179	98.81	179	99.42
180	90.43	180	99.25	180	99.33
181	91.65	181	99.28	181	99.33
182	88.78	182	99.17	182	99.42
183	89.42	183	99.69	183	99.17
184	90.28	184	99.53	184	99.39
185	89.24	185	99.56	185	99.53
186	89.05	186	99.44	186	99.19
187	89.48	187	99.44	187	99.42
188	88.07	188	99.53	188	99.36
189	89.3	189	98.89	189	99.14
190	90.21	190	99.92	190	99.42
191	90.32	191	99.39	191	99.44
192	95.4	192	99.08	192	99.28
193	82.08	193	99.64	193	99.47
194	88.78	194	99.64	194	99.39
195	88.56	195	99.83	195	99.39
196	89.14	196	99.33	196	99.36
197	88.87	197	99.64	197	99.28
198	91.51	198	99.47	198	99.33
199	91.67	199	99.39	199	99.53
200	90.93	200	99.58	200	99.36
201	91.34	201	99.61	201	99.25
202	92.15	202	98.89	202	99.28
203	89.26	203	99.31	203	99.31
204	88.97	204	98.97	204	99.39
205	91.04	205	99.33	205	99.25
206	90.26	206	99.14	206	99.25
207	91.59	207	98.86	207	99.36
208	90.46	208	99.25	208	99.28
209	93.39	209	99.19	209	99.36
210	89.18	210	98.94	210	99.25
211	88.43	211	98.97	211	99.42
212	89.06	212	98.92	212	99.42
213	90.04	213	99.17	213	99.47
214	87.07	214	98.67	214	99.31
215	90.09	215	99.19	215	99.36
216	90.85	216	98.92	216	99.33
217	88.47	217	98.92	217	99.31
218	89.71	218	98.36	218	99.22
219	88.58	219	98.53	219	99.47
220	89.49	220	98.56	220	99.39
221	90.21	221	98.42	221	99.42
222	87.56	222	98.81	222	99.33
223	90.65	223	98.56	223	99.22
224	88.99	224	99.08	224	99.14
225	89.12	225	98.58	225	99.53
226	85.92	226	98.92	226	99.42
227	92.67	227	98.58	227	99.36
228	86.9	228	98.81	228	99.42
229	89.44	229	98.86	229	99.31
230	89.48	230	98.44	230	99.44
231	85.54	231	98.56	231	99.36
232	85.19	232	98.67	232	99.17
233	91.85	233	98.34	233	99.28
234	91.92	234	98.31	234	99.39
235	93.11	235	98.19	235	99.33
236	91.23	236	98.67	236	99.42
237	89.28	237	98.08	237	99.39
238	89.98	238	98.61	238	99.36
239	79.2	239	98.39	239	99.28
240	75.72	240	98.11	240	99.47
241	91.81	241	98.44	241	99.28
242	95.2	242	98.61	242	99.56
243	86.76	243	98.97	243	99.22
244	86.22	244	98.86	244	99.44
245	87.21	245	98.11	245	99.28
246	88.51	246	97.89	246	99.33
247	84.02	247	97.83	247	99.36
248	88	248	99.5	248	99.39
249	77.42	249	99.31	249	99.25
250	85.69	250	99.33	250	99.33
251	81.47	251	97.81	251	99.36
252	83.74	252	98.08	252	99.42
253	79.03	253	109.19	253	99.47
254	81.67	254	95.92	254	99.42
255	94.95	255	98.69	255	99.31
256	89.51	256	99.39	256	99.44
257	85.48	257	99.2	257	99.25
258	88.46	258	99.75	258	99.25
259	86.68	259	98.39	259	99.39
260	87.33	260	96.72	260	99.22
261	77.03	261	98.69	261	99.25
262	90.45	262	98.69	262	99.25
263	83.74	263	98.78	263	99.17
264	80.19	264	97.58	264	99.31
265	81.52	265	98.25	265	99.11
266	85.03	266	98.14	266	99.11
267	82.53	267	97.72	267	99.11
268	83.95	268	97.72	268	99.17
269	77.63	269	97.72	269	99.14
270	83.08	270	98.69	270	99.33
271	82.29	271	97.08	271	99
272	84.39	272	96.58	272	99.28
273	92.89	273	98.14	273	98.97
274	75.64	274	99.94	274	99.14
275	82.06	275	98	275	99
276	76.23	276	97.72	276	99.31
277	93.7	277	97.86	277	99.11
278	87.42	278	98.45	278	99.17
279	84.04	279	97.58	279	98.97
280	83.73	280	96.14	280	98.86
281	82.56	281	97.36	281	99.03
282	86.48	282	98.28	282	99.06
283	83.48	283	100.39	283	99.53
284	82.56	284	98.56	284	99.08
285	81.65	285	99.64	285	98.92
286	75.09	286	97.58	286	98.81
287	66.67	287	98.83	287	98.97
288	78.78	288	96.97	288	98.64
289	77.37	289	100.33	289	98.69
290	64.14	290	97.61	290	98.64
291	54.79	291	97.11	291	98.17
292	59.5	292	97.89	292	98.81
293	65.97	293	97.11	293	98.64
294	65.51	294	97.47	294	98.89
295	61.58	295	97.2	295	98.25
296	48.18	296	97	296	98.61
297	50.17	297	97.17	297	98.7
298	52.33	298	98.14	298	98.25
299	48.64	299	97.81	299	97.53
300	35.63	300	97.45	300	98.39
301	48.58	301	97.58	301	99.47
302	58.12	302	97.58	302	99.42
303	45.82	303	100.39	303	99.33
304	41.1	304	100.47	304	99.28
305	34.81	305	99.33	305	99.33
306	36.06	306	99.78	306	99.28
307	34.93	307	97.31	307	99.61
308	28.59	308	97.83	308	99.36
309	41.44	309	101.11	309	99.33
310	24.63	310	99.69	310	99.33
311	22.47	311	96.17	311	99.31
312	18.25	312	99.5	312	99.33
313	15.77	313	101.33	313	99.36
314	20.08	314	99.64	314	99.5
315	21.63	315	99.64	315	99
316	18.91	316	99.33	316	99.5
317	19.97	317	100.64	317	99.42
318	22.47	318	99.44	318	100.14
319	23.36	319	98.31	319	99.31
320	22.89	320	92.75	320	99.25
321	23.36	321	105.33	321	99.31
322	17.61	322	99.03	322	99.14
323	16.96	323	100.42	323	99.58
324	28.22	324	98.72	324	99.28
325	24.89	325	98.56	325	99.36
326	30.16	326	99.31	326	99.22
327	14.22	327	99.2	327	99.28
328	34.96	328	99.72	328	99.47
329	15.56	329	101.33	329	99.33
330	17.6	330	97.5	330	99.28
331	18.74	331	97.95	331	99.47
332	28.11	332	98.11	332	99.28
333	22.56	333	96.11	333	99.47
334	14.38	334	97.95	334	99.11
335	15.19	335	96.92	335	99.42
336	23.05	336	101.39	336	99.22
337	18.56	337	99.86	337	99.36
338	55.64	338	98.56	338	99.33
339	10.69	339	99.86	339	99.28
340	24.33	340	117.12	340	99.28
341	15.05	341	100.3	341	99.42
342	16.78	342	103.28	342	99.25
343	12.69	343	102.61	343	99.33
344	15.56	344	101.28	344	99.53
345	19.44	345	101.97	345	99.36
346	14.97	346	97.69	346	99.39
347	12.61	347	97.83	347	101.42
348	10.86	348	99.31	348	98.39
349	11.74	349	97.86	349	99.25
350	13.03	350	100.03	350	99.17
		351	96.81	351	99.42
		352	97.78	352	99.22
		353	96.34	353	99.44
		354	93.54	354	99.33
		355	96.89	355	99.31
		356	94.08	356	99.33
		357	96.7	357	99.22
		358	94.17	358	99.17
		359	93.2	359	99.5
		360	91.67	360	99.25
		361	91.15	361	99.47
		362	93.95	362	99.36
		363	89.71	363	99.39
		364	91.75	364	99.39
		365	100.56	365	99.78
		366	95.56	366	99.56
		367	95.92	367	99.5
		368	101.03	368	99.39
		369	100.8	369	99.31
		370	99.86	370	99.22
		371	99.31	371	99.22
		372	98.53	372	99.25
		373	97.72	373	99.47
		374	96.03	374	99.25
		375	93.03	375	99.11
		376	92.26	376	99.53
		377	93.11	377	99.25
		378	89.68	378	99.28
		379	92.12	379	99.11
		380	92.11	380	99.11
		381	90.87	381	99.19
		382	91.94	382	98.95
		383	91.23	383	99.22
		384	101.33	384	99.03
		385	101.61	385	99.45
		386	94.45	386	99.08
		387	93.87	387	99.39
		388	87.76	388	99.31
		389	89.26	389	99.36
		390	89.11	390	99.14
		391	84.29	391	99.19
		392	100.28	392	99.42
		393	92.03	393	99.19
		394	101.86	394	99.25
		395	90.95	395	99.47
		396	89.17	396	99.22
		397	90.4	397	99.44
		398	97.61	398	98.33
		399	99.47	399	98.81
		400	95.11	400	99.39
		401	91.69	401	99.5
		402	90	402	95
		403	85.79	403	98.25
		404	81.2	404	102.19
		405	83.75	405	102.22
		406	87.42	406	97.64
		407	92.59	407	98.78
		408	89.9	408	98.78
		409	90.17	409	99.39
		410	101.92	410	99.5
		411	101.5	411	100.42
		412	82.44	412	89.25
		413	101.42	413	99.89
		414	95.2	414	99.33
		415	93.51	415	99.31
		416	99.89	416	99.42
		417	105.3	417	99.44
		418	94.98	418	99.39
		419	92.92	419	99.42
		420	102.69	420	99.42
		421	102.53	421	99.47
		422	84.31	422	99.28
		423	94.54	423	99.44
		424	88.15	424	98.25
		425	86.92	425	98.14
		426	89.2	426	99.42
		427	88.67	427	97.45
		428	89.2	428	99.25
		429	89.42	429	99.08
		430	94.59	430	99.03
		431	91.37	431	99.44
		432	102.53	432	99.47
		433	101.25	433	99.31
		434	85.48	434	99.5
		435	101.36	435	99.47
		436	92.3	436	99.19
		437	103.14	437	99.28
		438	103.41	438	99.67
		439	102.47	439	99.31
		440	255.43	440	99.56
		441	101.58	441	94.61
		442	96.42	442	112.55
		443	81.85	443	100.14
		444	76.96	444	102.08
		445	77.6	445	99
		446	85.65	446	100.25
		447	78.21	447	99
		448	79.91	448	99.33
		449	81.18	449	99.42
		450	83.25	450	99.42
		451	85.67	451	99.36
		452	89.87	452	99.5
		453	94.75	453	99.33
		454	97.22	454	99.47
		455	96.67	455	99.36
		456	101.3	456	99.31
		457	102.67	457	99.47
		458	102.86	458	99.06
		459	102.33	459	99.31
		460	102.63	460	99.69
		461	102	461	98.39
		462	102.28	462	100.56
		463	101.86	463	96.09
		464	102.19	464	99.31
		465	101.03	465	99.28
		466	101.25	466	99.19
		467	102.89	467	99.53
		468	104.97	468	99.58
		469	100.89	469	99.36
		470	100.72	470	99.25
		471	101.03	471	99.89
		472	100.14	472	99.58
		473	102.69	473	99.53
		474	102.64	474	99.56
		475	102.11	475	99.64
		476	101.42	476	99.14
		477	101.36	477	99.19
		478	100.95	478	99.44
		479	101.5	479	99.42
		480	102.02	480	99.2
		481	102.56	481	99.31
		482	100.86	482	99.47
		483	98	483	99.33
		484	99.58	484	99.47
		485	98.92	485	99.44
		486	99.97	486	99.44
		487	98.03	487	99.39
		488	94.31	488	98.89
		489	99.58	489	99.36
		490	96.53	490	99.53
		491	96.98	491	99.36
		492	101.06	492	99.19
		493	94.08	493	99.36
		494	103.02	494	99.5
		495	100.14	495	99.36
		496	99.75	496	99.42
		497	98.33	497	99.44
		498	139.64	498	99.33
		499	106.61	499	99.28
		500	101.17	500	99.53
